# Supplementary material for: Open-Source Photochemistry in the Organic Chemistry Teaching Laboratory
Source: ACS Omega. 2025 Sep 30;10(40):47415–20. doi: 10.1021/acsomega.5c06916 (PMC12529206; doi:10.1021/acsomega.5c06916)
Supplement: Supplementary file 1 [file ao5c06916_si_001.zip]

Archive with 3 entries (3 files):
- Supporting Information for LED Bromination.docx
- Reactor Center.stp
- Reactor Walls.stp
