# Supplementary material for: Open-Source Photochemistry in the Organic Chemistry Teaching Laboratory
Source: ACS Omega. 2025 Sep 30;10(40):47415–20. doi: 10.1021/acsomega.5c06916 (PMC12529206; doi:10.1021/acsomega.5c06916)
Supplement: Supplementary file 1 [file ao5c06916_si_001.zip › Reactor Center.stp]

ISO-10303-21;
HEADER;
/* Generated by software containing ST-Developer
 * from STEP Tools, Inc. (www.steptools.com) 
 */

FILE_DESCRIPTION(
/* description */ (''),
/* implementation_level */ '2;1');

FILE_NAME(
/* name */ 'Reactor Center.stp',
/* time_stamp */ '2025-07-08T14:50:10-05:00',
/* author */ ('Steve'),
/* organization */ (''),
/* preprocessor_version */ 'ST-DEVELOPER v20',
/* originating_system */ 'Autodesk Inventor 2024',
/* authorisation */ '');

FILE_SCHEMA (('AUTOMOTIVE_DESIGN { 1 0 10303 214 3 1 1 }'));
ENDSEC;

DATA;
#10=MECHANICAL_DESIGN_GEOMETRIC_PRESENTATION_REPRESENTATION('',(#13),#8813);
#11=SHAPE_REPRESENTATION_RELATIONSHIP('SRR','None',#8824,#12);
#12=ADVANCED_BREP_SHAPE_REPRESENTATION('',(#14),#8812);
#13=STYLED_ITEM('',(#8833),#14);
#14=MANIFOLD_SOLID_BREP('Solid1',#5337);
#15=FACE_BOUND('',#485,.T.);
#16=FACE_BOUND('',#696,.T.);
#17=FACE_BOUND('',#697,.T.);
#18=FACE_BOUND('',#698,.T.);
#19=FACE_BOUND('',#699,.T.);
#20=FACE_BOUND('',#700,.T.);
#21=FACE_BOUND('',#701,.T.);
#22=FACE_BOUND('',#702,.T.);
#23=FACE_BOUND('',#703,.T.);
#24=FACE_BOUND('',#704,.T.);
#25=FACE_BOUND('',#705,.T.);
#26=FACE_BOUND('',#706,.T.);
#27=FACE_BOUND('',#707,.T.);
#28=FACE_BOUND('',#708,.T.);
#29=FACE_BOUND('',#709,.T.);
#30=FACE_BOUND('',#710,.T.);
#31=FACE_BOUND('',#711,.T.);
#32=FACE_BOUND('',#712,.T.);
#33=FACE_BOUND('',#713,.T.);
#34=FACE_BOUND('',#714,.T.);
#35=FACE_BOUND('',#715,.T.);
#36=FACE_BOUND('',#716,.T.);
#37=FACE_BOUND('',#717,.T.);
#38=FACE_BOUND('',#718,.T.);
#39=FACE_BOUND('',#719,.T.);
#40=FACE_BOUND('',#720,.T.);
#41=FACE_BOUND('',#730,.T.);
#42=FACE_BOUND('',#744,.T.);
#43=FACE_BOUND('',#758,.T.);
#44=FACE_BOUND('',#760,.T.);
#45=FACE_BOUND('',#761,.T.);
#46=FACE_BOUND('',#762,.T.);
#47=FACE_BOUND('',#763,.T.);
#48=FACE_BOUND('',#764,.T.);
#49=FACE_BOUND('',#765,.T.);
#50=FACE_BOUND('',#766,.T.);
#51=FACE_BOUND('',#767,.T.);
#52=FACE_BOUND('',#768,.T.);
#53=FACE_BOUND('',#769,.T.);
#54=FACE_BOUND('',#770,.T.);
#55=FACE_BOUND('',#771,.T.);
#56=FACE_BOUND('',#772,.T.);
#57=FACE_BOUND('',#773,.T.);
#58=FACE_BOUND('',#774,.T.);
#59=FACE_BOUND('',#775,.T.);
#60=FACE_BOUND('',#776,.T.);
#61=FACE_BOUND('',#777,.T.);
#62=FACE_BOUND('',#778,.T.);
#63=FACE_BOUND('',#779,.T.);
#64=FACE_BOUND('',#780,.T.);
#65=FACE_BOUND('',#781,.T.);
#66=FACE_BOUND('',#782,.T.);
#67=FACE_BOUND('',#783,.T.);
#68=FACE_BOUND('',#784,.T.);
#69=FACE_BOUND('',#785,.T.);
#70=FACE_BOUND('',#786,.T.);
#71=FACE_BOUND('',#787,.T.);
#72=FACE_BOUND('',#788,.T.);
#73=FACE_BOUND('',#789,.T.);
#74=FACE_BOUND('',#790,.T.);
#75=FACE_BOUND('',#791,.T.);
#76=FACE_BOUND('',#792,.T.);
#77=FACE_BOUND('',#793,.T.);
#78=FACE_BOUND('',#794,.T.);
#79=FACE_BOUND('',#795,.T.);
#80=FACE_BOUND('',#796,.T.);
#81=FACE_BOUND('',#797,.T.);
#82=FACE_BOUND('',#798,.T.);
#83=FACE_BOUND('',#799,.T.);
#84=FACE_BOUND('',#800,.T.);
#85=PLANE('',#5362);
#86=PLANE('',#5369);
#87=PLANE('',#5376);
#88=PLANE('',#5383);
#89=PLANE('',#5390);
#90=PLANE('',#5397);
#91=PLANE('',#5404);
#92=PLANE('',#5411);
#93=PLANE('',#5418);
#94=PLANE('',#5425);
#95=PLANE('',#5432);
#96=PLANE('',#5439);
#97=PLANE('',#5446);
#98=PLANE('',#5453);
#99=PLANE('',#5460);
#100=PLANE('',#5467);
#101=PLANE('',#5474);
#102=PLANE('',#5478);
#103=PLANE('',#5485);
#104=PLANE('',#5486);
#105=PLANE('',#5493);
#106=PLANE('',#5494);
#107=PLANE('',#5501);
#108=PLANE('',#5502);
#109=PLANE('',#5509);
#110=PLANE('',#5510);
#111=PLANE('',#5517);
#112=PLANE('',#5518);
#113=PLANE('',#5525);
#114=PLANE('',#5526);
#115=PLANE('',#5533);
#116=PLANE('',#5534);
#117=PLANE('',#5541);
#118=PLANE('',#5542);
#119=PLANE('',#5543);
#120=PLANE('',#5544);
#121=PLANE('',#5545);
#122=PLANE('',#5546);
#123=PLANE('',#5547);
#124=PLANE('',#5548);
#125=PLANE('',#5549);
#126=PLANE('',#5550);
#127=PLANE('',#5557);
#128=PLANE('',#5558);
#129=PLANE('',#5565);
#130=PLANE('',#5566);
#131=PLANE('',#5573);
#132=PLANE('',#5574);
#133=PLANE('',#5581);
#134=PLANE('',#5582);
#135=PLANE('',#5589);
#136=PLANE('',#5590);
#137=PLANE('',#5597);
#138=PLANE('',#5598);
#139=PLANE('',#5605);
#140=PLANE('',#5606);
#141=PLANE('',#5613);
#142=PLANE('',#5614);
#143=PLANE('',#5615);
#144=PLANE('',#5616);
#145=PLANE('',#5617);
#146=PLANE('',#5618);
#147=PLANE('',#5619);
#148=PLANE('',#5620);
#149=PLANE('',#5621);
#150=PLANE('',#5622);
#151=PLANE('',#5629);
#152=PLANE('',#5630);
#153=PLANE('',#5637);
#154=PLANE('',#5638);
#155=PLANE('',#5645);
#156=PLANE('',#5646);
#157=PLANE('',#5653);
#158=PLANE('',#5654);
#159=PLANE('',#5661);
#160=PLANE('',#5662);
#161=PLANE('',#5669);
#162=PLANE('',#5670);
#163=PLANE('',#5677);
#164=PLANE('',#5678);
#165=PLANE('',#5685);
#166=PLANE('',#5686);
#167=PLANE('',#5687);
#168=PLANE('',#5688);
#169=PLANE('',#5689);
#170=PLANE('',#5690);
#171=PLANE('',#5691);
#172=PLANE('',#5692);
#173=PLANE('',#5693);
#174=PLANE('',#5694);
#175=PLANE('',#5695);
#176=PLANE('',#5702);
#177=PLANE('',#5703);
#178=PLANE('',#5710);
#179=PLANE('',#5711);
#180=PLANE('',#5718);
#181=PLANE('',#5719);
#182=PLANE('',#5726);
#183=PLANE('',#5727);
#184=PLANE('',#5734);
#185=PLANE('',#5735);
#186=PLANE('',#5742);
#187=PLANE('',#5743);
#188=PLANE('',#5750);
#189=PLANE('',#5751);
#190=PLANE('',#5758);
#191=PLANE('',#5759);
#192=PLANE('',#5760);
#193=PLANE('',#5761);
#194=PLANE('',#5762);
#195=PLANE('',#5763);
#196=PLANE('',#5764);
#197=PLANE('',#5765);
#198=PLANE('',#5766);
#199=PLANE('',#5767);
#200=PLANE('',#5768);
#201=PLANE('',#5769);
#202=PLANE('',#5770);
#203=PLANE('',#5771);
#204=PLANE('',#5772);
#205=PLANE('',#5773);
#206=PLANE('',#5774);
#207=PLANE('',#5775);
#208=PLANE('',#5776);
#209=PLANE('',#5777);
#210=PLANE('',#5778);
#211=PLANE('',#5779);
#212=PLANE('',#5780);
#213=PLANE('',#5781);
#214=PLANE('',#5782);
#215=PLANE('',#5783);
#216=PLANE('',#5784);
#217=PLANE('',#5785);
#218=PLANE('',#5786);
#219=PLANE('',#5787);
#220=PLANE('',#5788);
#221=PLANE('',#5789);
#222=PLANE('',#5790);
#223=PLANE('',#5791);
#224=PLANE('',#5792);
#225=PLANE('',#5793);
#226=PLANE('',#5794);
#227=PLANE('',#5795);
#228=PLANE('',#5796);
#229=PLANE('',#5797);
#230=PLANE('',#5798);
#231=PLANE('',#5799);
#232=PLANE('',#5800);
#233=PLANE('',#5801);
#234=PLANE('',#5802);
#235=FACE_OUTER_BOUND('',#483,.T.);
#236=FACE_OUTER_BOUND('',#484,.T.);
#237=FACE_OUTER_BOUND('',#486,.T.);
#238=FACE_OUTER_BOUND('',#487,.T.);
#239=FACE_OUTER_BOUND('',#488,.T.);
#240=FACE_OUTER_BOUND('',#489,.T.);
#241=FACE_OUTER_BOUND('',#490,.T.);
#242=FACE_OUTER_BOUND('',#491,.T.);
#243=FACE_OUTER_BOUND('',#492,.T.);
#244=FACE_OUTER_BOUND('',#493,.T.);
#245=FACE_OUTER_BOUND('',#494,.T.);
#246=FACE_OUTER_BOUND('',#495,.T.);
#247=FACE_OUTER_BOUND('',#496,.T.);
#248=FACE_OUTER_BOUND('',#497,.T.);
#249=FACE_OUTER_BOUND('',#498,.T.);
#250=FACE_OUTER_BOUND('',#499,.T.);
#251=FACE_OUTER_BOUND('',#500,.T.);
#252=FACE_OUTER_BOUND('',#501,.T.);
#253=FACE_OUTER_BOUND('',#502,.T.);
#254=FACE_OUTER_BOUND('',#503,.T.);
#255=FACE_OUTER_BOUND('',#504,.T.);
#256=FACE_OUTER_BOUND('',#505,.T.);
#257=FACE_OUTER_BOUND('',#506,.T.);
#258=FACE_OUTER_BOUND('',#507,.T.);
#259=FACE_OUTER_BOUND('',#508,.T.);
#260=FACE_OUTER_BOUND('',#509,.T.);
#261=FACE_OUTER_BOUND('',#510,.T.);
#262=FACE_OUTER_BOUND('',#511,.T.);
#263=FACE_OUTER_BOUND('',#512,.T.);
#264=FACE_OUTER_BOUND('',#513,.T.);
#265=FACE_OUTER_BOUND('',#514,.T.);
#266=FACE_OUTER_BOUND('',#515,.T.);
#267=FACE_OUTER_BOUND('',#516,.T.);
#268=FACE_OUTER_BOUND('',#517,.T.);
#269=FACE_OUTER_BOUND('',#518,.T.);
#270=FACE_OUTER_BOUND('',#519,.T.);
#271=FACE_OUTER_BOUND('',#520,.T.);
#272=FACE_OUTER_BOUND('',#521,.T.);
#273=FACE_OUTER_BOUND('',#522,.T.);
#274=FACE_OUTER_BOUND('',#523,.T.);
#275=FACE_OUTER_BOUND('',#524,.T.);
#276=FACE_OUTER_BOUND('',#525,.T.);
#277=FACE_OUTER_BOUND('',#526,.T.);
#278=FACE_OUTER_BOUND('',#527,.T.);
#279=FACE_OUTER_BOUND('',#528,.T.);
#280=FACE_OUTER_BOUND('',#529,.T.);
#281=FACE_OUTER_BOUND('',#530,.T.);
#282=FACE_OUTER_BOUND('',#531,.T.);
#283=FACE_OUTER_BOUND('',#532,.T.);
#284=FACE_OUTER_BOUND('',#533,.T.);
#285=FACE_OUTER_BOUND('',#534,.T.);
#286=FACE_OUTER_BOUND('',#535,.T.);
#287=FACE_OUTER_BOUND('',#536,.T.);
#288=FACE_OUTER_BOUND('',#537,.T.);
#289=FACE_OUTER_BOUND('',#538,.T.);
#290=FACE_OUTER_BOUND('',#539,.T.);
#291=FACE_OUTER_BOUND('',#540,.T.);
#292=FACE_OUTER_BOUND('',#541,.T.);
#293=FACE_OUTER_BOUND('',#542,.T.);
#294=FACE_OUTER_BOUND('',#543,.T.);
#295=FACE_OUTER_BOUND('',#544,.T.);
#296=FACE_OUTER_BOUND('',#545,.T.);
#297=FACE_OUTER_BOUND('',#546,.T.);
#298=FACE_OUTER_BOUND('',#547,.T.);
#299=FACE_OUTER_BOUND('',#548,.T.);
#300=FACE_OUTER_BOUND('',#549,.T.);
#301=FACE_OUTER_BOUND('',#550,.T.);
#302=FACE_OUTER_BOUND('',#551,.T.);
#303=FACE_OUTER_BOUND('',#552,.T.);
#304=FACE_OUTER_BOUND('',#553,.T.);
#305=FACE_OUTER_BOUND('',#554,.T.);
#306=FACE_OUTER_BOUND('',#555,.T.);
#307=FACE_OUTER_BOUND('',#556,.T.);
#308=FACE_OUTER_BOUND('',#557,.T.);
#309=FACE_OUTER_BOUND('',#558,.T.);
#310=FACE_OUTER_BOUND('',#559,.T.);
#311=FACE_OUTER_BOUND('',#560,.T.);
#312=FACE_OUTER_BOUND('',#561,.T.);
#313=FACE_OUTER_BOUND('',#562,.T.);
#314=FACE_OUTER_BOUND('',#563,.T.);
#315=FACE_OUTER_BOUND('',#564,.T.);
#316=FACE_OUTER_BOUND('',#565,.T.);
#317=FACE_OUTER_BOUND('',#566,.T.);
#318=FACE_OUTER_BOUND('',#567,.T.);
#319=FACE_OUTER_BOUND('',#568,.T.);
#320=FACE_OUTER_BOUND('',#569,.T.);
#321=FACE_OUTER_BOUND('',#570,.T.);
#322=FACE_OUTER_BOUND('',#571,.T.);
#323=FACE_OUTER_BOUND('',#572,.T.);
#324=FACE_OUTER_BOUND('',#573,.T.);
#325=FACE_OUTER_BOUND('',#574,.T.);
#326=FACE_OUTER_BOUND('',#575,.T.);
#327=FACE_OUTER_BOUND('',#576,.T.);
#328=FACE_OUTER_BOUND('',#577,.T.);
#329=FACE_OUTER_BOUND('',#578,.T.);
#330=FACE_OUTER_BOUND('',#579,.T.);
#331=FACE_OUTER_BOUND('',#580,.T.);
#332=FACE_OUTER_BOUND('',#581,.T.);
#333=FACE_OUTER_BOUND('',#582,.T.);
#334=FACE_OUTER_BOUND('',#583,.T.);
#335=FACE_OUTER_BOUND('',#584,.T.);
#336=FACE_OUTER_BOUND('',#585,.T.);
#337=FACE_OUTER_BOUND('',#586,.T.);
#338=FACE_OUTER_BOUND('',#587,.T.);
#339=FACE_OUTER_BOUND('',#588,.T.);
#340=FACE_OUTER_BOUND('',#589,.T.);
#341=FACE_OUTER_BOUND('',#590,.T.);
#342=FACE_OUTER_BOUND('',#591,.T.);
#343=FACE_OUTER_BOUND('',#592,.T.);
#344=FACE_OUTER_BOUND('',#593,.T.);
#345=FACE_OUTER_BOUND('',#594,.T.);
#346=FACE_OUTER_BOUND('',#595,.T.);
#347=FACE_OUTER_BOUND('',#596,.T.);
#348=FACE_OUTER_BOUND('',#597,.T.);
#349=FACE_OUTER_BOUND('',#598,.T.);
#350=FACE_OUTER_BOUND('',#599,.T.);
#351=FACE_OUTER_BOUND('',#600,.T.);
#352=FACE_OUTER_BOUND('',#601,.T.);
#353=FACE_OUTER_BOUND('',#602,.T.);
#354=FACE_OUTER_BOUND('',#603,.T.);
#355=FACE_OUTER_BOUND('',#604,.T.);
#356=FACE_OUTER_BOUND('',#605,.T.);
#357=FACE_OUTER_BOUND('',#606,.T.);
#358=FACE_OUTER_BOUND('',#607,.T.);
#359=FACE_OUTER_BOUND('',#608,.T.);
#360=FACE_OUTER_BOUND('',#609,.T.);
#361=FACE_OUTER_BOUND('',#610,.T.);
#362=FACE_OUTER_BOUND('',#611,.T.);
#363=FACE_OUTER_BOUND('',#612,.T.);
#364=FACE_OUTER_BOUND('',#613,.T.);
#365=FACE_OUTER_BOUND('',#614,.T.);
#366=FACE_OUTER_BOUND('',#615,.T.);
#367=FACE_OUTER_BOUND('',#616,.T.);
#368=FACE_OUTER_BOUND('',#617,.T.);
#369=FACE_OUTER_BOUND('',#618,.T.);
#370=FACE_OUTER_BOUND('',#619,.T.);
#371=FACE_OUTER_BOUND('',#620,.T.);
#372=FACE_OUTER_BOUND('',#621,.T.);
#373=FACE_OUTER_BOUND('',#622,.T.);
#374=FACE_OUTER_BOUND('',#623,.T.);
#375=FACE_OUTER_BOUND('',#624,.T.);
#376=FACE_OUTER_BOUND('',#625,.T.);
#377=FACE_OUTER_BOUND('',#626,.T.);
#378=FACE_OUTER_BOUND('',#627,.T.);
#379=FACE_OUTER_BOUND('',#628,.T.);
#380=FACE_OUTER_BOUND('',#629,.T.);
#381=FACE_OUTER_BOUND('',#630,.T.);
#382=FACE_OUTER_BOUND('',#631,.T.);
#383=FACE_OUTER_BOUND('',#632,.T.);
#384=FACE_OUTER_BOUND('',#633,.T.);
#385=FACE_OUTER_BOUND('',#634,.T.);
#386=FACE_OUTER_BOUND('',#635,.T.);
#387=FACE_OUTER_BOUND('',#636,.T.);
#388=FACE_OUTER_BOUND('',#637,.T.);
#389=FACE_OUTER_BOUND('',#638,.T.);
#390=FACE_OUTER_BOUND('',#639,.T.);
#391=FACE_OUTER_BOUND('',#640,.T.);
#392=FACE_OUTER_BOUND('',#641,.T.);
#393=FACE_OUTER_BOUND('',#642,.T.);
#394=FACE_OUTER_BOUND('',#643,.T.);
#395=FACE_OUTER_BOUND('',#644,.T.);
#396=FACE_OUTER_BOUND('',#645,.T.);
#397=FACE_OUTER_BOUND('',#646,.T.);
#398=FACE_OUTER_BOUND('',#647,.T.);
#399=FACE_OUTER_BOUND('',#648,.T.);
#400=FACE_OUTER_BOUND('',#649,.T.);
#401=FACE_OUTER_BOUND('',#650,.T.);
#402=FACE_OUTER_BOUND('',#651,.T.);
#403=FACE_OUTER_BOUND('',#652,.T.);
#404=FACE_OUTER_BOUND('',#653,.T.);
#405=FACE_OUTER_BOUND('',#654,.T.);
#406=FACE_OUTER_BOUND('',#655,.T.);
#407=FACE_OUTER_BOUND('',#656,.T.);
#408=FACE_OUTER_BOUND('',#657,.T.);
#409=FACE_OUTER_BOUND('',#658,.T.);
#410=FACE_OUTER_BOUND('',#659,.T.);
#411=FACE_OUTER_BOUND('',#660,.T.);
#412=FACE_OUTER_BOUND('',#661,.T.);
#413=FACE_OUTER_BOUND('',#662,.T.);
#414=FACE_OUTER_BOUND('',#663,.T.);
#415=FACE_OUTER_BOUND('',#664,.T.);
#416=FACE_OUTER_BOUND('',#665,.T.);
#417=FACE_OUTER_BOUND('',#666,.T.);
#418=FACE_OUTER_BOUND('',#667,.T.);
#419=FACE_OUTER_BOUND('',#668,.T.);
#420=FACE_OUTER_BOUND('',#669,.T.);
#421=FACE_OUTER_BOUND('',#670,.T.);
#422=FACE_OUTER_BOUND('',#671,.T.);
#423=FACE_OUTER_BOUND('',#672,.T.);
#424=FACE_OUTER_BOUND('',#673,.T.);
#425=FACE_OUTER_BOUND('',#674,.T.);
#426=FACE_OUTER_BOUND('',#675,.T.);
#427=FACE_OUTER_BOUND('',#676,.T.);
#428=FACE_OUTER_BOUND('',#677,.T.);
#429=FACE_OUTER_BOUND('',#678,.T.);
#430=FACE_OUTER_BOUND('',#679,.T.);
#431=FACE_OUTER_BOUND('',#680,.T.);
#432=FACE_OUTER_BOUND('',#681,.T.);
#433=FACE_OUTER_BOUND('',#682,.T.);
#434=FACE_OUTER_BOUND('',#683,.T.);
#435=FACE_OUTER_BOUND('',#684,.T.);
#436=FACE_OUTER_BOUND('',#685,.T.);
#437=FACE_OUTER_BOUND('',#686,.T.);
#438=FACE_OUTER_BOUND('',#687,.T.);
#439=FACE_OUTER_BOUND('',#688,.T.);
#440=FACE_OUTER_BOUND('',#689,.T.);
#441=FACE_OUTER_BOUND('',#690,.T.);
#442=FACE_OUTER_BOUND('',#691,.T.);
#443=FACE_OUTER_BOUND('',#692,.T.);
#444=FACE_OUTER_BOUND('',#693,.T.);
#445=FACE_OUTER_BOUND('',#694,.T.);
#446=FACE_OUTER_BOUND('',#695,.T.);
#447=FACE_OUTER_BOUND('',#721,.T.);
#448=FACE_OUTER_BOUND('',#722,.T.);
#449=FACE_OUTER_BOUND('',#723,.T.);
#450=FACE_OUTER_BOUND('',#724,.T.);
#451=FACE_OUTER_BOUND('',#725,.T.);
#452=FACE_OUTER_BOUND('',#726,.T.);
#453=FACE_OUTER_BOUND('',#727,.T.);
#454=FACE_OUTER_BOUND('',#728,.T.);
#455=FACE_OUTER_BOUND('',#729,.T.);
#456=FACE_OUTER_BOUND('',#731,.T.);
#457=FACE_OUTER_BOUND('',#732,.T.);
#458=FACE_OUTER_BOUND('',#733,.T.);
#459=FACE_OUTER_BOUND('',#734,.T.);
#460=FACE_OUTER_BOUND('',#735,.T.);
#461=FACE_OUTER_BOUND('',#736,.T.);
#462=FACE_OUTER_BOUND('',#737,.T.);
#463=FACE_OUTER_BOUND('',#738,.T.);
#464=FACE_OUTER_BOUND('',#739,.T.);
#465=FACE_OUTER_BOUND('',#740,.T.);
#466=FACE_OUTER_BOUND('',#741,.T.);
#467=FACE_OUTER_BOUND('',#742,.T.);
#468=FACE_OUTER_BOUND('',#743,.T.);
#469=FACE_OUTER_BOUND('',#745,.T.);
#470=FACE_OUTER_BOUND('',#746,.T.);
#471=FACE_OUTER_BOUND('',#747,.T.);
#472=FACE_OUTER_BOUND('',#748,.T.);
#473=FACE_OUTER_BOUND('',#749,.T.);
#474=FACE_OUTER_BOUND('',#750,.T.);
#475=FACE_OUTER_BOUND('',#751,.T.);
#476=FACE_OUTER_BOUND('',#752,.T.);
#477=FACE_OUTER_BOUND('',#753,.T.);
#478=FACE_OUTER_BOUND('',#754,.T.);
#479=FACE_OUTER_BOUND('',#755,.T.);
#480=FACE_OUTER_BOUND('',#756,.T.);
#481=FACE_OUTER_BOUND('',#757,.T.);
#482=FACE_OUTER_BOUND('',#759,.T.);
#483=EDGE_LOOP('',(#3443,#3444,#3445,#3446));
#484=EDGE_LOOP('',(#3447));
#485=EDGE_LOOP('',(#3448));
#486=EDGE_LOOP('',(#3449,#3450,#3451,#3452));
#487=EDGE_LOOP('',(#3453,#3454,#3455,#3456));
#488=EDGE_LOOP('',(#3457,#3458,#3459,#3460));
#489=EDGE_LOOP('',(#3461,#3462,#3463,#3464));
#490=EDGE_LOOP('',(#3465,#3466,#3467,#3468));
#491=EDGE_LOOP('',(#3469,#3470,#3471,#3472));
#492=EDGE_LOOP('',(#3473,#3474,#3475,#3476));
#493=EDGE_LOOP('',(#3477,#3478,#3479,#3480));
#494=EDGE_LOOP('',(#3481,#3482,#3483,#3484));
#495=EDGE_LOOP('',(#3485,#3486,#3487,#3488));
#496=EDGE_LOOP('',(#3489,#3490,#3491,#3492));
#497=EDGE_LOOP('',(#3493,#3494,#3495,#3496));
#498=EDGE_LOOP('',(#3497,#3498,#3499,#3500));
#499=EDGE_LOOP('',(#3501,#3502,#3503,#3504));
#500=EDGE_LOOP('',(#3505,#3506,#3507,#3508));
#501=EDGE_LOOP('',(#3509,#3510,#3511,#3512));
#502=EDGE_LOOP('',(#3513,#3514,#3515,#3516));
#503=EDGE_LOOP('',(#3517,#3518,#3519,#3520));
#504=EDGE_LOOP('',(#3521,#3522,#3523,#3524));
#505=EDGE_LOOP('',(#3525,#3526,#3527,#3528));
#506=EDGE_LOOP('',(#3529,#3530,#3531,#3532));
#507=EDGE_LOOP('',(#3533,#3534,#3535,#3536));
#508=EDGE_LOOP('',(#3537,#3538,#3539,#3540));
#509=EDGE_LOOP('',(#3541,#3542,#3543,#3544));
#510=EDGE_LOOP('',(#3545,#3546,#3547,#3548));
#511=EDGE_LOOP('',(#3549,#3550,#3551,#3552));
#512=EDGE_LOOP('',(#3553,#3554,#3555,#3556));
#513=EDGE_LOOP('',(#3557,#3558,#3559,#3560));
#514=EDGE_LOOP('',(#3561,#3562,#3563,#3564));
#515=EDGE_LOOP('',(#3565,#3566,#3567,#3568));
#516=EDGE_LOOP('',(#3569,#3570,#3571,#3572));
#517=EDGE_LOOP('',(#3573,#3574,#3575,#3576));
#518=EDGE_LOOP('',(#3577,#3578,#3579,#3580));
#519=EDGE_LOOP('',(#3581,#3582,#3583,#3584));
#520=EDGE_LOOP('',(#3585,#3586,#3587,#3588));
#521=EDGE_LOOP('',(#3589,#3590,#3591,#3592));
#522=EDGE_LOOP('',(#3593,#3594,#3595,#3596));
#523=EDGE_LOOP('',(#3597,#3598,#3599,#3600));
#524=EDGE_LOOP('',(#3601,#3602,#3603,#3604));
#525=EDGE_LOOP('',(#3605,#3606,#3607,#3608));
#526=EDGE_LOOP('',(#3609,#3610,#3611,#3612));
#527=EDGE_LOOP('',(#3613,#3614,#3615,#3616));
#528=EDGE_LOOP('',(#3617,#3618,#3619,#3620));
#529=EDGE_LOOP('',(#3621,#3622,#3623,#3624));
#530=EDGE_LOOP('',(#3625,#3626,#3627,#3628));
#531=EDGE_LOOP('',(#3629,#3630,#3631,#3632));
#532=EDGE_LOOP('',(#3633,#3634,#3635,#3636));
#533=EDGE_LOOP('',(#3637,#3638,#3639,#3640));
#534=EDGE_LOOP('',(#3641,#3642,#3643,#3644));
#535=EDGE_LOOP('',(#3645,#3646,#3647,#3648));
#536=EDGE_LOOP('',(#3649,#3650,#3651,#3652));
#537=EDGE_LOOP('',(#3653,#3654,#3655,#3656));
#538=EDGE_LOOP('',(#3657,#3658,#3659,#3660));
#539=EDGE_LOOP('',(#3661,#3662,#3663,#3664));
#540=EDGE_LOOP('',(#3665,#3666,#3667,#3668));
#541=EDGE_LOOP('',(#3669,#3670,#3671,#3672));
#542=EDGE_LOOP('',(#3673,#3674,#3675,#3676));
#543=EDGE_LOOP('',(#3677,#3678,#3679,#3680));
#544=EDGE_LOOP('',(#3681,#3682,#3683,#3684));
#545=EDGE_LOOP('',(#3685,#3686,#3687,#3688));
#546=EDGE_LOOP('',(#3689,#3690,#3691,#3692));
#547=EDGE_LOOP('',(#3693,#3694,#3695,#3696));
#548=EDGE_LOOP('',(#3697,#3698,#3699,#3700));
#549=EDGE_LOOP('',(#3701,#3702,#3703,#3704));
#550=EDGE_LOOP('',(#3705,#3706,#3707,#3708));
#551=EDGE_LOOP('',(#3709,#3710,#3711,#3712));
#552=EDGE_LOOP('',(#3713,#3714,#3715,#3716));
#553=EDGE_LOOP('',(#3717,#3718,#3719,#3720));
#554=EDGE_LOOP('',(#3721,#3722,#3723,#3724));
#555=EDGE_LOOP('',(#3725,#3726,#3727,#3728));
#556=EDGE_LOOP('',(#3729,#3730,#3731,#3732));
#557=EDGE_LOOP('',(#3733,#3734,#3735,#3736));
#558=EDGE_LOOP('',(#3737,#3738,#3739,#3740));
#559=EDGE_LOOP('',(#3741,#3742,#3743,#3744));
#560=EDGE_LOOP('',(#3745,#3746,#3747,#3748));
#561=EDGE_LOOP('',(#3749,#3750,#3751,#3752));
#562=EDGE_LOOP('',(#3753,#3754,#3755,#3756));
#563=EDGE_LOOP('',(#3757,#3758,#3759,#3760));
#564=EDGE_LOOP('',(#3761,#3762,#3763,#3764));
#565=EDGE_LOOP('',(#3765,#3766,#3767,#3768));
#566=EDGE_LOOP('',(#3769,#3770,#3771,#3772));
#567=EDGE_LOOP('',(#3773,#3774,#3775,#3776));
#568=EDGE_LOOP('',(#3777,#3778,#3779,#3780));
#569=EDGE_LOOP('',(#3781,#3782,#3783,#3784));
#570=EDGE_LOOP('',(#3785,#3786,#3787,#3788));
#571=EDGE_LOOP('',(#3789,#3790,#3791,#3792));
#572=EDGE_LOOP('',(#3793,#3794,#3795,#3796));
#573=EDGE_LOOP('',(#3797,#3798,#3799,#3800));
#574=EDGE_LOOP('',(#3801,#3802,#3803,#3804));
#575=EDGE_LOOP('',(#3805,#3806,#3807,#3808));
#576=EDGE_LOOP('',(#3809,#3810,#3811,#3812));
#577=EDGE_LOOP('',(#3813,#3814,#3815,#3816));
#578=EDGE_LOOP('',(#3817,#3818,#3819,#3820));
#579=EDGE_LOOP('',(#3821,#3822,#3823,#3824));
#580=EDGE_LOOP('',(#3825,#3826,#3827,#3828));
#581=EDGE_LOOP('',(#3829,#3830,#3831,#3832));
#582=EDGE_LOOP('',(#3833,#3834,#3835,#3836));
#583=EDGE_LOOP('',(#3837,#3838,#3839,#3840));
#584=EDGE_LOOP('',(#3841,#3842,#3843,#3844));
#585=EDGE_LOOP('',(#3845,#3846,#3847,#3848));
#586=EDGE_LOOP('',(#3849,#3850,#3851,#3852));
#587=EDGE_LOOP('',(#3853,#3854,#3855,#3856));
#588=EDGE_LOOP('',(#3857,#3858,#3859,#3860));
#589=EDGE_LOOP('',(#3861,#3862,#3863,#3864));
#590=EDGE_LOOP('',(#3865,#3866,#3867,#3868));
#591=EDGE_LOOP('',(#3869,#3870,#3871,#3872));
#592=EDGE_LOOP('',(#3873,#3874,#3875,#3876));
#593=EDGE_LOOP('',(#3877,#3878,#3879,#3880));
#594=EDGE_LOOP('',(#3881,#3882,#3883,#3884));
#595=EDGE_LOOP('',(#3885,#3886,#3887,#3888));
#596=EDGE_LOOP('',(#3889,#3890,#3891,#3892));
#597=EDGE_LOOP('',(#3893,#3894,#3895,#3896));
#598=EDGE_LOOP('',(#3897,#3898,#3899,#3900));
#599=EDGE_LOOP('',(#3901,#3902,#3903,#3904));
#600=EDGE_LOOP('',(#3905,#3906,#3907,#3908));
#601=EDGE_LOOP('',(#3909,#3910,#3911,#3912));
#602=EDGE_LOOP('',(#3913,#3914,#3915,#3916));
#603=EDGE_LOOP('',(#3917,#3918,#3919,#3920));
#604=EDGE_LOOP('',(#3921,#3922,#3923,#3924));
#605=EDGE_LOOP('',(#3925,#3926,#3927,#3928));
#606=EDGE_LOOP('',(#3929,#3930,#3931,#3932));
#607=EDGE_LOOP('',(#3933,#3934,#3935,#3936));
#608=EDGE_LOOP('',(#3937,#3938,#3939,#3940));
#609=EDGE_LOOP('',(#3941,#3942,#3943,#3944));
#610=EDGE_LOOP('',(#3945,#3946,#3947,#3948));
#611=EDGE_LOOP('',(#3949,#3950,#3951,#3952));
#612=EDGE_LOOP('',(#3953,#3954,#3955,#3956));
#613=EDGE_LOOP('',(#3957,#3958,#3959,#3960));
#614=EDGE_LOOP('',(#3961,#3962,#3963,#3964));
#615=EDGE_LOOP('',(#3965,#3966,#3967,#3968));
#616=EDGE_LOOP('',(#3969,#3970,#3971,#3972));
#617=EDGE_LOOP('',(#3973,#3974,#3975,#3976));
#618=EDGE_LOOP('',(#3977,#3978,#3979,#3980));
#619=EDGE_LOOP('',(#3981,#3982,#3983,#3984));
#620=EDGE_LOOP('',(#3985,#3986,#3987,#3988));
#621=EDGE_LOOP('',(#3989,#3990,#3991,#3992));
#622=EDGE_LOOP('',(#3993,#3994,#3995,#3996));
#623=EDGE_LOOP('',(#3997,#3998,#3999,#4000));
#624=EDGE_LOOP('',(#4001,#4002,#4003,#4004));
#625=EDGE_LOOP('',(#4005,#4006,#4007,#4008));
#626=EDGE_LOOP('',(#4009,#4010,#4011,#4012));
#627=EDGE_LOOP('',(#4013,#4014,#4015,#4016));
#628=EDGE_LOOP('',(#4017,#4018,#4019,#4020));
#629=EDGE_LOOP('',(#4021,#4022,#4023,#4024));
#630=EDGE_LOOP('',(#4025,#4026,#4027,#4028));
#631=EDGE_LOOP('',(#4029,#4030,#4031,#4032));
#632=EDGE_LOOP('',(#4033,#4034,#4035,#4036));
#633=EDGE_LOOP('',(#4037,#4038,#4039,#4040));
#634=EDGE_LOOP('',(#4041,#4042,#4043,#4044));
#635=EDGE_LOOP('',(#4045,#4046,#4047,#4048));
#636=EDGE_LOOP('',(#4049,#4050,#4051,#4052));
#637=EDGE_LOOP('',(#4053,#4054,#4055,#4056));
#638=EDGE_LOOP('',(#4057,#4058,#4059,#4060));
#639=EDGE_LOOP('',(#4061,#4062,#4063,#4064));
#640=EDGE_LOOP('',(#4065,#4066,#4067,#4068));
#641=EDGE_LOOP('',(#4069,#4070,#4071,#4072));
#642=EDGE_LOOP('',(#4073,#4074,#4075,#4076));
#643=EDGE_LOOP('',(#4077,#4078,#4079,#4080));
#644=EDGE_LOOP('',(#4081,#4082,#4083,#4084));
#645=EDGE_LOOP('',(#4085,#4086,#4087,#4088));
#646=EDGE_LOOP('',(#4089,#4090,#4091,#4092));
#647=EDGE_LOOP('',(#4093,#4094,#4095,#4096));
#648=EDGE_LOOP('',(#4097,#4098,#4099,#4100));
#649=EDGE_LOOP('',(#4101,#4102,#4103,#4104));
#650=EDGE_LOOP('',(#4105,#4106,#4107,#4108));
#651=EDGE_LOOP('',(#4109,#4110,#4111,#4112));
#652=EDGE_LOOP('',(#4113,#4114,#4115,#4116));
#653=EDGE_LOOP('',(#4117,#4118,#4119,#4120));
#654=EDGE_LOOP('',(#4121,#4122,#4123,#4124));
#655=EDGE_LOOP('',(#4125,#4126,#4127,#4128));
#656=EDGE_LOOP('',(#4129,#4130,#4131,#4132));
#657=EDGE_LOOP('',(#4133,#4134,#4135,#4136));
#658=EDGE_LOOP('',(#4137,#4138,#4139,#4140));
#659=EDGE_LOOP('',(#4141,#4142,#4143,#4144));
#660=EDGE_LOOP('',(#4145,#4146,#4147,#4148));
#661=EDGE_LOOP('',(#4149,#4150,#4151,#4152));
#662=EDGE_LOOP('',(#4153,#4154,#4155,#4156));
#663=EDGE_LOOP('',(#4157,#4158,#4159,#4160));
#664=EDGE_LOOP('',(#4161,#4162,#4163,#4164));
#665=EDGE_LOOP('',(#4165,#4166,#4167,#4168));
#666=EDGE_LOOP('',(#4169,#4170,#4171,#4172));
#667=EDGE_LOOP('',(#4173,#4174,#4175,#4176));
#668=EDGE_LOOP('',(#4177,#4178,#4179,#4180));
#669=EDGE_LOOP('',(#4181,#4182,#4183,#4184));
#670=EDGE_LOOP('',(#4185,#4186,#4187,#4188));
#671=EDGE_LOOP('',(#4189,#4190,#4191,#4192));
#672=EDGE_LOOP('',(#4193,#4194,#4195,#4196));
#673=EDGE_LOOP('',(#4197,#4198,#4199,#4200));
#674=EDGE_LOOP('',(#4201,#4202,#4203,#4204));
#675=EDGE_LOOP('',(#4205,#4206,#4207,#4208));
#676=EDGE_LOOP('',(#4209,#4210,#4211,#4212));
#677=EDGE_LOOP('',(#4213,#4214,#4215,#4216));
#678=EDGE_LOOP('',(#4217,#4218,#4219,#4220));
#679=EDGE_LOOP('',(#4221,#4222,#4223,#4224));
#680=EDGE_LOOP('',(#4225,#4226,#4227,#4228));
#681=EDGE_LOOP('',(#4229,#4230,#4231,#4232));
#682=EDGE_LOOP('',(#4233,#4234,#4235,#4236));
#683=EDGE_LOOP('',(#4237,#4238,#4239,#4240));
#684=EDGE_LOOP('',(#4241,#4242,#4243,#4244));
#685=EDGE_LOOP('',(#4245,#4246,#4247,#4248));
#686=EDGE_LOOP('',(#4249,#4250,#4251,#4252));
#687=EDGE_LOOP('',(#4253,#4254,#4255,#4256));
#688=EDGE_LOOP('',(#4257,#4258,#4259,#4260));
#689=EDGE_LOOP('',(#4261,#4262,#4263,#4264));
#690=EDGE_LOOP('',(#4265,#4266,#4267,#4268));
#691=EDGE_LOOP('',(#4269,#4270,#4271,#4272));
#692=EDGE_LOOP('',(#4273,#4274,#4275,#4276));
#693=EDGE_LOOP('',(#4277,#4278,#4279,#4280));
#694=EDGE_LOOP('',(#4281,#4282,#4283,#4284));
#695=EDGE_LOOP('',(#4285,#4286,#4287,#4288,#4289,#4290,#4291,#4292,#4293,
#4294,#4295,#4296,#4297,#4298,#4299,#4300,#4301,#4302,#4303,#4304,#4305,
#4306,#4307,#4308,#4309,#4310,#4311,#4312,#4313,#4314,#4315,#4316,#4317,
#4318,#4319,#4320,#4321,#4322,#4323,#4324,#4325,#4326,#4327,#4328,#4329,
#4330,#4331,#4332,#4333,#4334,#4335,#4336,#4337,#4338,#4339,#4340,#4341,
#4342,#4343,#4344,#4345,#4346,#4347,#4348,#4349,#4350,#4351,#4352,#4353,
#4354,#4355,#4356));
#696=EDGE_LOOP('',(#4357,#4358,#4359,#4360,#4361));
#697=EDGE_LOOP('',(#4362,#4363,#4364,#4365,#4366));
#698=EDGE_LOOP('',(#4367,#4368,#4369,#4370,#4371));
#699=EDGE_LOOP('',(#4372,#4373,#4374,#4375,#4376));
#700=EDGE_LOOP('',(#4377,#4378,#4379,#4380,#4381));
#701=EDGE_LOOP('',(#4382,#4383,#4384,#4385,#4386));
#702=EDGE_LOOP('',(#4387,#4388,#4389,#4390,#4391));
#703=EDGE_LOOP('',(#4392,#4393,#4394,#4395,#4396));
#704=EDGE_LOOP('',(#4397,#4398,#4399,#4400,#4401));
#705=EDGE_LOOP('',(#4402,#4403,#4404,#4405,#4406));
#706=EDGE_LOOP('',(#4407,#4408,#4409,#4410,#4411));
#707=EDGE_LOOP('',(#4412,#4413,#4414,#4415,#4416));
#708=EDGE_LOOP('',(#4417,#4418,#4419,#4420,#4421));
#709=EDGE_LOOP('',(#4422,#4423,#4424,#4425,#4426));
#710=EDGE_LOOP('',(#4427,#4428,#4429,#4430,#4431));
#711=EDGE_LOOP('',(#4432,#4433,#4434,#4435,#4436));
#712=EDGE_LOOP('',(#4437,#4438,#4439,#4440,#4441));
#713=EDGE_LOOP('',(#4442,#4443,#4444,#4445,#4446));
#714=EDGE_LOOP('',(#4447,#4448,#4449,#4450,#4451));
#715=EDGE_LOOP('',(#4452,#4453,#4454,#4455,#4456));
#716=EDGE_LOOP('',(#4457,#4458,#4459,#4460,#4461));
#717=EDGE_LOOP('',(#4462,#4463,#4464,#4465,#4466));
#718=EDGE_LOOP('',(#4467,#4468,#4469,#4470,#4471));
#719=EDGE_LOOP('',(#4472,#4473,#4474,#4475,#4476));
#720=EDGE_LOOP('',(#4477,#4478,#4479,#4480,#4481,#4482,#4483,#4484,#4485,
#4486,#4487,#4488,#4489,#4490,#4491,#4492,#4493,#4494,#4495,#4496,#4497,
#4498,#4499,#4500,#4501,#4502,#4503,#4504,#4505,#4506,#4507,#4508,#4509,
#4510,#4511,#4512,#4513,#4514,#4515,#4516,#4517,#4518,#4519,#4520,#4521,
#4522,#4523,#4524));
#721=EDGE_LOOP('',(#4525,#4526,#4527,#4528,#4529,#4530,#4531,#4532));
#722=EDGE_LOOP('',(#4533,#4534,#4535,#4536,#4537,#4538,#4539,#4540));
#723=EDGE_LOOP('',(#4541,#4542,#4543,#4544,#4545,#4546,#4547,#4548));
#724=EDGE_LOOP('',(#4549,#4550,#4551,#4552,#4553,#4554,#4555,#4556));
#725=EDGE_LOOP('',(#4557,#4558,#4559,#4560,#4561,#4562,#4563,#4564));
#726=EDGE_LOOP('',(#4565,#4566,#4567,#4568,#4569,#4570,#4571,#4572));
#727=EDGE_LOOP('',(#4573,#4574,#4575,#4576,#4577,#4578,#4579,#4580));
#728=EDGE_LOOP('',(#4581,#4582,#4583,#4584,#4585,#4586,#4587,#4588));
#729=EDGE_LOOP('',(#4589,#4590,#4591,#4592,#4593,#4594,#4595,#4596));
#730=EDGE_LOOP('',(#4597));
#731=EDGE_LOOP('',(#4598,#4599,#4600,#4601,#4602,#4603,#4604,#4605));
#732=EDGE_LOOP('',(#4606,#4607,#4608,#4609,#4610,#4611,#4612,#4613));
#733=EDGE_LOOP('',(#4614,#4615,#4616,#4617,#4618,#4619,#4620,#4621));
#734=EDGE_LOOP('',(#4622,#4623,#4624,#4625,#4626,#4627,#4628,#4629));
#735=EDGE_LOOP('',(#4630,#4631,#4632,#4633));
#736=EDGE_LOOP('',(#4634,#4635,#4636,#4637));
#737=EDGE_LOOP('',(#4638,#4639,#4640,#4641));
#738=EDGE_LOOP('',(#4642,#4643,#4644,#4645));
#739=EDGE_LOOP('',(#4646,#4647,#4648,#4649));
#740=EDGE_LOOP('',(#4650,#4651,#4652,#4653));
#741=EDGE_LOOP('',(#4654,#4655,#4656,#4657));
#742=EDGE_LOOP('',(#4658,#4659,#4660,#4661));
#743=EDGE_LOOP('',(#4662,#4663,#4664,#4665,#4666,#4667,#4668,#4669));
#744=EDGE_LOOP('',(#4670,#4671,#4672,#4673,#4674,#4675,#4676,#4677));
#745=EDGE_LOOP('',(#4678,#4679,#4680,#4681,#4682,#4683,#4684,#4685));
#746=EDGE_LOOP('',(#4686,#4687,#4688,#4689,#4690,#4691,#4692,#4693));
#747=EDGE_LOOP('',(#4694,#4695,#4696,#4697,#4698,#4699,#4700,#4701));
#748=EDGE_LOOP('',(#4702,#4703,#4704,#4705,#4706,#4707,#4708,#4709));
#749=EDGE_LOOP('',(#4710,#4711,#4712,#4713));
#750=EDGE_LOOP('',(#4714,#4715,#4716,#4717));
#751=EDGE_LOOP('',(#4718,#4719,#4720,#4721));
#752=EDGE_LOOP('',(#4722,#4723,#4724,#4725));
#753=EDGE_LOOP('',(#4726,#4727,#4728,#4729));
#754=EDGE_LOOP('',(#4730,#4731,#4732,#4733));
#755=EDGE_LOOP('',(#4734,#4735,#4736,#4737));
#756=EDGE_LOOP('',(#4738,#4739,#4740,#4741));
#757=EDGE_LOOP('',(#4742,#4743,#4744,#4745,#4746,#4747,#4748,#4749));
#758=EDGE_LOOP('',(#4750,#4751,#4752,#4753,#4754,#4755,#4756,#4757));
#759=EDGE_LOOP('',(#4758,#4759,#4760,#4761,#4762,#4763,#4764,#4765));
#760=EDGE_LOOP('',(#4766));
#761=EDGE_LOOP('',(#4767,#4768,#4769,#4770,#4771,#4772,#4773,#4774));
#762=EDGE_LOOP('',(#4775,#4776,#4777,#4778,#4779,#4780,#4781,#4782));
#763=EDGE_LOOP('',(#4783,#4784,#4785,#4786,#4787,#4788,#4789,#4790));
#764=EDGE_LOOP('',(#4791,#4792,#4793,#4794,#4795,#4796,#4797,#4798));
#765=EDGE_LOOP('',(#4799,#4800,#4801,#4802,#4803,#4804,#4805,#4806));
#766=EDGE_LOOP('',(#4807,#4808,#4809,#4810,#4811,#4812,#4813,#4814));
#767=EDGE_LOOP('',(#4815,#4816,#4817,#4818,#4819,#4820,#4821,#4822));
#768=EDGE_LOOP('',(#4823,#4824,#4825,#4826,#4827));
#769=EDGE_LOOP('',(#4828,#4829,#4830,#4831,#4832));
#770=EDGE_LOOP('',(#4833,#4834,#4835,#4836,#4837));
#771=EDGE_LOOP('',(#4838,#4839,#4840,#4841,#4842));
#772=EDGE_LOOP('',(#4843,#4844,#4845,#4846,#4847));
#773=EDGE_LOOP('',(#4848,#4849,#4850,#4851,#4852));
#774=EDGE_LOOP('',(#4853,#4854,#4855,#4856,#4857));
#775=EDGE_LOOP('',(#4858,#4859,#4860,#4861,#4862));
#776=EDGE_LOOP('',(#4863,#4864,#4865,#4866,#4867));
#777=EDGE_LOOP('',(#4868,#4869,#4870,#4871,#4872));
#778=EDGE_LOOP('',(#4873,#4874,#4875,#4876,#4877));
#779=EDGE_LOOP('',(#4878,#4879,#4880,#4881,#4882));
#780=EDGE_LOOP('',(#4883,#4884,#4885,#4886,#4887));
#781=EDGE_LOOP('',(#4888,#4889,#4890,#4891,#4892));
#782=EDGE_LOOP('',(#4893,#4894,#4895,#4896,#4897));
#783=EDGE_LOOP('',(#4898,#4899,#4900,#4901,#4902));
#784=EDGE_LOOP('',(#4903,#4904,#4905,#4906,#4907));
#785=EDGE_LOOP('',(#4908,#4909,#4910,#4911,#4912));
#786=EDGE_LOOP('',(#4913,#4914,#4915,#4916,#4917));
#787=EDGE_LOOP('',(#4918,#4919,#4920,#4921,#4922));
#788=EDGE_LOOP('',(#4923,#4924,#4925,#4926,#4927));
#789=EDGE_LOOP('',(#4928,#4929,#4930,#4931,#4932));
#790=EDGE_LOOP('',(#4933,#4934,#4935,#4936,#4937));
#791=EDGE_LOOP('',(#4938,#4939,#4940,#4941,#4942));
#792=EDGE_LOOP('',(#4943,#4944,#4945,#4946,#4947));
#793=EDGE_LOOP('',(#4948,#4949,#4950,#4951,#4952));
#794=EDGE_LOOP('',(#4953,#4954,#4955,#4956,#4957));
#795=EDGE_LOOP('',(#4958,#4959,#4960,#4961,#4962));
#796=EDGE_LOOP('',(#4963,#4964,#4965,#4966,#4967));
#797=EDGE_LOOP('',(#4968,#4969,#4970,#4971,#4972));
#798=EDGE_LOOP('',(#4973,#4974,#4975,#4976,#4977));
#799=EDGE_LOOP('',(#4978,#4979,#4980,#4981,#4982));
#800=EDGE_LOOP('',(#4983,#4984,#4985,#4986,#4987,#4988,#4989,#4990));
#801=LINE('',#7276,#1379);
#802=LINE('',#7284,#1380);
#803=LINE('',#7290,#1381);
#804=LINE('',#7293,#1382);
#805=LINE('',#7296,#1383);
#806=LINE('',#7298,#1384);
#807=LINE('',#7299,#1385);
#808=LINE('',#7305,#1386);
#809=LINE('',#7311,#1387);
#810=LINE('',#7314,#1388);
#811=LINE('',#7317,#1389);
#812=LINE('',#7319,#1390);
#813=LINE('',#7320,#1391);
#814=LINE('',#7326,#1392);
#815=LINE('',#7332,#1393);
#816=LINE('',#7335,#1394);
#817=LINE('',#7338,#1395);
#818=LINE('',#7340,#1396);
#819=LINE('',#7341,#1397);
#820=LINE('',#7347,#1398);
#821=LINE('',#7353,#1399);
#822=LINE('',#7356,#1400);
#823=LINE('',#7359,#1401);
#824=LINE('',#7361,#1402);
#825=LINE('',#7362,#1403);
#826=LINE('',#7368,#1404);
#827=LINE('',#7374,#1405);
#828=LINE('',#7377,#1406);
#829=LINE('',#7380,#1407);
#830=LINE('',#7382,#1408);
#831=LINE('',#7383,#1409);
#832=LINE('',#7389,#1410);
#833=LINE('',#7395,#1411);
#834=LINE('',#7398,#1412);
#835=LINE('',#7401,#1413);
#836=LINE('',#7403,#1414);
#837=LINE('',#7404,#1415);
#838=LINE('',#7410,#1416);
#839=LINE('',#7416,#1417);
#840=LINE('',#7419,#1418);
#841=LINE('',#7422,#1419);
#842=LINE('',#7424,#1420);
#843=LINE('',#7425,#1421);
#844=LINE('',#7431,#1422);
#845=LINE('',#7437,#1423);
#846=LINE('',#7440,#1424);
#847=LINE('',#7443,#1425);
#848=LINE('',#7445,#1426);
#849=LINE('',#7446,#1427);
#850=LINE('',#7452,#1428);
#851=LINE('',#7458,#1429);
#852=LINE('',#7461,#1430);
#853=LINE('',#7464,#1431);
#854=LINE('',#7466,#1432);
#855=LINE('',#7467,#1433);
#856=LINE('',#7473,#1434);
#857=LINE('',#7479,#1435);
#858=LINE('',#7482,#1436);
#859=LINE('',#7485,#1437);
#860=LINE('',#7487,#1438);
#861=LINE('',#7488,#1439);
#862=LINE('',#7494,#1440);
#863=LINE('',#7500,#1441);
#864=LINE('',#7503,#1442);
#865=LINE('',#7506,#1443);
#866=LINE('',#7508,#1444);
#867=LINE('',#7509,#1445);
#868=LINE('',#7515,#1446);
#869=LINE('',#7521,#1447);
#870=LINE('',#7524,#1448);
#871=LINE('',#7527,#1449);
#872=LINE('',#7529,#1450);
#873=LINE('',#7530,#1451);
#874=LINE('',#7536,#1452);
#875=LINE('',#7542,#1453);
#876=LINE('',#7545,#1454);
#877=LINE('',#7548,#1455);
#878=LINE('',#7550,#1456);
#879=LINE('',#7551,#1457);
#880=LINE('',#7557,#1458);
#881=LINE('',#7563,#1459);
#882=LINE('',#7566,#1460);
#883=LINE('',#7569,#1461);
#884=LINE('',#7571,#1462);
#885=LINE('',#7572,#1463);
#886=LINE('',#7578,#1464);
#887=LINE('',#7584,#1465);
#888=LINE('',#7587,#1466);
#889=LINE('',#7590,#1467);
#890=LINE('',#7592,#1468);
#891=LINE('',#7593,#1469);
#892=LINE('',#7599,#1470);
#893=LINE('',#7605,#1471);
#894=LINE('',#7608,#1472);
#895=LINE('',#7611,#1473);
#896=LINE('',#7613,#1474);
#897=LINE('',#7614,#1475);
#898=LINE('',#7620,#1476);
#899=LINE('',#7622,#1477);
#900=LINE('',#7623,#1478);
#901=LINE('',#7629,#1479);
#902=LINE('',#7632,#1480);
#903=LINE('',#7638,#1481);
#904=LINE('',#7641,#1482);
#905=LINE('',#7644,#1483);
#906=LINE('',#7646,#1484);
#907=LINE('',#7647,#1485);
#908=LINE('',#7650,#1486);
#909=LINE('',#7652,#1487);
#910=LINE('',#7653,#1488);
#911=LINE('',#7659,#1489);
#912=LINE('',#7665,#1490);
#913=LINE('',#7668,#1491);
#914=LINE('',#7671,#1492);
#915=LINE('',#7673,#1493);
#916=LINE('',#7674,#1494);
#917=LINE('',#7677,#1495);
#918=LINE('',#7679,#1496);
#919=LINE('',#7680,#1497);
#920=LINE('',#7686,#1498);
#921=LINE('',#7692,#1499);
#922=LINE('',#7695,#1500);
#923=LINE('',#7698,#1501);
#924=LINE('',#7700,#1502);
#925=LINE('',#7701,#1503);
#926=LINE('',#7704,#1504);
#927=LINE('',#7706,#1505);
#928=LINE('',#7707,#1506);
#929=LINE('',#7713,#1507);
#930=LINE('',#7719,#1508);
#931=LINE('',#7722,#1509);
#932=LINE('',#7725,#1510);
#933=LINE('',#7727,#1511);
#934=LINE('',#7728,#1512);
#935=LINE('',#7731,#1513);
#936=LINE('',#7733,#1514);
#937=LINE('',#7734,#1515);
#938=LINE('',#7740,#1516);
#939=LINE('',#7746,#1517);
#940=LINE('',#7749,#1518);
#941=LINE('',#7752,#1519);
#942=LINE('',#7754,#1520);
#943=LINE('',#7755,#1521);
#944=LINE('',#7758,#1522);
#945=LINE('',#7760,#1523);
#946=LINE('',#7761,#1524);
#947=LINE('',#7767,#1525);
#948=LINE('',#7773,#1526);
#949=LINE('',#7776,#1527);
#950=LINE('',#7779,#1528);
#951=LINE('',#7781,#1529);
#952=LINE('',#7782,#1530);
#953=LINE('',#7785,#1531);
#954=LINE('',#7787,#1532);
#955=LINE('',#7788,#1533);
#956=LINE('',#7794,#1534);
#957=LINE('',#7800,#1535);
#958=LINE('',#7803,#1536);
#959=LINE('',#7806,#1537);
#960=LINE('',#7808,#1538);
#961=LINE('',#7809,#1539);
#962=LINE('',#7812,#1540);
#963=LINE('',#7814,#1541);
#964=LINE('',#7815,#1542);
#965=LINE('',#7821,#1543);
#966=LINE('',#7827,#1544);
#967=LINE('',#7830,#1545);
#968=LINE('',#7833,#1546);
#969=LINE('',#7835,#1547);
#970=LINE('',#7836,#1548);
#971=LINE('',#7838,#1549);
#972=LINE('',#7839,#1550);
#973=LINE('',#7841,#1551);
#974=LINE('',#7842,#1552);
#975=LINE('',#7844,#1553);
#976=LINE('',#7845,#1554);
#977=LINE('',#7847,#1555);
#978=LINE('',#7848,#1556);
#979=LINE('',#7850,#1557);
#980=LINE('',#7851,#1558);
#981=LINE('',#7853,#1559);
#982=LINE('',#7854,#1560);
#983=LINE('',#7856,#1561);
#984=LINE('',#7857,#1562);
#985=LINE('',#7859,#1563);
#986=LINE('',#7860,#1564);
#987=LINE('',#7862,#1565);
#988=LINE('',#7863,#1566);
#989=LINE('',#7869,#1567);
#990=LINE('',#7872,#1568);
#991=LINE('',#7878,#1569);
#992=LINE('',#7881,#1570);
#993=LINE('',#7884,#1571);
#994=LINE('',#7886,#1572);
#995=LINE('',#7887,#1573);
#996=LINE('',#7890,#1574);
#997=LINE('',#7892,#1575);
#998=LINE('',#7893,#1576);
#999=LINE('',#7899,#1577);
#1000=LINE('',#7905,#1578);
#1001=LINE('',#7908,#1579);
#1002=LINE('',#7911,#1580);
#1003=LINE('',#7913,#1581);
#1004=LINE('',#7914,#1582);
#1005=LINE('',#7917,#1583);
#1006=LINE('',#7919,#1584);
#1007=LINE('',#7920,#1585);
#1008=LINE('',#7926,#1586);
#1009=LINE('',#7932,#1587);
#1010=LINE('',#7935,#1588);
#1011=LINE('',#7938,#1589);
#1012=LINE('',#7940,#1590);
#1013=LINE('',#7941,#1591);
#1014=LINE('',#7944,#1592);
#1015=LINE('',#7946,#1593);
#1016=LINE('',#7947,#1594);
#1017=LINE('',#7953,#1595);
#1018=LINE('',#7959,#1596);
#1019=LINE('',#7962,#1597);
#1020=LINE('',#7965,#1598);
#1021=LINE('',#7967,#1599);
#1022=LINE('',#7968,#1600);
#1023=LINE('',#7971,#1601);
#1024=LINE('',#7973,#1602);
#1025=LINE('',#7974,#1603);
#1026=LINE('',#7980,#1604);
#1027=LINE('',#7986,#1605);
#1028=LINE('',#7989,#1606);
#1029=LINE('',#7992,#1607);
#1030=LINE('',#7994,#1608);
#1031=LINE('',#7995,#1609);
#1032=LINE('',#7998,#1610);
#1033=LINE('',#8000,#1611);
#1034=LINE('',#8001,#1612);
#1035=LINE('',#8007,#1613);
#1036=LINE('',#8013,#1614);
#1037=LINE('',#8016,#1615);
#1038=LINE('',#8019,#1616);
#1039=LINE('',#8021,#1617);
#1040=LINE('',#8022,#1618);
#1041=LINE('',#8025,#1619);
#1042=LINE('',#8027,#1620);
#1043=LINE('',#8028,#1621);
#1044=LINE('',#8034,#1622);
#1045=LINE('',#8040,#1623);
#1046=LINE('',#8043,#1624);
#1047=LINE('',#8046,#1625);
#1048=LINE('',#8048,#1626);
#1049=LINE('',#8049,#1627);
#1050=LINE('',#8052,#1628);
#1051=LINE('',#8054,#1629);
#1052=LINE('',#8055,#1630);
#1053=LINE('',#8061,#1631);
#1054=LINE('',#8067,#1632);
#1055=LINE('',#8070,#1633);
#1056=LINE('',#8073,#1634);
#1057=LINE('',#8075,#1635);
#1058=LINE('',#8076,#1636);
#1059=LINE('',#8078,#1637);
#1060=LINE('',#8079,#1638);
#1061=LINE('',#8081,#1639);
#1062=LINE('',#8082,#1640);
#1063=LINE('',#8084,#1641);
#1064=LINE('',#8085,#1642);
#1065=LINE('',#8087,#1643);
#1066=LINE('',#8088,#1644);
#1067=LINE('',#8090,#1645);
#1068=LINE('',#8091,#1646);
#1069=LINE('',#8093,#1647);
#1070=LINE('',#8094,#1648);
#1071=LINE('',#8096,#1649);
#1072=LINE('',#8097,#1650);
#1073=LINE('',#8099,#1651);
#1074=LINE('',#8100,#1652);
#1075=LINE('',#8102,#1653);
#1076=LINE('',#8103,#1654);
#1077=LINE('',#8109,#1655);
#1078=LINE('',#8112,#1656);
#1079=LINE('',#8118,#1657);
#1080=LINE('',#8121,#1658);
#1081=LINE('',#8124,#1659);
#1082=LINE('',#8126,#1660);
#1083=LINE('',#8127,#1661);
#1084=LINE('',#8130,#1662);
#1085=LINE('',#8132,#1663);
#1086=LINE('',#8133,#1664);
#1087=LINE('',#8139,#1665);
#1088=LINE('',#8145,#1666);
#1089=LINE('',#8148,#1667);
#1090=LINE('',#8151,#1668);
#1091=LINE('',#8153,#1669);
#1092=LINE('',#8154,#1670);
#1093=LINE('',#8157,#1671);
#1094=LINE('',#8159,#1672);
#1095=LINE('',#8160,#1673);
#1096=LINE('',#8166,#1674);
#1097=LINE('',#8172,#1675);
#1098=LINE('',#8175,#1676);
#1099=LINE('',#8178,#1677);
#1100=LINE('',#8180,#1678);
#1101=LINE('',#8181,#1679);
#1102=LINE('',#8184,#1680);
#1103=LINE('',#8186,#1681);
#1104=LINE('',#8187,#1682);
#1105=LINE('',#8193,#1683);
#1106=LINE('',#8199,#1684);
#1107=LINE('',#8202,#1685);
#1108=LINE('',#8205,#1686);
#1109=LINE('',#8207,#1687);
#1110=LINE('',#8208,#1688);
#1111=LINE('',#8211,#1689);
#1112=LINE('',#8213,#1690);
#1113=LINE('',#8214,#1691);
#1114=LINE('',#8220,#1692);
#1115=LINE('',#8226,#1693);
#1116=LINE('',#8229,#1694);
#1117=LINE('',#8232,#1695);
#1118=LINE('',#8234,#1696);
#1119=LINE('',#8235,#1697);
#1120=LINE('',#8238,#1698);
#1121=LINE('',#8240,#1699);
#1122=LINE('',#8241,#1700);
#1123=LINE('',#8247,#1701);
#1124=LINE('',#8253,#1702);
#1125=LINE('',#8256,#1703);
#1126=LINE('',#8259,#1704);
#1127=LINE('',#8261,#1705);
#1128=LINE('',#8262,#1706);
#1129=LINE('',#8265,#1707);
#1130=LINE('',#8267,#1708);
#1131=LINE('',#8268,#1709);
#1132=LINE('',#8274,#1710);
#1133=LINE('',#8280,#1711);
#1134=LINE('',#8283,#1712);
#1135=LINE('',#8286,#1713);
#1136=LINE('',#8288,#1714);
#1137=LINE('',#8289,#1715);
#1138=LINE('',#8292,#1716);
#1139=LINE('',#8294,#1717);
#1140=LINE('',#8295,#1718);
#1141=LINE('',#8301,#1719);
#1142=LINE('',#8307,#1720);
#1143=LINE('',#8310,#1721);
#1144=LINE('',#8313,#1722);
#1145=LINE('',#8315,#1723);
#1146=LINE('',#8316,#1724);
#1147=LINE('',#8318,#1725);
#1148=LINE('',#8319,#1726);
#1149=LINE('',#8321,#1727);
#1150=LINE('',#8322,#1728);
#1151=LINE('',#8324,#1729);
#1152=LINE('',#8325,#1730);
#1153=LINE('',#8327,#1731);
#1154=LINE('',#8328,#1732);
#1155=LINE('',#8330,#1733);
#1156=LINE('',#8331,#1734);
#1157=LINE('',#8333,#1735);
#1158=LINE('',#8334,#1736);
#1159=LINE('',#8336,#1737);
#1160=LINE('',#8337,#1738);
#1161=LINE('',#8339,#1739);
#1162=LINE('',#8340,#1740);
#1163=LINE('',#8342,#1741);
#1164=LINE('',#8343,#1742);
#1165=LINE('',#8345,#1743);
#1166=LINE('',#8346,#1744);
#1167=LINE('',#8352,#1745);
#1168=LINE('',#8355,#1746);
#1169=LINE('',#8361,#1747);
#1170=LINE('',#8364,#1748);
#1171=LINE('',#8367,#1749);
#1172=LINE('',#8369,#1750);
#1173=LINE('',#8370,#1751);
#1174=LINE('',#8373,#1752);
#1175=LINE('',#8375,#1753);
#1176=LINE('',#8376,#1754);
#1177=LINE('',#8382,#1755);
#1178=LINE('',#8388,#1756);
#1179=LINE('',#8391,#1757);
#1180=LINE('',#8394,#1758);
#1181=LINE('',#8396,#1759);
#1182=LINE('',#8397,#1760);
#1183=LINE('',#8400,#1761);
#1184=LINE('',#8402,#1762);
#1185=LINE('',#8403,#1763);
#1186=LINE('',#8409,#1764);
#1187=LINE('',#8415,#1765);
#1188=LINE('',#8418,#1766);
#1189=LINE('',#8421,#1767);
#1190=LINE('',#8423,#1768);
#1191=LINE('',#8424,#1769);
#1192=LINE('',#8427,#1770);
#1193=LINE('',#8429,#1771);
#1194=LINE('',#8430,#1772);
#1195=LINE('',#8436,#1773);
#1196=LINE('',#8442,#1774);
#1197=LINE('',#8445,#1775);
#1198=LINE('',#8448,#1776);
#1199=LINE('',#8450,#1777);
#1200=LINE('',#8451,#1778);
#1201=LINE('',#8454,#1779);
#1202=LINE('',#8456,#1780);
#1203=LINE('',#8457,#1781);
#1204=LINE('',#8463,#1782);
#1205=LINE('',#8469,#1783);
#1206=LINE('',#8472,#1784);
#1207=LINE('',#8475,#1785);
#1208=LINE('',#8477,#1786);
#1209=LINE('',#8478,#1787);
#1210=LINE('',#8481,#1788);
#1211=LINE('',#8483,#1789);
#1212=LINE('',#8484,#1790);
#1213=LINE('',#8490,#1791);
#1214=LINE('',#8496,#1792);
#1215=LINE('',#8499,#1793);
#1216=LINE('',#8502,#1794);
#1217=LINE('',#8504,#1795);
#1218=LINE('',#8505,#1796);
#1219=LINE('',#8508,#1797);
#1220=LINE('',#8510,#1798);
#1221=LINE('',#8511,#1799);
#1222=LINE('',#8517,#1800);
#1223=LINE('',#8523,#1801);
#1224=LINE('',#8526,#1802);
#1225=LINE('',#8529,#1803);
#1226=LINE('',#8531,#1804);
#1227=LINE('',#8532,#1805);
#1228=LINE('',#8535,#1806);
#1229=LINE('',#8537,#1807);
#1230=LINE('',#8538,#1808);
#1231=LINE('',#8544,#1809);
#1232=LINE('',#8550,#1810);
#1233=LINE('',#8553,#1811);
#1234=LINE('',#8556,#1812);
#1235=LINE('',#8558,#1813);
#1236=LINE('',#8559,#1814);
#1237=LINE('',#8561,#1815);
#1238=LINE('',#8562,#1816);
#1239=LINE('',#8564,#1817);
#1240=LINE('',#8565,#1818);
#1241=LINE('',#8567,#1819);
#1242=LINE('',#8568,#1820);
#1243=LINE('',#8570,#1821);
#1244=LINE('',#8571,#1822);
#1245=LINE('',#8573,#1823);
#1246=LINE('',#8574,#1824);
#1247=LINE('',#8576,#1825);
#1248=LINE('',#8577,#1826);
#1249=LINE('',#8579,#1827);
#1250=LINE('',#8580,#1828);
#1251=LINE('',#8583,#1829);
#1252=LINE('',#8584,#1830);
#1253=LINE('',#8586,#1831);
#1254=LINE('',#8587,#1832);
#1255=LINE('',#8589,#1833);
#1256=LINE('',#8590,#1834);
#1257=LINE('',#8592,#1835);
#1258=LINE('',#8593,#1836);
#1259=LINE('',#8595,#1837);
#1260=LINE('',#8596,#1838);
#1261=LINE('',#8598,#1839);
#1262=LINE('',#8599,#1840);
#1263=LINE('',#8601,#1841);
#1264=LINE('',#8602,#1842);
#1265=LINE('',#8604,#1843);
#1266=LINE('',#8605,#1844);
#1267=LINE('',#8607,#1845);
#1268=LINE('',#8608,#1846);
#1269=LINE('',#8610,#1847);
#1270=LINE('',#8611,#1848);
#1271=LINE('',#8613,#1849);
#1272=LINE('',#8614,#1850);
#1273=LINE('',#8616,#1851);
#1274=LINE('',#8617,#1852);
#1275=LINE('',#8619,#1853);
#1276=LINE('',#8620,#1854);
#1277=LINE('',#8622,#1855);
#1278=LINE('',#8623,#1856);
#1279=LINE('',#8625,#1857);
#1280=LINE('',#8626,#1858);
#1281=LINE('',#8628,#1859);
#1282=LINE('',#8629,#1860);
#1283=LINE('',#8632,#1861);
#1284=LINE('',#8634,#1862);
#1285=LINE('',#8635,#1863);
#1286=LINE('',#8636,#1864);
#1287=LINE('',#8638,#1865);
#1288=LINE('',#8640,#1866);
#1289=LINE('',#8642,#1867);
#1290=LINE('',#8643,#1868);
#1291=LINE('',#8645,#1869);
#1292=LINE('',#8647,#1870);
#1293=LINE('',#8648,#1871);
#1294=LINE('',#8650,#1872);
#1295=LINE('',#8652,#1873);
#1296=LINE('',#8653,#1874);
#1297=LINE('',#8655,#1875);
#1298=LINE('',#8657,#1876);
#1299=LINE('',#8658,#1877);
#1300=LINE('',#8660,#1878);
#1301=LINE('',#8661,#1879);
#1302=LINE('',#8663,#1880);
#1303=LINE('',#8665,#1881);
#1304=LINE('',#8666,#1882);
#1305=LINE('',#8668,#1883);
#1306=LINE('',#8669,#1884);
#1307=LINE('',#8673,#1885);
#1308=LINE('',#8675,#1886);
#1309=LINE('',#8676,#1887);
#1310=LINE('',#8677,#1888);
#1311=LINE('',#8680,#1889);
#1312=LINE('',#8682,#1890);
#1313=LINE('',#8683,#1891);
#1314=LINE('',#8684,#1892);
#1315=LINE('',#8687,#1893);
#1316=LINE('',#8688,#1894);
#1317=LINE('',#8689,#1895);
#1318=LINE('',#8692,#1896);
#1319=LINE('',#8693,#1897);
#1320=LINE('',#8694,#1898);
#1321=LINE('',#8698,#1899);
#1322=LINE('',#8700,#1900);
#1323=LINE('',#8702,#1901);
#1324=LINE('',#8703,#1902);
#1325=LINE('',#8706,#1903);
#1326=LINE('',#8708,#1904);
#1327=LINE('',#8709,#1905);
#1328=LINE('',#8712,#1906);
#1329=LINE('',#8714,#1907);
#1330=LINE('',#8715,#1908);
#1331=LINE('',#8718,#1909);
#1332=LINE('',#8720,#1910);
#1333=LINE('',#8721,#1911);
#1334=LINE('',#8724,#1912);
#1335=LINE('',#8726,#1913);
#1336=LINE('',#8727,#1914);
#1337=LINE('',#8730,#1915);
#1338=LINE('',#8732,#1916);
#1339=LINE('',#8733,#1917);
#1340=LINE('',#8736,#1918);
#1341=LINE('',#8738,#1919);
#1342=LINE('',#8739,#1920);
#1343=LINE('',#8741,#1921);
#1344=LINE('',#8742,#1922);
#1345=LINE('',#8745,#1923);
#1346=LINE('',#8746,#1924);
#1347=LINE('',#8748,#1925);
#1348=LINE('',#8749,#1926);
#1349=LINE('',#8751,#1927);
#1350=LINE('',#8752,#1928);
#1351=LINE('',#8754,#1929);
#1352=LINE('',#8756,#1930);
#1353=LINE('',#8757,#1931);
#1354=LINE('',#8759,#1932);
#1355=LINE('',#8763,#1933);
#1356=LINE('',#8765,#1934);
#1357=LINE('',#8767,#1935);
#1358=LINE('',#8768,#1936);
#1359=LINE('',#8771,#1937);
#1360=LINE('',#8773,#1938);
#1361=LINE('',#8774,#1939);
#1362=LINE('',#8777,#1940);
#1363=LINE('',#8779,#1941);
#1364=LINE('',#8780,#1942);
#1365=LINE('',#8783,#1943);
#1366=LINE('',#8785,#1944);
#1367=LINE('',#8786,#1945);
#1368=LINE('',#8789,#1946);
#1369=LINE('',#8791,#1947);
#1370=LINE('',#8792,#1948);
#1371=LINE('',#8795,#1949);
#1372=LINE('',#8797,#1950);
#1373=LINE('',#8798,#1951);
#1374=LINE('',#8801,#1952);
#1375=LINE('',#8803,#1953);
#1376=LINE('',#8804,#1954);
#1377=LINE('',#8806,#1955);
#1378=LINE('',#8807,#1956);
#1379=VECTOR('',#5809,0.875);
#1380=VECTOR('',#5820,0.3625);
#1381=VECTOR('',#5825,0.393700787401575);
#1382=VECTOR('',#5828,0.393700787401575);
#1383=VECTOR('',#5831,0.393700787401575);
#1384=VECTOR('',#5832,0.393700787401575);
#1385=VECTOR('',#5833,0.393700787401575);
#1386=VECTOR('',#5840,0.393700787401575);
#1387=VECTOR('',#5845,0.393700787401575);
#1388=VECTOR('',#5848,0.393700787401575);
#1389=VECTOR('',#5851,0.393700787401575);
#1390=VECTOR('',#5852,0.393700787401575);
#1391=VECTOR('',#5853,0.393700787401575);
#1392=VECTOR('',#5860,0.393700787401575);
#1393=VECTOR('',#5865,0.393700787401575);
#1394=VECTOR('',#5868,0.393700787401575);
#1395=VECTOR('',#5871,0.393700787401575);
#1396=VECTOR('',#5872,0.393700787401575);
#1397=VECTOR('',#5873,0.393700787401575);
#1398=VECTOR('',#5880,0.393700787401575);
#1399=VECTOR('',#5885,0.393700787401575);
#1400=VECTOR('',#5888,0.393700787401575);
#1401=VECTOR('',#5891,0.393700787401575);
#1402=VECTOR('',#5892,0.393700787401575);
#1403=VECTOR('',#5893,0.393700787401575);
#1404=VECTOR('',#5900,0.393700787401575);
#1405=VECTOR('',#5905,0.393700787401575);
#1406=VECTOR('',#5908,0.393700787401575);
#1407=VECTOR('',#5911,0.393700787401575);
#1408=VECTOR('',#5912,0.393700787401575);
#1409=VECTOR('',#5913,0.393700787401575);
#1410=VECTOR('',#5920,0.393700787401575);
#1411=VECTOR('',#5925,0.393700787401575);
#1412=VECTOR('',#5928,0.393700787401575);
#1413=VECTOR('',#5931,0.393700787401575);
#1414=VECTOR('',#5932,0.393700787401575);
#1415=VECTOR('',#5933,0.393700787401575);
#1416=VECTOR('',#5940,0.393700787401575);
#1417=VECTOR('',#5945,0.393700787401575);
#1418=VECTOR('',#5948,0.393700787401575);
#1419=VECTOR('',#5951,0.393700787401575);
#1420=VECTOR('',#5952,0.393700787401575);
#1421=VECTOR('',#5953,0.393700787401575);
#1422=VECTOR('',#5960,0.393700787401575);
#1423=VECTOR('',#5965,0.393700787401575);
#1424=VECTOR('',#5968,0.393700787401575);
#1425=VECTOR('',#5971,0.393700787401575);
#1426=VECTOR('',#5972,0.393700787401575);
#1427=VECTOR('',#5973,0.393700787401575);
#1428=VECTOR('',#5980,0.393700787401575);
#1429=VECTOR('',#5985,0.393700787401575);
#1430=VECTOR('',#5988,0.393700787401575);
#1431=VECTOR('',#5991,0.393700787401575);
#1432=VECTOR('',#5992,0.393700787401575);
#1433=VECTOR('',#5993,0.393700787401575);
#1434=VECTOR('',#6000,0.393700787401575);
#1435=VECTOR('',#6005,0.393700787401575);
#1436=VECTOR('',#6008,0.393700787401575);
#1437=VECTOR('',#6011,0.393700787401575);
#1438=VECTOR('',#6012,0.393700787401575);
#1439=VECTOR('',#6013,0.393700787401575);
#1440=VECTOR('',#6020,0.393700787401575);
#1441=VECTOR('',#6025,0.393700787401575);
#1442=VECTOR('',#6028,0.393700787401575);
#1443=VECTOR('',#6031,0.393700787401575);
#1444=VECTOR('',#6032,0.393700787401575);
#1445=VECTOR('',#6033,0.393700787401575);
#1446=VECTOR('',#6040,0.393700787401575);
#1447=VECTOR('',#6045,0.393700787401575);
#1448=VECTOR('',#6048,0.393700787401575);
#1449=VECTOR('',#6051,0.393700787401575);
#1450=VECTOR('',#6052,0.393700787401575);
#1451=VECTOR('',#6053,0.393700787401575);
#1452=VECTOR('',#6060,0.393700787401575);
#1453=VECTOR('',#6065,0.393700787401575);
#1454=VECTOR('',#6068,0.393700787401575);
#1455=VECTOR('',#6071,0.393700787401575);
#1456=VECTOR('',#6072,0.393700787401575);
#1457=VECTOR('',#6073,0.393700787401575);
#1458=VECTOR('',#6080,0.393700787401575);
#1459=VECTOR('',#6085,0.393700787401575);
#1460=VECTOR('',#6088,0.393700787401575);
#1461=VECTOR('',#6091,0.393700787401575);
#1462=VECTOR('',#6092,0.393700787401575);
#1463=VECTOR('',#6093,0.393700787401575);
#1464=VECTOR('',#6100,0.393700787401575);
#1465=VECTOR('',#6105,0.393700787401575);
#1466=VECTOR('',#6108,0.393700787401575);
#1467=VECTOR('',#6111,0.393700787401575);
#1468=VECTOR('',#6112,0.393700787401575);
#1469=VECTOR('',#6113,0.393700787401575);
#1470=VECTOR('',#6120,0.393700787401575);
#1471=VECTOR('',#6125,0.393700787401575);
#1472=VECTOR('',#6128,0.393700787401575);
#1473=VECTOR('',#6131,0.393700787401575);
#1474=VECTOR('',#6132,0.393700787401575);
#1475=VECTOR('',#6133,0.393700787401575);
#1476=VECTOR('',#6140,0.393700787401575);
#1477=VECTOR('',#6143,0.393700787401575);
#1478=VECTOR('',#6144,0.393700787401575);
#1479=VECTOR('',#6149,0.393700787401575);
#1480=VECTOR('',#6152,0.393700787401575);
#1481=VECTOR('',#6157,0.393700787401575);
#1482=VECTOR('',#6160,0.393700787401575);
#1483=VECTOR('',#6163,0.393700787401575);
#1484=VECTOR('',#6164,0.393700787401575);
#1485=VECTOR('',#6165,0.393700787401575);
#1486=VECTOR('',#6168,0.393700787401575);
#1487=VECTOR('',#6169,0.393700787401575);
#1488=VECTOR('',#6170,0.393700787401575);
#1489=VECTOR('',#6177,0.393700787401575);
#1490=VECTOR('',#6182,0.393700787401575);
#1491=VECTOR('',#6185,0.393700787401575);
#1492=VECTOR('',#6188,0.393700787401575);
#1493=VECTOR('',#6189,0.393700787401575);
#1494=VECTOR('',#6190,0.393700787401575);
#1495=VECTOR('',#6193,0.393700787401575);
#1496=VECTOR('',#6194,0.393700787401575);
#1497=VECTOR('',#6195,0.393700787401575);
#1498=VECTOR('',#6202,0.393700787401575);
#1499=VECTOR('',#6207,0.393700787401575);
#1500=VECTOR('',#6210,0.393700787401575);
#1501=VECTOR('',#6213,0.393700787401575);
#1502=VECTOR('',#6214,0.393700787401575);
#1503=VECTOR('',#6215,0.393700787401575);
#1504=VECTOR('',#6218,0.393700787401575);
#1505=VECTOR('',#6219,0.393700787401575);
#1506=VECTOR('',#6220,0.393700787401575);
#1507=VECTOR('',#6227,0.393700787401575);
#1508=VECTOR('',#6232,0.393700787401575);
#1509=VECTOR('',#6235,0.393700787401575);
#1510=VECTOR('',#6238,0.393700787401575);
#1511=VECTOR('',#6239,0.393700787401575);
#1512=VECTOR('',#6240,0.393700787401575);
#1513=VECTOR('',#6243,0.393700787401575);
#1514=VECTOR('',#6244,0.393700787401575);
#1515=VECTOR('',#6245,0.393700787401575);
#1516=VECTOR('',#6252,0.393700787401575);
#1517=VECTOR('',#6257,0.393700787401575);
#1518=VECTOR('',#6260,0.393700787401575);
#1519=VECTOR('',#6263,0.393700787401575);
#1520=VECTOR('',#6264,0.393700787401575);
#1521=VECTOR('',#6265,0.393700787401575);
#1522=VECTOR('',#6268,0.393700787401575);
#1523=VECTOR('',#6269,0.393700787401575);
#1524=VECTOR('',#6270,0.393700787401575);
#1525=VECTOR('',#6277,0.393700787401575);
#1526=VECTOR('',#6282,0.393700787401575);
#1527=VECTOR('',#6285,0.393700787401575);
#1528=VECTOR('',#6288,0.393700787401575);
#1529=VECTOR('',#6289,0.393700787401575);
#1530=VECTOR('',#6290,0.393700787401575);
#1531=VECTOR('',#6293,0.393700787401575);
#1532=VECTOR('',#6294,0.393700787401575);
#1533=VECTOR('',#6295,0.393700787401575);
#1534=VECTOR('',#6302,0.393700787401575);
#1535=VECTOR('',#6307,0.393700787401575);
#1536=VECTOR('',#6310,0.393700787401575);
#1537=VECTOR('',#6313,0.393700787401575);
#1538=VECTOR('',#6314,0.393700787401575);
#1539=VECTOR('',#6315,0.393700787401575);
#1540=VECTOR('',#6318,0.393700787401575);
#1541=VECTOR('',#6319,0.393700787401575);
#1542=VECTOR('',#6320,0.393700787401575);
#1543=VECTOR('',#6327,0.393700787401575);
#1544=VECTOR('',#6332,0.393700787401575);
#1545=VECTOR('',#6335,0.393700787401575);
#1546=VECTOR('',#6338,0.393700787401575);
#1547=VECTOR('',#6339,0.393700787401575);
#1548=VECTOR('',#6340,0.393700787401575);
#1549=VECTOR('',#6343,0.393700787401575);
#1550=VECTOR('',#6344,0.393700787401575);
#1551=VECTOR('',#6347,0.393700787401575);
#1552=VECTOR('',#6348,0.393700787401575);
#1553=VECTOR('',#6351,0.393700787401575);
#1554=VECTOR('',#6352,0.393700787401575);
#1555=VECTOR('',#6355,0.393700787401575);
#1556=VECTOR('',#6356,0.393700787401575);
#1557=VECTOR('',#6359,0.393700787401575);
#1558=VECTOR('',#6360,0.393700787401575);
#1559=VECTOR('',#6363,0.393700787401575);
#1560=VECTOR('',#6364,0.393700787401575);
#1561=VECTOR('',#6367,0.393700787401575);
#1562=VECTOR('',#6368,0.393700787401575);
#1563=VECTOR('',#6371,0.393700787401575);
#1564=VECTOR('',#6372,0.393700787401575);
#1565=VECTOR('',#6375,0.393700787401575);
#1566=VECTOR('',#6376,0.393700787401575);
#1567=VECTOR('',#6381,0.393700787401575);
#1568=VECTOR('',#6384,0.393700787401575);
#1569=VECTOR('',#6389,0.393700787401575);
#1570=VECTOR('',#6392,0.393700787401575);
#1571=VECTOR('',#6395,0.393700787401575);
#1572=VECTOR('',#6396,0.393700787401575);
#1573=VECTOR('',#6397,0.393700787401575);
#1574=VECTOR('',#6400,0.393700787401575);
#1575=VECTOR('',#6401,0.393700787401575);
#1576=VECTOR('',#6402,0.393700787401575);
#1577=VECTOR('',#6409,0.393700787401575);
#1578=VECTOR('',#6414,0.393700787401575);
#1579=VECTOR('',#6417,0.393700787401575);
#1580=VECTOR('',#6420,0.393700787401575);
#1581=VECTOR('',#6421,0.393700787401575);
#1582=VECTOR('',#6422,0.393700787401575);
#1583=VECTOR('',#6425,0.393700787401575);
#1584=VECTOR('',#6426,0.393700787401575);
#1585=VECTOR('',#6427,0.393700787401575);
#1586=VECTOR('',#6434,0.393700787401575);
#1587=VECTOR('',#6439,0.393700787401575);
#1588=VECTOR('',#6442,0.393700787401575);
#1589=VECTOR('',#6445,0.393700787401575);
#1590=VECTOR('',#6446,0.393700787401575);
#1591=VECTOR('',#6447,0.393700787401575);
#1592=VECTOR('',#6450,0.393700787401575);
#1593=VECTOR('',#6451,0.393700787401575);
#1594=VECTOR('',#6452,0.393700787401575);
#1595=VECTOR('',#6459,0.393700787401575);
#1596=VECTOR('',#6464,0.393700787401575);
#1597=VECTOR('',#6467,0.393700787401575);
#1598=VECTOR('',#6470,0.393700787401575);
#1599=VECTOR('',#6471,0.393700787401575);
#1600=VECTOR('',#6472,0.393700787401575);
#1601=VECTOR('',#6475,0.393700787401575);
#1602=VECTOR('',#6476,0.393700787401575);
#1603=VECTOR('',#6477,0.393700787401575);
#1604=VECTOR('',#6484,0.393700787401575);
#1605=VECTOR('',#6489,0.393700787401575);
#1606=VECTOR('',#6492,0.393700787401575);
#1607=VECTOR('',#6495,0.393700787401575);
#1608=VECTOR('',#6496,0.393700787401575);
#1609=VECTOR('',#6497,0.393700787401575);
#1610=VECTOR('',#6500,0.393700787401575);
#1611=VECTOR('',#6501,0.393700787401575);
#1612=VECTOR('',#6502,0.393700787401575);
#1613=VECTOR('',#6509,0.393700787401575);
#1614=VECTOR('',#6514,0.393700787401575);
#1615=VECTOR('',#6517,0.393700787401575);
#1616=VECTOR('',#6520,0.393700787401575);
#1617=VECTOR('',#6521,0.393700787401575);
#1618=VECTOR('',#6522,0.393700787401575);
#1619=VECTOR('',#6525,0.393700787401575);
#1620=VECTOR('',#6526,0.393700787401575);
#1621=VECTOR('',#6527,0.393700787401575);
#1622=VECTOR('',#6534,0.393700787401575);
#1623=VECTOR('',#6539,0.393700787401575);
#1624=VECTOR('',#6542,0.393700787401575);
#1625=VECTOR('',#6545,0.393700787401575);
#1626=VECTOR('',#6546,0.393700787401575);
#1627=VECTOR('',#6547,0.393700787401575);
#1628=VECTOR('',#6550,0.393700787401575);
#1629=VECTOR('',#6551,0.393700787401575);
#1630=VECTOR('',#6552,0.393700787401575);
#1631=VECTOR('',#6559,0.393700787401575);
#1632=VECTOR('',#6564,0.393700787401575);
#1633=VECTOR('',#6567,0.393700787401575);
#1634=VECTOR('',#6570,0.393700787401575);
#1635=VECTOR('',#6571,0.393700787401575);
#1636=VECTOR('',#6572,0.393700787401575);
#1637=VECTOR('',#6575,0.393700787401575);
#1638=VECTOR('',#6576,0.393700787401575);
#1639=VECTOR('',#6579,0.393700787401575);
#1640=VECTOR('',#6580,0.393700787401575);
#1641=VECTOR('',#6583,0.393700787401575);
#1642=VECTOR('',#6584,0.393700787401575);
#1643=VECTOR('',#6587,0.393700787401575);
#1644=VECTOR('',#6588,0.393700787401575);
#1645=VECTOR('',#6591,0.393700787401575);
#1646=VECTOR('',#6592,0.393700787401575);
#1647=VECTOR('',#6595,0.393700787401575);
#1648=VECTOR('',#6596,0.393700787401575);
#1649=VECTOR('',#6599,0.393700787401575);
#1650=VECTOR('',#6600,0.393700787401575);
#1651=VECTOR('',#6603,0.393700787401575);
#1652=VECTOR('',#6604,0.393700787401575);
#1653=VECTOR('',#6607,0.393700787401575);
#1654=VECTOR('',#6608,0.393700787401575);
#1655=VECTOR('',#6613,0.393700787401575);
#1656=VECTOR('',#6616,0.393700787401575);
#1657=VECTOR('',#6621,0.393700787401575);
#1658=VECTOR('',#6624,0.393700787401575);
#1659=VECTOR('',#6627,0.393700787401575);
#1660=VECTOR('',#6628,0.393700787401575);
#1661=VECTOR('',#6629,0.393700787401575);
#1662=VECTOR('',#6632,0.393700787401575);
#1663=VECTOR('',#6633,0.393700787401575);
#1664=VECTOR('',#6634,0.393700787401575);
#1665=VECTOR('',#6641,0.393700787401575);
#1666=VECTOR('',#6646,0.393700787401575);
#1667=VECTOR('',#6649,0.393700787401575);
#1668=VECTOR('',#6652,0.393700787401575);
#1669=VECTOR('',#6653,0.393700787401575);
#1670=VECTOR('',#6654,0.393700787401575);
#1671=VECTOR('',#6657,0.393700787401575);
#1672=VECTOR('',#6658,0.393700787401575);
#1673=VECTOR('',#6659,0.393700787401575);
#1674=VECTOR('',#6666,0.393700787401575);
#1675=VECTOR('',#6671,0.393700787401575);
#1676=VECTOR('',#6674,0.393700787401575);
#1677=VECTOR('',#6677,0.393700787401575);
#1678=VECTOR('',#6678,0.393700787401575);
#1679=VECTOR('',#6679,0.393700787401575);
#1680=VECTOR('',#6682,0.393700787401575);
#1681=VECTOR('',#6683,0.393700787401575);
#1682=VECTOR('',#6684,0.393700787401575);
#1683=VECTOR('',#6691,0.393700787401575);
#1684=VECTOR('',#6696,0.393700787401575);
#1685=VECTOR('',#6699,0.393700787401575);
#1686=VECTOR('',#6702,0.393700787401575);
#1687=VECTOR('',#6703,0.393700787401575);
#1688=VECTOR('',#6704,0.393700787401575);
#1689=VECTOR('',#6707,0.393700787401575);
#1690=VECTOR('',#6708,0.393700787401575);
#1691=VECTOR('',#6709,0.393700787401575);
#1692=VECTOR('',#6716,0.393700787401575);
#1693=VECTOR('',#6721,0.393700787401575);
#1694=VECTOR('',#6724,0.393700787401575);
#1695=VECTOR('',#6727,0.393700787401575);
#1696=VECTOR('',#6728,0.393700787401575);
#1697=VECTOR('',#6729,0.393700787401575);
#1698=VECTOR('',#6732,0.393700787401575);
#1699=VECTOR('',#6733,0.393700787401575);
#1700=VECTOR('',#6734,0.393700787401575);
#1701=VECTOR('',#6741,0.393700787401575);
#1702=VECTOR('',#6746,0.393700787401575);
#1703=VECTOR('',#6749,0.393700787401575);
#1704=VECTOR('',#6752,0.393700787401575);
#1705=VECTOR('',#6753,0.393700787401575);
#1706=VECTOR('',#6754,0.393700787401575);
#1707=VECTOR('',#6757,0.393700787401575);
#1708=VECTOR('',#6758,0.393700787401575);
#1709=VECTOR('',#6759,0.393700787401575);
#1710=VECTOR('',#6766,0.393700787401575);
#1711=VECTOR('',#6771,0.393700787401575);
#1712=VECTOR('',#6774,0.393700787401575);
#1713=VECTOR('',#6777,0.393700787401575);
#1714=VECTOR('',#6778,0.393700787401575);
#1715=VECTOR('',#6779,0.393700787401575);
#1716=VECTOR('',#6782,0.393700787401575);
#1717=VECTOR('',#6783,0.393700787401575);
#1718=VECTOR('',#6784,0.393700787401575);
#1719=VECTOR('',#6791,0.393700787401575);
#1720=VECTOR('',#6796,0.393700787401575);
#1721=VECTOR('',#6799,0.393700787401575);
#1722=VECTOR('',#6802,0.393700787401575);
#1723=VECTOR('',#6803,0.393700787401575);
#1724=VECTOR('',#6804,0.393700787401575);
#1725=VECTOR('',#6807,0.393700787401575);
#1726=VECTOR('',#6808,0.393700787401575);
#1727=VECTOR('',#6811,0.393700787401575);
#1728=VECTOR('',#6812,0.393700787401575);
#1729=VECTOR('',#6815,0.393700787401575);
#1730=VECTOR('',#6816,0.393700787401575);
#1731=VECTOR('',#6819,0.393700787401575);
#1732=VECTOR('',#6820,0.393700787401575);
#1733=VECTOR('',#6823,0.393700787401575);
#1734=VECTOR('',#6824,0.393700787401575);
#1735=VECTOR('',#6827,0.393700787401575);
#1736=VECTOR('',#6828,0.393700787401575);
#1737=VECTOR('',#6831,0.393700787401575);
#1738=VECTOR('',#6832,0.393700787401575);
#1739=VECTOR('',#6835,0.393700787401575);
#1740=VECTOR('',#6836,0.393700787401575);
#1741=VECTOR('',#6839,0.393700787401575);
#1742=VECTOR('',#6840,0.393700787401575);
#1743=VECTOR('',#6843,0.393700787401575);
#1744=VECTOR('',#6844,0.393700787401575);
#1745=VECTOR('',#6849,0.393700787401575);
#1746=VECTOR('',#6852,0.393700787401575);
#1747=VECTOR('',#6857,0.393700787401575);
#1748=VECTOR('',#6860,0.393700787401575);
#1749=VECTOR('',#6863,0.393700787401575);
#1750=VECTOR('',#6864,0.393700787401575);
#1751=VECTOR('',#6865,0.393700787401575);
#1752=VECTOR('',#6868,0.393700787401575);
#1753=VECTOR('',#6869,0.393700787401575);
#1754=VECTOR('',#6870,0.393700787401575);
#1755=VECTOR('',#6877,0.393700787401575);
#1756=VECTOR('',#6882,0.393700787401575);
#1757=VECTOR('',#6885,0.393700787401575);
#1758=VECTOR('',#6888,0.393700787401575);
#1759=VECTOR('',#6889,0.393700787401575);
#1760=VECTOR('',#6890,0.393700787401575);
#1761=VECTOR('',#6893,0.393700787401575);
#1762=VECTOR('',#6894,0.393700787401575);
#1763=VECTOR('',#6895,0.393700787401575);
#1764=VECTOR('',#6902,0.393700787401575);
#1765=VECTOR('',#6907,0.393700787401575);
#1766=VECTOR('',#6910,0.393700787401575);
#1767=VECTOR('',#6913,0.393700787401575);
#1768=VECTOR('',#6914,0.393700787401575);
#1769=VECTOR('',#6915,0.393700787401575);
#1770=VECTOR('',#6918,0.393700787401575);
#1771=VECTOR('',#6919,0.393700787401575);
#1772=VECTOR('',#6920,0.393700787401575);
#1773=VECTOR('',#6927,0.393700787401575);
#1774=VECTOR('',#6932,0.393700787401575);
#1775=VECTOR('',#6935,0.393700787401575);
#1776=VECTOR('',#6938,0.393700787401575);
#1777=VECTOR('',#6939,0.393700787401575);
#1778=VECTOR('',#6940,0.393700787401575);
#1779=VECTOR('',#6943,0.393700787401575);
#1780=VECTOR('',#6944,0.393700787401575);
#1781=VECTOR('',#6945,0.393700787401575);
#1782=VECTOR('',#6952,0.393700787401575);
#1783=VECTOR('',#6957,0.393700787401575);
#1784=VECTOR('',#6960,0.393700787401575);
#1785=VECTOR('',#6963,0.393700787401575);
#1786=VECTOR('',#6964,0.393700787401575);
#1787=VECTOR('',#6965,0.393700787401575);
#1788=VECTOR('',#6968,0.393700787401575);
#1789=VECTOR('',#6969,0.393700787401575);
#1790=VECTOR('',#6970,0.393700787401575);
#1791=VECTOR('',#6977,0.393700787401575);
#1792=VECTOR('',#6982,0.393700787401575);
#1793=VECTOR('',#6985,0.393700787401575);
#1794=VECTOR('',#6988,0.393700787401575);
#1795=VECTOR('',#6989,0.393700787401575);
#1796=VECTOR('',#6990,0.393700787401575);
#1797=VECTOR('',#6993,0.393700787401575);
#1798=VECTOR('',#6994,0.393700787401575);
#1799=VECTOR('',#6995,0.393700787401575);
#1800=VECTOR('',#7002,0.393700787401575);
#1801=VECTOR('',#7007,0.393700787401575);
#1802=VECTOR('',#7010,0.393700787401575);
#1803=VECTOR('',#7013,0.393700787401575);
#1804=VECTOR('',#7014,0.393700787401575);
#1805=VECTOR('',#7015,0.393700787401575);
#1806=VECTOR('',#7018,0.393700787401575);
#1807=VECTOR('',#7019,0.393700787401575);
#1808=VECTOR('',#7020,0.393700787401575);
#1809=VECTOR('',#7027,0.393700787401575);
#1810=VECTOR('',#7032,0.393700787401575);
#1811=VECTOR('',#7035,0.393700787401575);
#1812=VECTOR('',#7038,0.393700787401575);
#1813=VECTOR('',#7039,0.393700787401575);
#1814=VECTOR('',#7040,0.393700787401575);
#1815=VECTOR('',#7043,0.393700787401575);
#1816=VECTOR('',#7044,0.393700787401575);
#1817=VECTOR('',#7047,0.393700787401575);
#1818=VECTOR('',#7048,0.393700787401575);
#1819=VECTOR('',#7051,0.393700787401575);
#1820=VECTOR('',#7052,0.393700787401575);
#1821=VECTOR('',#7055,0.393700787401575);
#1822=VECTOR('',#7056,0.393700787401575);
#1823=VECTOR('',#7059,0.393700787401575);
#1824=VECTOR('',#7060,0.393700787401575);
#1825=VECTOR('',#7063,0.393700787401575);
#1826=VECTOR('',#7064,0.393700787401575);
#1827=VECTOR('',#7067,0.393700787401575);
#1828=VECTOR('',#7068,0.393700787401575);
#1829=VECTOR('',#7071,0.393700787401575);
#1830=VECTOR('',#7072,0.393700787401575);
#1831=VECTOR('',#7073,0.393700787401575);
#1832=VECTOR('',#7074,0.393700787401575);
#1833=VECTOR('',#7075,0.393700787401575);
#1834=VECTOR('',#7076,0.393700787401575);
#1835=VECTOR('',#7077,0.393700787401575);
#1836=VECTOR('',#7078,0.393700787401575);
#1837=VECTOR('',#7079,0.393700787401575);
#1838=VECTOR('',#7080,0.393700787401575);
#1839=VECTOR('',#7081,0.393700787401575);
#1840=VECTOR('',#7082,0.393700787401575);
#1841=VECTOR('',#7083,0.393700787401575);
#1842=VECTOR('',#7084,0.393700787401575);
#1843=VECTOR('',#7085,0.393700787401575);
#1844=VECTOR('',#7086,0.393700787401575);
#1845=VECTOR('',#7087,0.393700787401575);
#1846=VECTOR('',#7088,0.393700787401575);
#1847=VECTOR('',#7089,0.393700787401575);
#1848=VECTOR('',#7090,0.393700787401575);
#1849=VECTOR('',#7091,0.393700787401575);
#1850=VECTOR('',#7092,0.393700787401575);
#1851=VECTOR('',#7093,0.393700787401575);
#1852=VECTOR('',#7094,0.393700787401575);
#1853=VECTOR('',#7095,0.393700787401575);
#1854=VECTOR('',#7096,0.393700787401575);
#1855=VECTOR('',#7097,0.393700787401575);
#1856=VECTOR('',#7098,0.393700787401575);
#1857=VECTOR('',#7099,0.393700787401575);
#1858=VECTOR('',#7100,0.393700787401575);
#1859=VECTOR('',#7101,0.393700787401575);
#1860=VECTOR('',#7102,0.393700787401575);
#1861=VECTOR('',#7105,0.393700787401575);
#1862=VECTOR('',#7106,0.393700787401575);
#1863=VECTOR('',#7107,0.393700787401575);
#1864=VECTOR('',#7108,0.393700787401575);
#1865=VECTOR('',#7111,0.393700787401575);
#1866=VECTOR('',#7112,0.393700787401575);
#1867=VECTOR('',#7113,0.393700787401575);
#1868=VECTOR('',#7114,0.393700787401575);
#1869=VECTOR('',#7117,0.393700787401575);
#1870=VECTOR('',#7118,0.393700787401575);
#1871=VECTOR('',#7119,0.393700787401575);
#1872=VECTOR('',#7122,0.393700787401575);
#1873=VECTOR('',#7123,0.393700787401575);
#1874=VECTOR('',#7124,0.393700787401575);
#1875=VECTOR('',#7127,0.393700787401575);
#1876=VECTOR('',#7128,0.393700787401575);
#1877=VECTOR('',#7129,0.393700787401575);
#1878=VECTOR('',#7132,0.393700787401575);
#1879=VECTOR('',#7133,0.393700787401575);
#1880=VECTOR('',#7136,0.393700787401575);
#1881=VECTOR('',#7137,0.393700787401575);
#1882=VECTOR('',#7138,0.393700787401575);
#1883=VECTOR('',#7141,0.393700787401575);
#1884=VECTOR('',#7142,0.393700787401575);
#1885=VECTOR('',#7147,0.393700787401575);
#1886=VECTOR('',#7148,0.393700787401575);
#1887=VECTOR('',#7149,0.393700787401575);
#1888=VECTOR('',#7150,0.393700787401575);
#1889=VECTOR('',#7153,0.393700787401575);
#1890=VECTOR('',#7154,0.393700787401575);
#1891=VECTOR('',#7155,0.393700787401575);
#1892=VECTOR('',#7156,0.393700787401575);
#1893=VECTOR('',#7159,0.393700787401575);
#1894=VECTOR('',#7160,0.393700787401575);
#1895=VECTOR('',#7161,0.393700787401575);
#1896=VECTOR('',#7164,0.393700787401575);
#1897=VECTOR('',#7165,0.393700787401575);
#1898=VECTOR('',#7166,0.393700787401575);
#1899=VECTOR('',#7169,0.393700787401575);
#1900=VECTOR('',#7170,0.393700787401575);
#1901=VECTOR('',#7171,0.393700787401575);
#1902=VECTOR('',#7172,0.393700787401575);
#1903=VECTOR('',#7175,0.393700787401575);
#1904=VECTOR('',#7176,0.393700787401575);
#1905=VECTOR('',#7177,0.393700787401575);
#1906=VECTOR('',#7180,0.393700787401575);
#1907=VECTOR('',#7181,0.393700787401575);
#1908=VECTOR('',#7182,0.393700787401575);
#1909=VECTOR('',#7185,0.393700787401575);
#1910=VECTOR('',#7186,0.393700787401575);
#1911=VECTOR('',#7187,0.393700787401575);
#1912=VECTOR('',#7190,0.393700787401575);
#1913=VECTOR('',#7191,0.393700787401575);
#1914=VECTOR('',#7192,0.393700787401575);
#1915=VECTOR('',#7195,0.393700787401575);
#1916=VECTOR('',#7196,0.393700787401575);
#1917=VECTOR('',#7197,0.393700787401575);
#1918=VECTOR('',#7200,0.393700787401575);
#1919=VECTOR('',#7201,0.393700787401575);
#1920=VECTOR('',#7202,0.393700787401575);
#1921=VECTOR('',#7205,0.393700787401575);
#1922=VECTOR('',#7206,0.393700787401575);
#1923=VECTOR('',#7209,0.393700787401575);
#1924=VECTOR('',#7210,0.393700787401575);
#1925=VECTOR('',#7211,0.393700787401575);
#1926=VECTOR('',#7212,0.393700787401575);
#1927=VECTOR('',#7215,0.393700787401575);
#1928=VECTOR('',#7216,0.393700787401575);
#1929=VECTOR('',#7219,0.393700787401575);
#1930=VECTOR('',#7222,0.393700787401575);
#1931=VECTOR('',#7223,0.393700787401575);
#1932=VECTOR('',#7226,0.393700787401575);
#1933=VECTOR('',#7229,0.393700787401575);
#1934=VECTOR('',#7230,0.393700787401575);
#1935=VECTOR('',#7231,0.393700787401575);
#1936=VECTOR('',#7232,0.393700787401575);
#1937=VECTOR('',#7235,0.393700787401575);
#1938=VECTOR('',#7236,0.393700787401575);
#1939=VECTOR('',#7237,0.393700787401575);
#1940=VECTOR('',#7240,0.393700787401575);
#1941=VECTOR('',#7241,0.393700787401575);
#1942=VECTOR('',#7242,0.393700787401575);
#1943=VECTOR('',#7245,0.393700787401575);
#1944=VECTOR('',#7246,0.393700787401575);
#1945=VECTOR('',#7247,0.393700787401575);
#1946=VECTOR('',#7250,0.393700787401575);
#1947=VECTOR('',#7251,0.393700787401575);
#1948=VECTOR('',#7252,0.393700787401575);
#1949=VECTOR('',#7255,0.393700787401575);
#1950=VECTOR('',#7256,0.393700787401575);
#1951=VECTOR('',#7257,0.393700787401575);
#1952=VECTOR('',#7260,0.393700787401575);
#1953=VECTOR('',#7261,0.393700787401575);
#1954=VECTOR('',#7262,0.393700787401575);
#1955=VECTOR('',#7265,0.393700787401575);
#1956=VECTOR('',#7266,0.393700787401575);
#1957=CIRCLE('',#5360,0.875);
#1958=CIRCLE('',#5361,0.875);
#1959=CIRCLE('',#5363,0.3625);
#1960=CIRCLE('',#5365,0.3625);
#1961=CIRCLE('',#5367,0.0196850390000002);
#1962=CIRCLE('',#5368,0.0196850390000002);
#1963=CIRCLE('',#5371,0.0196850389999997);
#1964=CIRCLE('',#5372,0.0196850389999997);
#1965=CIRCLE('',#5374,0.0196850389999999);
#1966=CIRCLE('',#5375,0.0196850389999999);
#1967=CIRCLE('',#5378,0.019685039);
#1968=CIRCLE('',#5379,0.019685039);
#1969=CIRCLE('',#5381,0.0196850389999964);
#1970=CIRCLE('',#5382,0.0196850389999964);
#1971=CIRCLE('',#5385,0.0196850390000001);
#1972=CIRCLE('',#5386,0.0196850390000001);
#1973=CIRCLE('',#5388,0.0196850389999999);
#1974=CIRCLE('',#5389,0.0196850389999999);
#1975=CIRCLE('',#5392,0.0196850390000093);
#1976=CIRCLE('',#5393,0.0196850390000093);
#1977=CIRCLE('',#5395,0.019685039);
#1978=CIRCLE('',#5396,0.019685039);
#1979=CIRCLE('',#5399,0.0196850389999999);
#1980=CIRCLE('',#5400,0.0196850389999999);
#1981=CIRCLE('',#5402,0.0196850389999999);
#1982=CIRCLE('',#5403,0.0196850389999999);
#1983=CIRCLE('',#5406,0.0196850390000052);
#1984=CIRCLE('',#5407,0.0196850390000052);
#1985=CIRCLE('',#5409,0.0196850390000044);
#1986=CIRCLE('',#5410,0.0196850390000044);
#1987=CIRCLE('',#5413,0.0196850389999999);
#1988=CIRCLE('',#5414,0.0196850389999999);
#1989=CIRCLE('',#5416,0.0196850390000001);
#1990=CIRCLE('',#5417,0.0196850390000001);
#1991=CIRCLE('',#5420,0.0196850389999964);
#1992=CIRCLE('',#5421,0.0196850389999964);
#1993=CIRCLE('',#5423,0.0196850389999891);
#1994=CIRCLE('',#5424,0.0196850389999891);
#1995=CIRCLE('',#5427,0.0196850389999999);
#1996=CIRCLE('',#5428,0.0196850389999999);
#1997=CIRCLE('',#5430,0.0196850389999999);
#1998=CIRCLE('',#5431,0.0196850389999999);
#1999=CIRCLE('',#5434,0.0196850390000082);
#2000=CIRCLE('',#5435,0.0196850390000082);
#2001=CIRCLE('',#5437,0.0196850389999999);
#2002=CIRCLE('',#5438,0.0196850389999999);
#2003=CIRCLE('',#5441,0.0196850389999973);
#2004=CIRCLE('',#5442,0.0196850389999973);
#2005=CIRCLE('',#5444,0.019685039);
#2006=CIRCLE('',#5445,0.019685039);
#2007=CIRCLE('',#5448,0.0196850389999999);
#2008=CIRCLE('',#5449,0.0196850389999999);
#2009=CIRCLE('',#5451,0.0196850390000025);
#2010=CIRCLE('',#5452,0.0196850390000025);
#2011=CIRCLE('',#5455,0.0196850390000002);
#2012=CIRCLE('',#5456,0.0196850390000002);
#2013=CIRCLE('',#5458,0.0196850389999999);
#2014=CIRCLE('',#5459,0.0196850389999999);
#2015=CIRCLE('',#5462,0.019685039);
#2016=CIRCLE('',#5463,0.019685039);
#2017=CIRCLE('',#5465,0.019685039);
#2018=CIRCLE('',#5466,0.019685039);
#2019=CIRCLE('',#5469,0.0196850390000002);
#2020=CIRCLE('',#5470,0.0196850390000002);
#2021=CIRCLE('',#5472,0.0196850389999999);
#2022=CIRCLE('',#5473,0.0196850389999999);
#2023=CIRCLE('',#5476,0.0196850389999887);
#2024=CIRCLE('',#5477,0.0196850389999887);
#2025=CIRCLE('',#5480,0.0196850390000001);
#2026=CIRCLE('',#5481,0.0196850390000001);
#2027=CIRCLE('',#5483,0.019685039);
#2028=CIRCLE('',#5484,0.019685039);
#2029=CIRCLE('',#5488,0.0196850389999997);
#2030=CIRCLE('',#5489,0.0196850389999997);
#2031=CIRCLE('',#5491,0.0196850389999998);
#2032=CIRCLE('',#5492,0.0196850389999998);
#2033=CIRCLE('',#5496,0.019685039);
#2034=CIRCLE('',#5497,0.019685039);
#2035=CIRCLE('',#5499,0.019685039);
#2036=CIRCLE('',#5500,0.019685039);
#2037=CIRCLE('',#5504,0.0196850389999998);
#2038=CIRCLE('',#5505,0.0196850389999998);
#2039=CIRCLE('',#5507,0.0196850389999998);
#2040=CIRCLE('',#5508,0.0196850389999998);
#2041=CIRCLE('',#5512,0.0196850389999999);
#2042=CIRCLE('',#5513,0.0196850389999999);
#2043=CIRCLE('',#5515,0.019685039);
#2044=CIRCLE('',#5516,0.019685039);
#2045=CIRCLE('',#5520,0.0196850390000003);
#2046=CIRCLE('',#5521,0.0196850390000003);
#2047=CIRCLE('',#5523,0.0196850389999998);
#2048=CIRCLE('',#5524,0.0196850389999998);
#2049=CIRCLE('',#5528,0.019685039);
#2050=CIRCLE('',#5529,0.019685039);
#2051=CIRCLE('',#5531,0.019685039);
#2052=CIRCLE('',#5532,0.019685039);
#2053=CIRCLE('',#5536,0.0196850389999995);
#2054=CIRCLE('',#5537,0.0196850389999995);
#2055=CIRCLE('',#5539,0.0196850389999998);
#2056=CIRCLE('',#5540,0.0196850389999998);
#2057=CIRCLE('',#5552,0.0196850390000001);
#2058=CIRCLE('',#5553,0.0196850390000001);
#2059=CIRCLE('',#5555,0.019685039);
#2060=CIRCLE('',#5556,0.019685039);
#2061=CIRCLE('',#5560,0.019685039);
#2062=CIRCLE('',#5561,0.019685039);
#2063=CIRCLE('',#5563,0.0196850390000001);
#2064=CIRCLE('',#5564,0.0196850390000001);
#2065=CIRCLE('',#5568,0.0196850390000001);
#2066=CIRCLE('',#5569,0.0196850390000001);
#2067=CIRCLE('',#5571,0.0196850390000001);
#2068=CIRCLE('',#5572,0.0196850390000001);
#2069=CIRCLE('',#5576,0.0196850389999999);
#2070=CIRCLE('',#5577,0.0196850389999999);
#2071=CIRCLE('',#5579,0.0196850390000001);
#2072=CIRCLE('',#5580,0.0196850390000001);
#2073=CIRCLE('',#5584,0.0196850390000001);
#2074=CIRCLE('',#5585,0.0196850390000001);
#2075=CIRCLE('',#5587,0.0196850390000001);
#2076=CIRCLE('',#5588,0.0196850390000001);
#2077=CIRCLE('',#5592,0.0196850389999999);
#2078=CIRCLE('',#5593,0.0196850389999999);
#2079=CIRCLE('',#5595,0.0196850390000001);
#2080=CIRCLE('',#5596,0.0196850390000001);
#2081=CIRCLE('',#5600,0.0196850390000001);
#2082=CIRCLE('',#5601,0.0196850390000001);
#2083=CIRCLE('',#5603,0.0196850389999999);
#2084=CIRCLE('',#5604,0.0196850389999999);
#2085=CIRCLE('',#5608,0.0196850390000001);
#2086=CIRCLE('',#5609,0.0196850390000001);
#2087=CIRCLE('',#5611,0.0196850389999999);
#2088=CIRCLE('',#5612,0.0196850389999999);
#2089=CIRCLE('',#5624,0.019685039);
#2090=CIRCLE('',#5625,0.019685039);
#2091=CIRCLE('',#5627,0.019685039);
#2092=CIRCLE('',#5628,0.019685039);
#2093=CIRCLE('',#5632,0.019685039);
#2094=CIRCLE('',#5633,0.019685039);
#2095=CIRCLE('',#5635,0.0196850389999999);
#2096=CIRCLE('',#5636,0.0196850389999999);
#2097=CIRCLE('',#5640,0.019685039);
#2098=CIRCLE('',#5641,0.019685039);
#2099=CIRCLE('',#5643,0.0196850389999999);
#2100=CIRCLE('',#5644,0.0196850389999999);
#2101=CIRCLE('',#5648,0.0196850389999999);
#2102=CIRCLE('',#5649,0.0196850389999999);
#2103=CIRCLE('',#5651,0.019685039);
#2104=CIRCLE('',#5652,0.019685039);
#2105=CIRCLE('',#5656,0.0196850390000001);
#2106=CIRCLE('',#5657,0.0196850390000001);
#2107=CIRCLE('',#5659,0.0196850390000001);
#2108=CIRCLE('',#5660,0.0196850390000001);
#2109=CIRCLE('',#5664,0.019685039);
#2110=CIRCLE('',#5665,0.019685039);
#2111=CIRCLE('',#5667,0.019685039);
#2112=CIRCLE('',#5668,0.019685039);
#2113=CIRCLE('',#5672,0.0196850390000001);
#2114=CIRCLE('',#5673,0.0196850390000001);
#2115=CIRCLE('',#5675,0.0196850390000001);
#2116=CIRCLE('',#5676,0.0196850390000001);
#2117=CIRCLE('',#5680,0.019685039);
#2118=CIRCLE('',#5681,0.019685039);
#2119=CIRCLE('',#5683,0.019685039);
#2120=CIRCLE('',#5684,0.019685039);
#2121=CIRCLE('',#5697,0.0196850389999999);
#2122=CIRCLE('',#5698,0.0196850389999999);
#2123=CIRCLE('',#5700,0.0196850389999999);
#2124=CIRCLE('',#5701,0.0196850389999999);
#2125=CIRCLE('',#5705,0.0196850390000001);
#2126=CIRCLE('',#5706,0.0196850390000001);
#2127=CIRCLE('',#5708,0.0196850389999999);
#2128=CIRCLE('',#5709,0.0196850389999999);
#2129=CIRCLE('',#5713,0.0196850389999999);
#2130=CIRCLE('',#5714,0.0196850389999999);
#2131=CIRCLE('',#5716,0.019685039);
#2132=CIRCLE('',#5717,0.019685039);
#2133=CIRCLE('',#5721,0.019685039);
#2134=CIRCLE('',#5722,0.019685039);
#2135=CIRCLE('',#5724,0.0196850390000001);
#2136=CIRCLE('',#5725,0.0196850390000001);
#2137=CIRCLE('',#5729,0.0196850389999999);
#2138=CIRCLE('',#5730,0.0196850389999999);
#2139=CIRCLE('',#5732,0.0196850389999999);
#2140=CIRCLE('',#5733,0.0196850389999999);
#2141=CIRCLE('',#5737,0.0196850389999999);
#2142=CIRCLE('',#5738,0.0196850389999999);
#2143=CIRCLE('',#5740,0.0196850390000001);
#2144=CIRCLE('',#5741,0.0196850390000001);
#2145=CIRCLE('',#5745,0.0196850390000001);
#2146=CIRCLE('',#5746,0.0196850390000001);
#2147=CIRCLE('',#5748,0.0196850389999999);
#2148=CIRCLE('',#5749,0.0196850389999999);
#2149=CIRCLE('',#5753,0.019685039);
#2150=CIRCLE('',#5754,0.019685039);
#2151=CIRCLE('',#5756,0.0196850390000001);
#2152=CIRCLE('',#5757,0.0196850390000001);
#2153=VERTEX_POINT('',#7273);
#2154=VERTEX_POINT('',#7275);
#2155=VERTEX_POINT('',#7279);
#2156=VERTEX_POINT('',#7282);
#2157=VERTEX_POINT('',#7286);
#2158=VERTEX_POINT('',#7287);
#2159=VERTEX_POINT('',#7289);
#2160=VERTEX_POINT('',#7291);
#2161=VERTEX_POINT('',#7295);
#2162=VERTEX_POINT('',#7297);
#2163=VERTEX_POINT('',#7301);
#2164=VERTEX_POINT('',#7303);
#2165=VERTEX_POINT('',#7307);
#2166=VERTEX_POINT('',#7308);
#2167=VERTEX_POINT('',#7310);
#2168=VERTEX_POINT('',#7312);
#2169=VERTEX_POINT('',#7316);
#2170=VERTEX_POINT('',#7318);
#2171=VERTEX_POINT('',#7322);
#2172=VERTEX_POINT('',#7324);
#2173=VERTEX_POINT('',#7328);
#2174=VERTEX_POINT('',#7329);
#2175=VERTEX_POINT('',#7331);
#2176=VERTEX_POINT('',#7333);
#2177=VERTEX_POINT('',#7337);
#2178=VERTEX_POINT('',#7339);
#2179=VERTEX_POINT('',#7343);
#2180=VERTEX_POINT('',#7345);
#2181=VERTEX_POINT('',#7349);
#2182=VERTEX_POINT('',#7350);
#2183=VERTEX_POINT('',#7352);
#2184=VERTEX_POINT('',#7354);
#2185=VERTEX_POINT('',#7358);
#2186=VERTEX_POINT('',#7360);
#2187=VERTEX_POINT('',#7364);
#2188=VERTEX_POINT('',#7366);
#2189=VERTEX_POINT('',#7370);
#2190=VERTEX_POINT('',#7371);
#2191=VERTEX_POINT('',#7373);
#2192=VERTEX_POINT('',#7375);
#2193=VERTEX_POINT('',#7379);
#2194=VERTEX_POINT('',#7381);
#2195=VERTEX_POINT('',#7385);
#2196=VERTEX_POINT('',#7387);
#2197=VERTEX_POINT('',#7391);
#2198=VERTEX_POINT('',#7392);
#2199=VERTEX_POINT('',#7394);
#2200=VERTEX_POINT('',#7396);
#2201=VERTEX_POINT('',#7400);
#2202=VERTEX_POINT('',#7402);
#2203=VERTEX_POINT('',#7406);
#2204=VERTEX_POINT('',#7408);
#2205=VERTEX_POINT('',#7412);
#2206=VERTEX_POINT('',#7413);
#2207=VERTEX_POINT('',#7415);
#2208=VERTEX_POINT('',#7417);
#2209=VERTEX_POINT('',#7421);
#2210=VERTEX_POINT('',#7423);
#2211=VERTEX_POINT('',#7427);
#2212=VERTEX_POINT('',#7429);
#2213=VERTEX_POINT('',#7433);
#2214=VERTEX_POINT('',#7434);
#2215=VERTEX_POINT('',#7436);
#2216=VERTEX_POINT('',#7438);
#2217=VERTEX_POINT('',#7442);
#2218=VERTEX_POINT('',#7444);
#2219=VERTEX_POINT('',#7448);
#2220=VERTEX_POINT('',#7450);
#2221=VERTEX_POINT('',#7454);
#2222=VERTEX_POINT('',#7455);
#2223=VERTEX_POINT('',#7457);
#2224=VERTEX_POINT('',#7459);
#2225=VERTEX_POINT('',#7463);
#2226=VERTEX_POINT('',#7465);
#2227=VERTEX_POINT('',#7469);
#2228=VERTEX_POINT('',#7471);
#2229=VERTEX_POINT('',#7475);
#2230=VERTEX_POINT('',#7476);
#2231=VERTEX_POINT('',#7478);
#2232=VERTEX_POINT('',#7480);
#2233=VERTEX_POINT('',#7484);
#2234=VERTEX_POINT('',#7486);
#2235=VERTEX_POINT('',#7490);
#2236=VERTEX_POINT('',#7492);
#2237=VERTEX_POINT('',#7496);
#2238=VERTEX_POINT('',#7497);
#2239=VERTEX_POINT('',#7499);
#2240=VERTEX_POINT('',#7501);
#2241=VERTEX_POINT('',#7505);
#2242=VERTEX_POINT('',#7507);
#2243=VERTEX_POINT('',#7511);
#2244=VERTEX_POINT('',#7513);
#2245=VERTEX_POINT('',#7517);
#2246=VERTEX_POINT('',#7518);
#2247=VERTEX_POINT('',#7520);
#2248=VERTEX_POINT('',#7522);
#2249=VERTEX_POINT('',#7526);
#2250=VERTEX_POINT('',#7528);
#2251=VERTEX_POINT('',#7532);
#2252=VERTEX_POINT('',#7534);
#2253=VERTEX_POINT('',#7538);
#2254=VERTEX_POINT('',#7539);
#2255=VERTEX_POINT('',#7541);
#2256=VERTEX_POINT('',#7543);
#2257=VERTEX_POINT('',#7547);
#2258=VERTEX_POINT('',#7549);
#2259=VERTEX_POINT('',#7553);
#2260=VERTEX_POINT('',#7555);
#2261=VERTEX_POINT('',#7559);
#2262=VERTEX_POINT('',#7560);
#2263=VERTEX_POINT('',#7562);
#2264=VERTEX_POINT('',#7564);
#2265=VERTEX_POINT('',#7568);
#2266=VERTEX_POINT('',#7570);
#2267=VERTEX_POINT('',#7574);
#2268=VERTEX_POINT('',#7576);
#2269=VERTEX_POINT('',#7580);
#2270=VERTEX_POINT('',#7581);
#2271=VERTEX_POINT('',#7583);
#2272=VERTEX_POINT('',#7585);
#2273=VERTEX_POINT('',#7589);
#2274=VERTEX_POINT('',#7591);
#2275=VERTEX_POINT('',#7595);
#2276=VERTEX_POINT('',#7597);
#2277=VERTEX_POINT('',#7601);
#2278=VERTEX_POINT('',#7602);
#2279=VERTEX_POINT('',#7604);
#2280=VERTEX_POINT('',#7606);
#2281=VERTEX_POINT('',#7610);
#2282=VERTEX_POINT('',#7612);
#2283=VERTEX_POINT('',#7616);
#2284=VERTEX_POINT('',#7618);
#2285=VERTEX_POINT('',#7625);
#2286=VERTEX_POINT('',#7626);
#2287=VERTEX_POINT('',#7628);
#2288=VERTEX_POINT('',#7630);
#2289=VERTEX_POINT('',#7634);
#2290=VERTEX_POINT('',#7635);
#2291=VERTEX_POINT('',#7637);
#2292=VERTEX_POINT('',#7639);
#2293=VERTEX_POINT('',#7643);
#2294=VERTEX_POINT('',#7645);
#2295=VERTEX_POINT('',#7649);
#2296=VERTEX_POINT('',#7651);
#2297=VERTEX_POINT('',#7655);
#2298=VERTEX_POINT('',#7657);
#2299=VERTEX_POINT('',#7661);
#2300=VERTEX_POINT('',#7662);
#2301=VERTEX_POINT('',#7664);
#2302=VERTEX_POINT('',#7666);
#2303=VERTEX_POINT('',#7670);
#2304=VERTEX_POINT('',#7672);
#2305=VERTEX_POINT('',#7676);
#2306=VERTEX_POINT('',#7678);
#2307=VERTEX_POINT('',#7682);
#2308=VERTEX_POINT('',#7684);
#2309=VERTEX_POINT('',#7688);
#2310=VERTEX_POINT('',#7689);
#2311=VERTEX_POINT('',#7691);
#2312=VERTEX_POINT('',#7693);
#2313=VERTEX_POINT('',#7697);
#2314=VERTEX_POINT('',#7699);
#2315=VERTEX_POINT('',#7703);
#2316=VERTEX_POINT('',#7705);
#2317=VERTEX_POINT('',#7709);
#2318=VERTEX_POINT('',#7711);
#2319=VERTEX_POINT('',#7715);
#2320=VERTEX_POINT('',#7716);
#2321=VERTEX_POINT('',#7718);
#2322=VERTEX_POINT('',#7720);
#2323=VERTEX_POINT('',#7724);
#2324=VERTEX_POINT('',#7726);
#2325=VERTEX_POINT('',#7730);
#2326=VERTEX_POINT('',#7732);
#2327=VERTEX_POINT('',#7736);
#2328=VERTEX_POINT('',#7738);
#2329=VERTEX_POINT('',#7742);
#2330=VERTEX_POINT('',#7743);
#2331=VERTEX_POINT('',#7745);
#2332=VERTEX_POINT('',#7747);
#2333=VERTEX_POINT('',#7751);
#2334=VERTEX_POINT('',#7753);
#2335=VERTEX_POINT('',#7757);
#2336=VERTEX_POINT('',#7759);
#2337=VERTEX_POINT('',#7763);
#2338=VERTEX_POINT('',#7765);
#2339=VERTEX_POINT('',#7769);
#2340=VERTEX_POINT('',#7770);
#2341=VERTEX_POINT('',#7772);
#2342=VERTEX_POINT('',#7774);
#2343=VERTEX_POINT('',#7778);
#2344=VERTEX_POINT('',#7780);
#2345=VERTEX_POINT('',#7784);
#2346=VERTEX_POINT('',#7786);
#2347=VERTEX_POINT('',#7790);
#2348=VERTEX_POINT('',#7792);
#2349=VERTEX_POINT('',#7796);
#2350=VERTEX_POINT('',#7797);
#2351=VERTEX_POINT('',#7799);
#2352=VERTEX_POINT('',#7801);
#2353=VERTEX_POINT('',#7805);
#2354=VERTEX_POINT('',#7807);
#2355=VERTEX_POINT('',#7811);
#2356=VERTEX_POINT('',#7813);
#2357=VERTEX_POINT('',#7817);
#2358=VERTEX_POINT('',#7819);
#2359=VERTEX_POINT('',#7823);
#2360=VERTEX_POINT('',#7824);
#2361=VERTEX_POINT('',#7826);
#2362=VERTEX_POINT('',#7828);
#2363=VERTEX_POINT('',#7832);
#2364=VERTEX_POINT('',#7834);
#2365=VERTEX_POINT('',#7865);
#2366=VERTEX_POINT('',#7866);
#2367=VERTEX_POINT('',#7868);
#2368=VERTEX_POINT('',#7870);
#2369=VERTEX_POINT('',#7874);
#2370=VERTEX_POINT('',#7875);
#2371=VERTEX_POINT('',#7877);
#2372=VERTEX_POINT('',#7879);
#2373=VERTEX_POINT('',#7883);
#2374=VERTEX_POINT('',#7885);
#2375=VERTEX_POINT('',#7889);
#2376=VERTEX_POINT('',#7891);
#2377=VERTEX_POINT('',#7895);
#2378=VERTEX_POINT('',#7897);
#2379=VERTEX_POINT('',#7901);
#2380=VERTEX_POINT('',#7902);
#2381=VERTEX_POINT('',#7904);
#2382=VERTEX_POINT('',#7906);
#2383=VERTEX_POINT('',#7910);
#2384=VERTEX_POINT('',#7912);
#2385=VERTEX_POINT('',#7916);
#2386=VERTEX_POINT('',#7918);
#2387=VERTEX_POINT('',#7922);
#2388=VERTEX_POINT('',#7924);
#2389=VERTEX_POINT('',#7928);
#2390=VERTEX_POINT('',#7929);
#2391=VERTEX_POINT('',#7931);
#2392=VERTEX_POINT('',#7933);
#2393=VERTEX_POINT('',#7937);
#2394=VERTEX_POINT('',#7939);
#2395=VERTEX_POINT('',#7943);
#2396=VERTEX_POINT('',#7945);
#2397=VERTEX_POINT('',#7949);
#2398=VERTEX_POINT('',#7951);
#2399=VERTEX_POINT('',#7955);
#2400=VERTEX_POINT('',#7956);
#2401=VERTEX_POINT('',#7958);
#2402=VERTEX_POINT('',#7960);
#2403=VERTEX_POINT('',#7964);
#2404=VERTEX_POINT('',#7966);
#2405=VERTEX_POINT('',#7970);
#2406=VERTEX_POINT('',#7972);
#2407=VERTEX_POINT('',#7976);
#2408=VERTEX_POINT('',#7978);
#2409=VERTEX_POINT('',#7982);
#2410=VERTEX_POINT('',#7983);
#2411=VERTEX_POINT('',#7985);
#2412=VERTEX_POINT('',#7987);
#2413=VERTEX_POINT('',#7991);
#2414=VERTEX_POINT('',#7993);
#2415=VERTEX_POINT('',#7997);
#2416=VERTEX_POINT('',#7999);
#2417=VERTEX_POINT('',#8003);
#2418=VERTEX_POINT('',#8005);
#2419=VERTEX_POINT('',#8009);
#2420=VERTEX_POINT('',#8010);
#2421=VERTEX_POINT('',#8012);
#2422=VERTEX_POINT('',#8014);
#2423=VERTEX_POINT('',#8018);
#2424=VERTEX_POINT('',#8020);
#2425=VERTEX_POINT('',#8024);
#2426=VERTEX_POINT('',#8026);
#2427=VERTEX_POINT('',#8030);
#2428=VERTEX_POINT('',#8032);
#2429=VERTEX_POINT('',#8036);
#2430=VERTEX_POINT('',#8037);
#2431=VERTEX_POINT('',#8039);
#2432=VERTEX_POINT('',#8041);
#2433=VERTEX_POINT('',#8045);
#2434=VERTEX_POINT('',#8047);
#2435=VERTEX_POINT('',#8051);
#2436=VERTEX_POINT('',#8053);
#2437=VERTEX_POINT('',#8057);
#2438=VERTEX_POINT('',#8059);
#2439=VERTEX_POINT('',#8063);
#2440=VERTEX_POINT('',#8064);
#2441=VERTEX_POINT('',#8066);
#2442=VERTEX_POINT('',#8068);
#2443=VERTEX_POINT('',#8072);
#2444=VERTEX_POINT('',#8074);
#2445=VERTEX_POINT('',#8105);
#2446=VERTEX_POINT('',#8106);
#2447=VERTEX_POINT('',#8108);
#2448=VERTEX_POINT('',#8110);
#2449=VERTEX_POINT('',#8114);
#2450=VERTEX_POINT('',#8115);
#2451=VERTEX_POINT('',#8117);
#2452=VERTEX_POINT('',#8119);
#2453=VERTEX_POINT('',#8123);
#2454=VERTEX_POINT('',#8125);
#2455=VERTEX_POINT('',#8129);
#2456=VERTEX_POINT('',#8131);
#2457=VERTEX_POINT('',#8135);
#2458=VERTEX_POINT('',#8137);
#2459=VERTEX_POINT('',#8141);
#2460=VERTEX_POINT('',#8142);
#2461=VERTEX_POINT('',#8144);
#2462=VERTEX_POINT('',#8146);
#2463=VERTEX_POINT('',#8150);
#2464=VERTEX_POINT('',#8152);
#2465=VERTEX_POINT('',#8156);
#2466=VERTEX_POINT('',#8158);
#2467=VERTEX_POINT('',#8162);
#2468=VERTEX_POINT('',#8164);
#2469=VERTEX_POINT('',#8168);
#2470=VERTEX_POINT('',#8169);
#2471=VERTEX_POINT('',#8171);
#2472=VERTEX_POINT('',#8173);
#2473=VERTEX_POINT('',#8177);
#2474=VERTEX_POINT('',#8179);
#2475=VERTEX_POINT('',#8183);
#2476=VERTEX_POINT('',#8185);
#2477=VERTEX_POINT('',#8189);
#2478=VERTEX_POINT('',#8191);
#2479=VERTEX_POINT('',#8195);
#2480=VERTEX_POINT('',#8196);
#2481=VERTEX_POINT('',#8198);
#2482=VERTEX_POINT('',#8200);
#2483=VERTEX_POINT('',#8204);
#2484=VERTEX_POINT('',#8206);
#2485=VERTEX_POINT('',#8210);
#2486=VERTEX_POINT('',#8212);
#2487=VERTEX_POINT('',#8216);
#2488=VERTEX_POINT('',#8218);
#2489=VERTEX_POINT('',#8222);
#2490=VERTEX_POINT('',#8223);
#2491=VERTEX_POINT('',#8225);
#2492=VERTEX_POINT('',#8227);
#2493=VERTEX_POINT('',#8231);
#2494=VERTEX_POINT('',#8233);
#2495=VERTEX_POINT('',#8237);
#2496=VERTEX_POINT('',#8239);
#2497=VERTEX_POINT('',#8243);
#2498=VERTEX_POINT('',#8245);
#2499=VERTEX_POINT('',#8249);
#2500=VERTEX_POINT('',#8250);
#2501=VERTEX_POINT('',#8252);
#2502=VERTEX_POINT('',#8254);
#2503=VERTEX_POINT('',#8258);
#2504=VERTEX_POINT('',#8260);
#2505=VERTEX_POINT('',#8264);
#2506=VERTEX_POINT('',#8266);
#2507=VERTEX_POINT('',#8270);
#2508=VERTEX_POINT('',#8272);
#2509=VERTEX_POINT('',#8276);
#2510=VERTEX_POINT('',#8277);
#2511=VERTEX_POINT('',#8279);
#2512=VERTEX_POINT('',#8281);
#2513=VERTEX_POINT('',#8285);
#2514=VERTEX_POINT('',#8287);
#2515=VERTEX_POINT('',#8291);
#2516=VERTEX_POINT('',#8293);
#2517=VERTEX_POINT('',#8297);
#2518=VERTEX_POINT('',#8299);
#2519=VERTEX_POINT('',#8303);
#2520=VERTEX_POINT('',#8304);
#2521=VERTEX_POINT('',#8306);
#2522=VERTEX_POINT('',#8308);
#2523=VERTEX_POINT('',#8312);
#2524=VERTEX_POINT('',#8314);
#2525=VERTEX_POINT('',#8348);
#2526=VERTEX_POINT('',#8349);
#2527=VERTEX_POINT('',#8351);
#2528=VERTEX_POINT('',#8353);
#2529=VERTEX_POINT('',#8357);
#2530=VERTEX_POINT('',#8358);
#2531=VERTEX_POINT('',#8360);
#2532=VERTEX_POINT('',#8362);
#2533=VERTEX_POINT('',#8366);
#2534=VERTEX_POINT('',#8368);
#2535=VERTEX_POINT('',#8372);
#2536=VERTEX_POINT('',#8374);
#2537=VERTEX_POINT('',#8378);
#2538=VERTEX_POINT('',#8380);
#2539=VERTEX_POINT('',#8384);
#2540=VERTEX_POINT('',#8385);
#2541=VERTEX_POINT('',#8387);
#2542=VERTEX_POINT('',#8389);
#2543=VERTEX_POINT('',#8393);
#2544=VERTEX_POINT('',#8395);
#2545=VERTEX_POINT('',#8399);
#2546=VERTEX_POINT('',#8401);
#2547=VERTEX_POINT('',#8405);
#2548=VERTEX_POINT('',#8407);
#2549=VERTEX_POINT('',#8411);
#2550=VERTEX_POINT('',#8412);
#2551=VERTEX_POINT('',#8414);
#2552=VERTEX_POINT('',#8416);
#2553=VERTEX_POINT('',#8420);
#2554=VERTEX_POINT('',#8422);
#2555=VERTEX_POINT('',#8426);
#2556=VERTEX_POINT('',#8428);
#2557=VERTEX_POINT('',#8432);
#2558=VERTEX_POINT('',#8434);
#2559=VERTEX_POINT('',#8438);
#2560=VERTEX_POINT('',#8439);
#2561=VERTEX_POINT('',#8441);
#2562=VERTEX_POINT('',#8443);
#2563=VERTEX_POINT('',#8447);
#2564=VERTEX_POINT('',#8449);
#2565=VERTEX_POINT('',#8453);
#2566=VERTEX_POINT('',#8455);
#2567=VERTEX_POINT('',#8459);
#2568=VERTEX_POINT('',#8461);
#2569=VERTEX_POINT('',#8465);
#2570=VERTEX_POINT('',#8466);
#2571=VERTEX_POINT('',#8468);
#2572=VERTEX_POINT('',#8470);
#2573=VERTEX_POINT('',#8474);
#2574=VERTEX_POINT('',#8476);
#2575=VERTEX_POINT('',#8480);
#2576=VERTEX_POINT('',#8482);
#2577=VERTEX_POINT('',#8486);
#2578=VERTEX_POINT('',#8488);
#2579=VERTEX_POINT('',#8492);
#2580=VERTEX_POINT('',#8493);
#2581=VERTEX_POINT('',#8495);
#2582=VERTEX_POINT('',#8497);
#2583=VERTEX_POINT('',#8501);
#2584=VERTEX_POINT('',#8503);
#2585=VERTEX_POINT('',#8507);
#2586=VERTEX_POINT('',#8509);
#2587=VERTEX_POINT('',#8513);
#2588=VERTEX_POINT('',#8515);
#2589=VERTEX_POINT('',#8519);
#2590=VERTEX_POINT('',#8520);
#2591=VERTEX_POINT('',#8522);
#2592=VERTEX_POINT('',#8524);
#2593=VERTEX_POINT('',#8528);
#2594=VERTEX_POINT('',#8530);
#2595=VERTEX_POINT('',#8534);
#2596=VERTEX_POINT('',#8536);
#2597=VERTEX_POINT('',#8540);
#2598=VERTEX_POINT('',#8542);
#2599=VERTEX_POINT('',#8546);
#2600=VERTEX_POINT('',#8547);
#2601=VERTEX_POINT('',#8549);
#2602=VERTEX_POINT('',#8551);
#2603=VERTEX_POINT('',#8555);
#2604=VERTEX_POINT('',#8557);
#2605=VERTEX_POINT('',#8582);
#2606=VERTEX_POINT('',#8585);
#2607=VERTEX_POINT('',#8588);
#2608=VERTEX_POINT('',#8591);
#2609=VERTEX_POINT('',#8594);
#2610=VERTEX_POINT('',#8597);
#2611=VERTEX_POINT('',#8600);
#2612=VERTEX_POINT('',#8603);
#2613=VERTEX_POINT('',#8606);
#2614=VERTEX_POINT('',#8609);
#2615=VERTEX_POINT('',#8612);
#2616=VERTEX_POINT('',#8615);
#2617=VERTEX_POINT('',#8618);
#2618=VERTEX_POINT('',#8621);
#2619=VERTEX_POINT('',#8624);
#2620=VERTEX_POINT('',#8627);
#2621=VERTEX_POINT('',#8631);
#2622=VERTEX_POINT('',#8633);
#2623=VERTEX_POINT('',#8639);
#2624=VERTEX_POINT('',#8641);
#2625=VERTEX_POINT('',#8646);
#2626=VERTEX_POINT('',#8651);
#2627=VERTEX_POINT('',#8656);
#2628=VERTEX_POINT('',#8664);
#2629=VERTEX_POINT('',#8672);
#2630=VERTEX_POINT('',#8674);
#2631=VERTEX_POINT('',#8679);
#2632=VERTEX_POINT('',#8681);
#2633=VERTEX_POINT('',#8686);
#2634=VERTEX_POINT('',#8691);
#2635=VERTEX_POINT('',#8696);
#2636=VERTEX_POINT('',#8697);
#2637=VERTEX_POINT('',#8699);
#2638=VERTEX_POINT('',#8701);
#2639=VERTEX_POINT('',#8705);
#2640=VERTEX_POINT('',#8707);
#2641=VERTEX_POINT('',#8711);
#2642=VERTEX_POINT('',#8713);
#2643=VERTEX_POINT('',#8717);
#2644=VERTEX_POINT('',#8719);
#2645=VERTEX_POINT('',#8723);
#2646=VERTEX_POINT('',#8725);
#2647=VERTEX_POINT('',#8729);
#2648=VERTEX_POINT('',#8731);
#2649=VERTEX_POINT('',#8735);
#2650=VERTEX_POINT('',#8737);
#2651=VERTEX_POINT('',#8744);
#2652=VERTEX_POINT('',#8747);
#2653=VERTEX_POINT('',#8761);
#2654=VERTEX_POINT('',#8762);
#2655=VERTEX_POINT('',#8764);
#2656=VERTEX_POINT('',#8766);
#2657=VERTEX_POINT('',#8770);
#2658=VERTEX_POINT('',#8772);
#2659=VERTEX_POINT('',#8776);
#2660=VERTEX_POINT('',#8778);
#2661=VERTEX_POINT('',#8782);
#2662=VERTEX_POINT('',#8784);
#2663=VERTEX_POINT('',#8788);
#2664=VERTEX_POINT('',#8790);
#2665=VERTEX_POINT('',#8794);
#2666=VERTEX_POINT('',#8796);
#2667=VERTEX_POINT('',#8800);
#2668=VERTEX_POINT('',#8802);
#2669=EDGE_CURVE('',#2153,#2153,#1957,.T.);
#2670=EDGE_CURVE('',#2153,#2154,#801,.T.);
#2671=EDGE_CURVE('',#2154,#2154,#1958,.T.);
#2672=EDGE_CURVE('',#2155,#2155,#1959,.T.);
#2673=EDGE_CURVE('',#2156,#2156,#1960,.T.);
#2674=EDGE_CURVE('',#2156,#2155,#802,.T.);
#2675=EDGE_CURVE('',#2157,#2158,#1961,.T.);
#2676=EDGE_CURVE('',#2159,#2157,#803,.T.);
#2677=EDGE_CURVE('',#2160,#2159,#1962,.T.);
#2678=EDGE_CURVE('',#2158,#2160,#804,.T.);
#2679=EDGE_CURVE('',#2158,#2161,#805,.T.);
#2680=EDGE_CURVE('',#2162,#2160,#806,.T.);
#2681=EDGE_CURVE('',#2161,#2162,#807,.T.);
#2682=EDGE_CURVE('',#2161,#2163,#1963,.T.);
#2683=EDGE_CURVE('',#2164,#2162,#1964,.T.);
#2684=EDGE_CURVE('',#2164,#2163,#808,.T.);
#2685=EDGE_CURVE('',#2165,#2166,#1965,.T.);
#2686=EDGE_CURVE('',#2167,#2165,#809,.T.);
#2687=EDGE_CURVE('',#2168,#2167,#1966,.T.);
#2688=EDGE_CURVE('',#2166,#2168,#810,.T.);
#2689=EDGE_CURVE('',#2166,#2169,#811,.T.);
#2690=EDGE_CURVE('',#2170,#2168,#812,.T.);
#2691=EDGE_CURVE('',#2169,#2170,#813,.T.);
#2692=EDGE_CURVE('',#2169,#2171,#1967,.T.);
#2693=EDGE_CURVE('',#2172,#2170,#1968,.T.);
#2694=EDGE_CURVE('',#2172,#2171,#814,.T.);
#2695=EDGE_CURVE('',#2173,#2174,#1969,.T.);
#2696=EDGE_CURVE('',#2175,#2173,#815,.T.);
#2697=EDGE_CURVE('',#2176,#2175,#1970,.T.);
#2698=EDGE_CURVE('',#2174,#2176,#816,.T.);
#2699=EDGE_CURVE('',#2174,#2177,#817,.T.);
#2700=EDGE_CURVE('',#2178,#2176,#818,.T.);
#2701=EDGE_CURVE('',#2177,#2178,#819,.T.);
#2702=EDGE_CURVE('',#2177,#2179,#1971,.T.);
#2703=EDGE_CURVE('',#2180,#2178,#1972,.T.);
#2704=EDGE_CURVE('',#2180,#2179,#820,.T.);
#2705=EDGE_CURVE('',#2181,#2182,#1973,.T.);
#2706=EDGE_CURVE('',#2183,#2181,#821,.T.);
#2707=EDGE_CURVE('',#2184,#2183,#1974,.T.);
#2708=EDGE_CURVE('',#2182,#2184,#822,.T.);
#2709=EDGE_CURVE('',#2182,#2185,#823,.T.);
#2710=EDGE_CURVE('',#2186,#2184,#824,.T.);
#2711=EDGE_CURVE('',#2185,#2186,#825,.T.);
#2712=EDGE_CURVE('',#2185,#2187,#1975,.T.);
#2713=EDGE_CURVE('',#2188,#2186,#1976,.T.);
#2714=EDGE_CURVE('',#2188,#2187,#826,.T.);
#2715=EDGE_CURVE('',#2189,#2190,#1977,.T.);
#2716=EDGE_CURVE('',#2191,#2189,#827,.T.);
#2717=EDGE_CURVE('',#2192,#2191,#1978,.T.);
#2718=EDGE_CURVE('',#2190,#2192,#828,.T.);
#2719=EDGE_CURVE('',#2190,#2193,#829,.T.);
#2720=EDGE_CURVE('',#2194,#2192,#830,.T.);
#2721=EDGE_CURVE('',#2193,#2194,#831,.T.);
#2722=EDGE_CURVE('',#2193,#2195,#1979,.T.);
#2723=EDGE_CURVE('',#2196,#2194,#1980,.T.);
#2724=EDGE_CURVE('',#2196,#2195,#832,.T.);
#2725=EDGE_CURVE('',#2197,#2198,#1981,.T.);
#2726=EDGE_CURVE('',#2199,#2197,#833,.T.);
#2727=EDGE_CURVE('',#2200,#2199,#1982,.T.);
#2728=EDGE_CURVE('',#2198,#2200,#834,.T.);
#2729=EDGE_CURVE('',#2198,#2201,#835,.T.);
#2730=EDGE_CURVE('',#2202,#2200,#836,.T.);
#2731=EDGE_CURVE('',#2201,#2202,#837,.T.);
#2732=EDGE_CURVE('',#2201,#2203,#1983,.T.);
#2733=EDGE_CURVE('',#2204,#2202,#1984,.T.);
#2734=EDGE_CURVE('',#2204,#2203,#838,.T.);
#2735=EDGE_CURVE('',#2205,#2206,#1985,.T.);
#2736=EDGE_CURVE('',#2207,#2205,#839,.T.);
#2737=EDGE_CURVE('',#2208,#2207,#1986,.T.);
#2738=EDGE_CURVE('',#2206,#2208,#840,.T.);
#2739=EDGE_CURVE('',#2206,#2209,#841,.T.);
#2740=EDGE_CURVE('',#2210,#2208,#842,.T.);
#2741=EDGE_CURVE('',#2209,#2210,#843,.T.);
#2742=EDGE_CURVE('',#2209,#2211,#1987,.T.);
#2743=EDGE_CURVE('',#2212,#2210,#1988,.T.);
#2744=EDGE_CURVE('',#2212,#2211,#844,.T.);
#2745=EDGE_CURVE('',#2213,#2214,#1989,.T.);
#2746=EDGE_CURVE('',#2215,#2213,#845,.T.);
#2747=EDGE_CURVE('',#2216,#2215,#1990,.T.);
#2748=EDGE_CURVE('',#2214,#2216,#846,.T.);
#2749=EDGE_CURVE('',#2214,#2217,#847,.T.);
#2750=EDGE_CURVE('',#2218,#2216,#848,.T.);
#2751=EDGE_CURVE('',#2217,#2218,#849,.T.);
#2752=EDGE_CURVE('',#2217,#2219,#1991,.T.);
#2753=EDGE_CURVE('',#2220,#2218,#1992,.T.);
#2754=EDGE_CURVE('',#2220,#2219,#850,.T.);
#2755=EDGE_CURVE('',#2221,#2222,#1993,.T.);
#2756=EDGE_CURVE('',#2223,#2221,#851,.T.);
#2757=EDGE_CURVE('',#2224,#2223,#1994,.T.);
#2758=EDGE_CURVE('',#2222,#2224,#852,.T.);
#2759=EDGE_CURVE('',#2222,#2225,#853,.T.);
#2760=EDGE_CURVE('',#2226,#2224,#854,.T.);
#2761=EDGE_CURVE('',#2225,#2226,#855,.T.);
#2762=EDGE_CURVE('',#2225,#2227,#1995,.T.);
#2763=EDGE_CURVE('',#2228,#2226,#1996,.T.);
#2764=EDGE_CURVE('',#2228,#2227,#856,.T.);
#2765=EDGE_CURVE('',#2229,#2230,#1997,.T.);
#2766=EDGE_CURVE('',#2231,#2229,#857,.T.);
#2767=EDGE_CURVE('',#2232,#2231,#1998,.T.);
#2768=EDGE_CURVE('',#2230,#2232,#858,.T.);
#2769=EDGE_CURVE('',#2230,#2233,#859,.T.);
#2770=EDGE_CURVE('',#2234,#2232,#860,.T.);
#2771=EDGE_CURVE('',#2233,#2234,#861,.T.);
#2772=EDGE_CURVE('',#2233,#2235,#1999,.T.);
#2773=EDGE_CURVE('',#2236,#2234,#2000,.T.);
#2774=EDGE_CURVE('',#2236,#2235,#862,.T.);
#2775=EDGE_CURVE('',#2237,#2238,#2001,.T.);
#2776=EDGE_CURVE('',#2239,#2237,#863,.T.);
#2777=EDGE_CURVE('',#2240,#2239,#2002,.T.);
#2778=EDGE_CURVE('',#2238,#2240,#864,.T.);
#2779=EDGE_CURVE('',#2238,#2241,#865,.T.);
#2780=EDGE_CURVE('',#2242,#2240,#866,.T.);
#2781=EDGE_CURVE('',#2241,#2242,#867,.T.);
#2782=EDGE_CURVE('',#2241,#2243,#2003,.T.);
#2783=EDGE_CURVE('',#2244,#2242,#2004,.T.);
#2784=EDGE_CURVE('',#2244,#2243,#868,.T.);
#2785=EDGE_CURVE('',#2245,#2246,#2005,.T.);
#2786=EDGE_CURVE('',#2247,#2245,#869,.T.);
#2787=EDGE_CURVE('',#2248,#2247,#2006,.T.);
#2788=EDGE_CURVE('',#2246,#2248,#870,.T.);
#2789=EDGE_CURVE('',#2246,#2249,#871,.T.);
#2790=EDGE_CURVE('',#2250,#2248,#872,.T.);
#2791=EDGE_CURVE('',#2249,#2250,#873,.T.);
#2792=EDGE_CURVE('',#2249,#2251,#2007,.T.);
#2793=EDGE_CURVE('',#2252,#2250,#2008,.T.);
#2794=EDGE_CURVE('',#2252,#2251,#874,.T.);
#2795=EDGE_CURVE('',#2253,#2254,#2009,.T.);
#2796=EDGE_CURVE('',#2255,#2253,#875,.T.);
#2797=EDGE_CURVE('',#2256,#2255,#2010,.T.);
#2798=EDGE_CURVE('',#2254,#2256,#876,.T.);
#2799=EDGE_CURVE('',#2254,#2257,#877,.T.);
#2800=EDGE_CURVE('',#2258,#2256,#878,.T.);
#2801=EDGE_CURVE('',#2257,#2258,#879,.T.);
#2802=EDGE_CURVE('',#2257,#2259,#2011,.T.);
#2803=EDGE_CURVE('',#2260,#2258,#2012,.T.);
#2804=EDGE_CURVE('',#2260,#2259,#880,.T.);
#2805=EDGE_CURVE('',#2261,#2262,#2013,.T.);
#2806=EDGE_CURVE('',#2263,#2261,#881,.T.);
#2807=EDGE_CURVE('',#2264,#2263,#2014,.T.);
#2808=EDGE_CURVE('',#2262,#2264,#882,.T.);
#2809=EDGE_CURVE('',#2262,#2265,#883,.T.);
#2810=EDGE_CURVE('',#2266,#2264,#884,.T.);
#2811=EDGE_CURVE('',#2265,#2266,#885,.T.);
#2812=EDGE_CURVE('',#2265,#2267,#2015,.T.);
#2813=EDGE_CURVE('',#2268,#2266,#2016,.T.);
#2814=EDGE_CURVE('',#2268,#2267,#886,.T.);
#2815=EDGE_CURVE('',#2269,#2270,#2017,.T.);
#2816=EDGE_CURVE('',#2271,#2269,#887,.T.);
#2817=EDGE_CURVE('',#2272,#2271,#2018,.T.);
#2818=EDGE_CURVE('',#2270,#2272,#888,.T.);
#2819=EDGE_CURVE('',#2270,#2273,#889,.T.);
#2820=EDGE_CURVE('',#2274,#2272,#890,.T.);
#2821=EDGE_CURVE('',#2273,#2274,#891,.T.);
#2822=EDGE_CURVE('',#2273,#2275,#2019,.T.);
#2823=EDGE_CURVE('',#2276,#2274,#2020,.T.);
#2824=EDGE_CURVE('',#2276,#2275,#892,.T.);
#2825=EDGE_CURVE('',#2277,#2278,#2021,.T.);
#2826=EDGE_CURVE('',#2279,#2277,#893,.T.);
#2827=EDGE_CURVE('',#2280,#2279,#2022,.T.);
#2828=EDGE_CURVE('',#2278,#2280,#894,.T.);
#2829=EDGE_CURVE('',#2278,#2281,#895,.T.);
#2830=EDGE_CURVE('',#2282,#2280,#896,.T.);
#2831=EDGE_CURVE('',#2281,#2282,#897,.T.);
#2832=EDGE_CURVE('',#2281,#2283,#2023,.T.);
#2833=EDGE_CURVE('',#2284,#2282,#2024,.T.);
#2834=EDGE_CURVE('',#2284,#2283,#898,.T.);
#2835=EDGE_CURVE('',#2279,#2252,#899,.T.);
#2836=EDGE_CURVE('',#2251,#2277,#900,.T.);
#2837=EDGE_CURVE('',#2285,#2286,#2025,.T.);
#2838=EDGE_CURVE('',#2285,#2287,#901,.T.);
#2839=EDGE_CURVE('',#2288,#2287,#2026,.T.);
#2840=EDGE_CURVE('',#2288,#2286,#902,.T.);
#2841=EDGE_CURVE('',#2289,#2290,#2027,.T.);
#2842=EDGE_CURVE('',#2291,#2289,#903,.T.);
#2843=EDGE_CURVE('',#2292,#2291,#2028,.T.);
#2844=EDGE_CURVE('',#2290,#2292,#904,.T.);
#2845=EDGE_CURVE('',#2290,#2293,#905,.T.);
#2846=EDGE_CURVE('',#2294,#2292,#906,.T.);
#2847=EDGE_CURVE('',#2293,#2294,#907,.T.);
#2848=EDGE_CURVE('',#2293,#2295,#908,.T.);
#2849=EDGE_CURVE('',#2296,#2294,#909,.T.);
#2850=EDGE_CURVE('',#2295,#2296,#910,.T.);
#2851=EDGE_CURVE('',#2295,#2297,#2029,.T.);
#2852=EDGE_CURVE('',#2298,#2296,#2030,.T.);
#2853=EDGE_CURVE('',#2298,#2297,#911,.T.);
#2854=EDGE_CURVE('',#2299,#2300,#2031,.T.);
#2855=EDGE_CURVE('',#2301,#2299,#912,.T.);
#2856=EDGE_CURVE('',#2302,#2301,#2032,.T.);
#2857=EDGE_CURVE('',#2300,#2302,#913,.T.);
#2858=EDGE_CURVE('',#2300,#2303,#914,.T.);
#2859=EDGE_CURVE('',#2304,#2302,#915,.T.);
#2860=EDGE_CURVE('',#2303,#2304,#916,.T.);
#2861=EDGE_CURVE('',#2303,#2305,#917,.T.);
#2862=EDGE_CURVE('',#2306,#2304,#918,.T.);
#2863=EDGE_CURVE('',#2305,#2306,#919,.T.);
#2864=EDGE_CURVE('',#2305,#2307,#2033,.T.);
#2865=EDGE_CURVE('',#2308,#2306,#2034,.T.);
#2866=EDGE_CURVE('',#2308,#2307,#920,.T.);
#2867=EDGE_CURVE('',#2309,#2310,#2035,.T.);
#2868=EDGE_CURVE('',#2311,#2309,#921,.T.);
#2869=EDGE_CURVE('',#2312,#2311,#2036,.T.);
#2870=EDGE_CURVE('',#2310,#2312,#922,.T.);
#2871=EDGE_CURVE('',#2310,#2313,#923,.T.);
#2872=EDGE_CURVE('',#2314,#2312,#924,.T.);
#2873=EDGE_CURVE('',#2313,#2314,#925,.T.);
#2874=EDGE_CURVE('',#2313,#2315,#926,.T.);
#2875=EDGE_CURVE('',#2316,#2314,#927,.T.);
#2876=EDGE_CURVE('',#2315,#2316,#928,.T.);
#2877=EDGE_CURVE('',#2315,#2317,#2037,.T.);
#2878=EDGE_CURVE('',#2318,#2316,#2038,.T.);
#2879=EDGE_CURVE('',#2318,#2317,#929,.T.);
#2880=EDGE_CURVE('',#2319,#2320,#2039,.T.);
#2881=EDGE_CURVE('',#2321,#2319,#930,.T.);
#2882=EDGE_CURVE('',#2322,#2321,#2040,.T.);
#2883=EDGE_CURVE('',#2320,#2322,#931,.T.);
#2884=EDGE_CURVE('',#2320,#2323,#932,.T.);
#2885=EDGE_CURVE('',#2324,#2322,#933,.T.);
#2886=EDGE_CURVE('',#2323,#2324,#934,.T.);
#2887=EDGE_CURVE('',#2323,#2325,#935,.T.);
#2888=EDGE_CURVE('',#2326,#2324,#936,.T.);
#2889=EDGE_CURVE('',#2325,#2326,#937,.T.);
#2890=EDGE_CURVE('',#2325,#2327,#2041,.T.);
#2891=EDGE_CURVE('',#2328,#2326,#2042,.T.);
#2892=EDGE_CURVE('',#2328,#2327,#938,.T.);
#2893=EDGE_CURVE('',#2329,#2330,#2043,.T.);
#2894=EDGE_CURVE('',#2331,#2329,#939,.T.);
#2895=EDGE_CURVE('',#2332,#2331,#2044,.T.);
#2896=EDGE_CURVE('',#2330,#2332,#940,.T.);
#2897=EDGE_CURVE('',#2330,#2333,#941,.T.);
#2898=EDGE_CURVE('',#2334,#2332,#942,.T.);
#2899=EDGE_CURVE('',#2333,#2334,#943,.T.);
#2900=EDGE_CURVE('',#2333,#2335,#944,.T.);
#2901=EDGE_CURVE('',#2336,#2334,#945,.T.);
#2902=EDGE_CURVE('',#2335,#2336,#946,.T.);
#2903=EDGE_CURVE('',#2335,#2337,#2045,.T.);
#2904=EDGE_CURVE('',#2338,#2336,#2046,.T.);
#2905=EDGE_CURVE('',#2338,#2337,#947,.T.);
#2906=EDGE_CURVE('',#2339,#2340,#2047,.T.);
#2907=EDGE_CURVE('',#2341,#2339,#948,.T.);
#2908=EDGE_CURVE('',#2342,#2341,#2048,.T.);
#2909=EDGE_CURVE('',#2340,#2342,#949,.T.);
#2910=EDGE_CURVE('',#2340,#2343,#950,.T.);
#2911=EDGE_CURVE('',#2344,#2342,#951,.T.);
#2912=EDGE_CURVE('',#2343,#2344,#952,.T.);
#2913=EDGE_CURVE('',#2343,#2345,#953,.T.);
#2914=EDGE_CURVE('',#2346,#2344,#954,.T.);
#2915=EDGE_CURVE('',#2345,#2346,#955,.T.);
#2916=EDGE_CURVE('',#2345,#2347,#2049,.T.);
#2917=EDGE_CURVE('',#2348,#2346,#2050,.T.);
#2918=EDGE_CURVE('',#2348,#2347,#956,.T.);
#2919=EDGE_CURVE('',#2349,#2350,#2051,.T.);
#2920=EDGE_CURVE('',#2351,#2349,#957,.T.);
#2921=EDGE_CURVE('',#2352,#2351,#2052,.T.);
#2922=EDGE_CURVE('',#2350,#2352,#958,.T.);
#2923=EDGE_CURVE('',#2350,#2353,#959,.T.);
#2924=EDGE_CURVE('',#2354,#2352,#960,.T.);
#2925=EDGE_CURVE('',#2353,#2354,#961,.T.);
#2926=EDGE_CURVE('',#2353,#2355,#962,.T.);
#2927=EDGE_CURVE('',#2356,#2354,#963,.T.);
#2928=EDGE_CURVE('',#2355,#2356,#964,.T.);
#2929=EDGE_CURVE('',#2355,#2357,#2053,.T.);
#2930=EDGE_CURVE('',#2358,#2356,#2054,.T.);
#2931=EDGE_CURVE('',#2358,#2357,#965,.T.);
#2932=EDGE_CURVE('',#2359,#2360,#2055,.T.);
#2933=EDGE_CURVE('',#2361,#2359,#966,.T.);
#2934=EDGE_CURVE('',#2362,#2361,#2056,.T.);
#2935=EDGE_CURVE('',#2360,#2362,#967,.T.);
#2936=EDGE_CURVE('',#2360,#2363,#968,.T.);
#2937=EDGE_CURVE('',#2364,#2362,#969,.T.);
#2938=EDGE_CURVE('',#2363,#2364,#970,.T.);
#2939=EDGE_CURVE('',#2363,#2285,#971,.T.);
#2940=EDGE_CURVE('',#2287,#2364,#972,.T.);
#2941=EDGE_CURVE('',#2275,#2213,#973,.T.);
#2942=EDGE_CURVE('',#2215,#2276,#974,.T.);
#2943=EDGE_CURVE('',#2211,#2165,#975,.T.);
#2944=EDGE_CURVE('',#2167,#2212,#976,.T.);
#2945=EDGE_CURVE('',#2231,#2164,#977,.T.);
#2946=EDGE_CURVE('',#2163,#2229,#978,.T.);
#2947=EDGE_CURVE('',#2263,#2228,#979,.T.);
#2948=EDGE_CURVE('',#2227,#2261,#980,.T.);
#2949=EDGE_CURVE('',#2259,#2197,#981,.T.);
#2950=EDGE_CURVE('',#2199,#2260,#982,.T.);
#2951=EDGE_CURVE('',#2195,#2181,#983,.T.);
#2952=EDGE_CURVE('',#2183,#2196,#984,.T.);
#2953=EDGE_CURVE('',#2239,#2180,#985,.T.);
#2954=EDGE_CURVE('',#2179,#2237,#986,.T.);
#2955=EDGE_CURVE('',#2347,#2339,#987,.T.);
#2956=EDGE_CURVE('',#2341,#2348,#988,.T.);
#2957=EDGE_CURVE('',#2365,#2366,#2057,.T.);
#2958=EDGE_CURVE('',#2365,#2367,#989,.T.);
#2959=EDGE_CURVE('',#2368,#2367,#2058,.T.);
#2960=EDGE_CURVE('',#2368,#2366,#990,.T.);
#2961=EDGE_CURVE('',#2369,#2370,#2059,.T.);
#2962=EDGE_CURVE('',#2371,#2369,#991,.T.);
#2963=EDGE_CURVE('',#2372,#2371,#2060,.T.);
#2964=EDGE_CURVE('',#2370,#2372,#992,.T.);
#2965=EDGE_CURVE('',#2370,#2373,#993,.T.);
#2966=EDGE_CURVE('',#2374,#2372,#994,.T.);
#2967=EDGE_CURVE('',#2373,#2374,#995,.T.);
#2968=EDGE_CURVE('',#2373,#2375,#996,.T.);
#2969=EDGE_CURVE('',#2376,#2374,#997,.T.);
#2970=EDGE_CURVE('',#2375,#2376,#998,.T.);
#2971=EDGE_CURVE('',#2375,#2377,#2061,.T.);
#2972=EDGE_CURVE('',#2378,#2376,#2062,.T.);
#2973=EDGE_CURVE('',#2378,#2377,#999,.T.);
#2974=EDGE_CURVE('',#2379,#2380,#2063,.T.);
#2975=EDGE_CURVE('',#2381,#2379,#1000,.T.);
#2976=EDGE_CURVE('',#2382,#2381,#2064,.T.);
#2977=EDGE_CURVE('',#2380,#2382,#1001,.T.);
#2978=EDGE_CURVE('',#2380,#2383,#1002,.T.);
#2979=EDGE_CURVE('',#2384,#2382,#1003,.T.);
#2980=EDGE_CURVE('',#2383,#2384,#1004,.T.);
#2981=EDGE_CURVE('',#2383,#2385,#1005,.T.);
#2982=EDGE_CURVE('',#2386,#2384,#1006,.T.);
#2983=EDGE_CURVE('',#2385,#2386,#1007,.T.);
#2984=EDGE_CURVE('',#2385,#2387,#2065,.T.);
#2985=EDGE_CURVE('',#2388,#2386,#2066,.T.);
#2986=EDGE_CURVE('',#2388,#2387,#1008,.T.);
#2987=EDGE_CURVE('',#2389,#2390,#2067,.T.);
#2988=EDGE_CURVE('',#2391,#2389,#1009,.T.);
#2989=EDGE_CURVE('',#2392,#2391,#2068,.T.);
#2990=EDGE_CURVE('',#2390,#2392,#1010,.T.);
#2991=EDGE_CURVE('',#2390,#2393,#1011,.T.);
#2992=EDGE_CURVE('',#2394,#2392,#1012,.T.);
#2993=EDGE_CURVE('',#2393,#2394,#1013,.T.);
#2994=EDGE_CURVE('',#2393,#2395,#1014,.T.);
#2995=EDGE_CURVE('',#2396,#2394,#1015,.T.);
#2996=EDGE_CURVE('',#2395,#2396,#1016,.T.);
#2997=EDGE_CURVE('',#2395,#2397,#2069,.T.);
#2998=EDGE_CURVE('',#2398,#2396,#2070,.T.);
#2999=EDGE_CURVE('',#2398,#2397,#1017,.T.);
#3000=EDGE_CURVE('',#2399,#2400,#2071,.T.);
#3001=EDGE_CURVE('',#2401,#2399,#1018,.T.);
#3002=EDGE_CURVE('',#2402,#2401,#2072,.T.);
#3003=EDGE_CURVE('',#2400,#2402,#1019,.T.);
#3004=EDGE_CURVE('',#2400,#2403,#1020,.T.);
#3005=EDGE_CURVE('',#2404,#2402,#1021,.T.);
#3006=EDGE_CURVE('',#2403,#2404,#1022,.T.);
#3007=EDGE_CURVE('',#2403,#2405,#1023,.T.);
#3008=EDGE_CURVE('',#2406,#2404,#1024,.T.);
#3009=EDGE_CURVE('',#2405,#2406,#1025,.T.);
#3010=EDGE_CURVE('',#2405,#2407,#2073,.T.);
#3011=EDGE_CURVE('',#2408,#2406,#2074,.T.);
#3012=EDGE_CURVE('',#2408,#2407,#1026,.T.);
#3013=EDGE_CURVE('',#2409,#2410,#2075,.T.);
#3014=EDGE_CURVE('',#2411,#2409,#1027,.T.);
#3015=EDGE_CURVE('',#2412,#2411,#2076,.T.);
#3016=EDGE_CURVE('',#2410,#2412,#1028,.T.);
#3017=EDGE_CURVE('',#2410,#2413,#1029,.T.);
#3018=EDGE_CURVE('',#2414,#2412,#1030,.T.);
#3019=EDGE_CURVE('',#2413,#2414,#1031,.T.);
#3020=EDGE_CURVE('',#2413,#2415,#1032,.T.);
#3021=EDGE_CURVE('',#2416,#2414,#1033,.T.);
#3022=EDGE_CURVE('',#2415,#2416,#1034,.T.);
#3023=EDGE_CURVE('',#2415,#2417,#2077,.T.);
#3024=EDGE_CURVE('',#2418,#2416,#2078,.T.);
#3025=EDGE_CURVE('',#2418,#2417,#1035,.T.);
#3026=EDGE_CURVE('',#2419,#2420,#2079,.T.);
#3027=EDGE_CURVE('',#2421,#2419,#1036,.T.);
#3028=EDGE_CURVE('',#2422,#2421,#2080,.T.);
#3029=EDGE_CURVE('',#2420,#2422,#1037,.T.);
#3030=EDGE_CURVE('',#2420,#2423,#1038,.T.);
#3031=EDGE_CURVE('',#2424,#2422,#1039,.T.);
#3032=EDGE_CURVE('',#2423,#2424,#1040,.T.);
#3033=EDGE_CURVE('',#2423,#2425,#1041,.T.);
#3034=EDGE_CURVE('',#2426,#2424,#1042,.T.);
#3035=EDGE_CURVE('',#2425,#2426,#1043,.T.);
#3036=EDGE_CURVE('',#2425,#2427,#2081,.T.);
#3037=EDGE_CURVE('',#2428,#2426,#2082,.T.);
#3038=EDGE_CURVE('',#2428,#2427,#1044,.T.);
#3039=EDGE_CURVE('',#2429,#2430,#2083,.T.);
#3040=EDGE_CURVE('',#2431,#2429,#1045,.T.);
#3041=EDGE_CURVE('',#2432,#2431,#2084,.T.);
#3042=EDGE_CURVE('',#2430,#2432,#1046,.T.);
#3043=EDGE_CURVE('',#2430,#2433,#1047,.T.);
#3044=EDGE_CURVE('',#2434,#2432,#1048,.T.);
#3045=EDGE_CURVE('',#2433,#2434,#1049,.T.);
#3046=EDGE_CURVE('',#2433,#2435,#1050,.T.);
#3047=EDGE_CURVE('',#2436,#2434,#1051,.T.);
#3048=EDGE_CURVE('',#2435,#2436,#1052,.T.);
#3049=EDGE_CURVE('',#2435,#2437,#2085,.T.);
#3050=EDGE_CURVE('',#2438,#2436,#2086,.T.);
#3051=EDGE_CURVE('',#2438,#2437,#1053,.T.);
#3052=EDGE_CURVE('',#2439,#2440,#2087,.T.);
#3053=EDGE_CURVE('',#2441,#2439,#1054,.T.);
#3054=EDGE_CURVE('',#2442,#2441,#2088,.T.);
#3055=EDGE_CURVE('',#2440,#2442,#1055,.T.);
#3056=EDGE_CURVE('',#2440,#2443,#1056,.T.);
#3057=EDGE_CURVE('',#2444,#2442,#1057,.T.);
#3058=EDGE_CURVE('',#2443,#2444,#1058,.T.);
#3059=EDGE_CURVE('',#2443,#2365,#1059,.T.);
#3060=EDGE_CURVE('',#2367,#2444,#1060,.T.);
#3061=EDGE_CURVE('',#2337,#2329,#1061,.T.);
#3062=EDGE_CURVE('',#2331,#2338,#1062,.T.);
#3063=EDGE_CURVE('',#2327,#2319,#1063,.T.);
#3064=EDGE_CURVE('',#2321,#2328,#1064,.T.);
#3065=EDGE_CURVE('',#2317,#2309,#1065,.T.);
#3066=EDGE_CURVE('',#2311,#2318,#1066,.T.);
#3067=EDGE_CURVE('',#2307,#2299,#1067,.T.);
#3068=EDGE_CURVE('',#2301,#2308,#1068,.T.);
#3069=EDGE_CURVE('',#2297,#2289,#1069,.T.);
#3070=EDGE_CURVE('',#2291,#2298,#1070,.T.);
#3071=EDGE_CURVE('',#2361,#2288,#1071,.T.);
#3072=EDGE_CURVE('',#2286,#2359,#1072,.T.);
#3073=EDGE_CURVE('',#2357,#2349,#1073,.T.);
#3074=EDGE_CURVE('',#2351,#2358,#1074,.T.);
#3075=EDGE_CURVE('',#2397,#2389,#1075,.T.);
#3076=EDGE_CURVE('',#2391,#2398,#1076,.T.);
#3077=EDGE_CURVE('',#2445,#2446,#2089,.T.);
#3078=EDGE_CURVE('',#2445,#2447,#1077,.T.);
#3079=EDGE_CURVE('',#2448,#2447,#2090,.T.);
#3080=EDGE_CURVE('',#2448,#2446,#1078,.T.);
#3081=EDGE_CURVE('',#2449,#2450,#2091,.T.);
#3082=EDGE_CURVE('',#2451,#2449,#1079,.T.);
#3083=EDGE_CURVE('',#2452,#2451,#2092,.T.);
#3084=EDGE_CURVE('',#2450,#2452,#1080,.T.);
#3085=EDGE_CURVE('',#2450,#2453,#1081,.T.);
#3086=EDGE_CURVE('',#2454,#2452,#1082,.T.);
#3087=EDGE_CURVE('',#2453,#2454,#1083,.T.);
#3088=EDGE_CURVE('',#2453,#2455,#1084,.T.);
#3089=EDGE_CURVE('',#2456,#2454,#1085,.T.);
#3090=EDGE_CURVE('',#2455,#2456,#1086,.T.);
#3091=EDGE_CURVE('',#2455,#2457,#2093,.T.);
#3092=EDGE_CURVE('',#2458,#2456,#2094,.T.);
#3093=EDGE_CURVE('',#2458,#2457,#1087,.T.);
#3094=EDGE_CURVE('',#2459,#2460,#2095,.T.);
#3095=EDGE_CURVE('',#2461,#2459,#1088,.T.);
#3096=EDGE_CURVE('',#2462,#2461,#2096,.T.);
#3097=EDGE_CURVE('',#2460,#2462,#1089,.T.);
#3098=EDGE_CURVE('',#2460,#2463,#1090,.T.);
#3099=EDGE_CURVE('',#2464,#2462,#1091,.T.);
#3100=EDGE_CURVE('',#2463,#2464,#1092,.T.);
#3101=EDGE_CURVE('',#2463,#2465,#1093,.T.);
#3102=EDGE_CURVE('',#2466,#2464,#1094,.T.);
#3103=EDGE_CURVE('',#2465,#2466,#1095,.T.);
#3104=EDGE_CURVE('',#2465,#2467,#2097,.T.);
#3105=EDGE_CURVE('',#2468,#2466,#2098,.T.);
#3106=EDGE_CURVE('',#2468,#2467,#1096,.T.);
#3107=EDGE_CURVE('',#2469,#2470,#2099,.T.);
#3108=EDGE_CURVE('',#2471,#2469,#1097,.T.);
#3109=EDGE_CURVE('',#2472,#2471,#2100,.T.);
#3110=EDGE_CURVE('',#2470,#2472,#1098,.T.);
#3111=EDGE_CURVE('',#2470,#2473,#1099,.T.);
#3112=EDGE_CURVE('',#2474,#2472,#1100,.T.);
#3113=EDGE_CURVE('',#2473,#2474,#1101,.T.);
#3114=EDGE_CURVE('',#2473,#2475,#1102,.T.);
#3115=EDGE_CURVE('',#2476,#2474,#1103,.T.);
#3116=EDGE_CURVE('',#2475,#2476,#1104,.T.);
#3117=EDGE_CURVE('',#2475,#2477,#2101,.T.);
#3118=EDGE_CURVE('',#2478,#2476,#2102,.T.);
#3119=EDGE_CURVE('',#2478,#2477,#1105,.T.);
#3120=EDGE_CURVE('',#2479,#2480,#2103,.T.);
#3121=EDGE_CURVE('',#2481,#2479,#1106,.T.);
#3122=EDGE_CURVE('',#2482,#2481,#2104,.T.);
#3123=EDGE_CURVE('',#2480,#2482,#1107,.T.);
#3124=EDGE_CURVE('',#2480,#2483,#1108,.T.);
#3125=EDGE_CURVE('',#2484,#2482,#1109,.T.);
#3126=EDGE_CURVE('',#2483,#2484,#1110,.T.);
#3127=EDGE_CURVE('',#2483,#2485,#1111,.T.);
#3128=EDGE_CURVE('',#2486,#2484,#1112,.T.);
#3129=EDGE_CURVE('',#2485,#2486,#1113,.T.);
#3130=EDGE_CURVE('',#2485,#2487,#2105,.T.);
#3131=EDGE_CURVE('',#2488,#2486,#2106,.T.);
#3132=EDGE_CURVE('',#2488,#2487,#1114,.T.);
#3133=EDGE_CURVE('',#2489,#2490,#2107,.T.);
#3134=EDGE_CURVE('',#2491,#2489,#1115,.T.);
#3135=EDGE_CURVE('',#2492,#2491,#2108,.T.);
#3136=EDGE_CURVE('',#2490,#2492,#1116,.T.);
#3137=EDGE_CURVE('',#2490,#2493,#1117,.T.);
#3138=EDGE_CURVE('',#2494,#2492,#1118,.T.);
#3139=EDGE_CURVE('',#2493,#2494,#1119,.T.);
#3140=EDGE_CURVE('',#2493,#2495,#1120,.T.);
#3141=EDGE_CURVE('',#2496,#2494,#1121,.T.);
#3142=EDGE_CURVE('',#2495,#2496,#1122,.T.);
#3143=EDGE_CURVE('',#2495,#2497,#2109,.T.);
#3144=EDGE_CURVE('',#2498,#2496,#2110,.T.);
#3145=EDGE_CURVE('',#2498,#2497,#1123,.T.);
#3146=EDGE_CURVE('',#2499,#2500,#2111,.T.);
#3147=EDGE_CURVE('',#2501,#2499,#1124,.T.);
#3148=EDGE_CURVE('',#2502,#2501,#2112,.T.);
#3149=EDGE_CURVE('',#2500,#2502,#1125,.T.);
#3150=EDGE_CURVE('',#2500,#2503,#1126,.T.);
#3151=EDGE_CURVE('',#2504,#2502,#1127,.T.);
#3152=EDGE_CURVE('',#2503,#2504,#1128,.T.);
#3153=EDGE_CURVE('',#2503,#2505,#1129,.T.);
#3154=EDGE_CURVE('',#2506,#2504,#1130,.T.);
#3155=EDGE_CURVE('',#2505,#2506,#1131,.T.);
#3156=EDGE_CURVE('',#2505,#2507,#2113,.T.);
#3157=EDGE_CURVE('',#2508,#2506,#2114,.T.);
#3158=EDGE_CURVE('',#2508,#2507,#1132,.T.);
#3159=EDGE_CURVE('',#2509,#2510,#2115,.T.);
#3160=EDGE_CURVE('',#2511,#2509,#1133,.T.);
#3161=EDGE_CURVE('',#2512,#2511,#2116,.T.);
#3162=EDGE_CURVE('',#2510,#2512,#1134,.T.);
#3163=EDGE_CURVE('',#2510,#2513,#1135,.T.);
#3164=EDGE_CURVE('',#2514,#2512,#1136,.T.);
#3165=EDGE_CURVE('',#2513,#2514,#1137,.T.);
#3166=EDGE_CURVE('',#2513,#2515,#1138,.T.);
#3167=EDGE_CURVE('',#2516,#2514,#1139,.T.);
#3168=EDGE_CURVE('',#2515,#2516,#1140,.T.);
#3169=EDGE_CURVE('',#2515,#2517,#2117,.T.);
#3170=EDGE_CURVE('',#2518,#2516,#2118,.T.);
#3171=EDGE_CURVE('',#2518,#2517,#1141,.T.);
#3172=EDGE_CURVE('',#2519,#2520,#2119,.T.);
#3173=EDGE_CURVE('',#2521,#2519,#1142,.T.);
#3174=EDGE_CURVE('',#2522,#2521,#2120,.T.);
#3175=EDGE_CURVE('',#2520,#2522,#1143,.T.);
#3176=EDGE_CURVE('',#2520,#2523,#1144,.T.);
#3177=EDGE_CURVE('',#2524,#2522,#1145,.T.);
#3178=EDGE_CURVE('',#2523,#2524,#1146,.T.);
#3179=EDGE_CURVE('',#2523,#2445,#1147,.T.);
#3180=EDGE_CURVE('',#2447,#2524,#1148,.T.);
#3181=EDGE_CURVE('',#2387,#2379,#1149,.T.);
#3182=EDGE_CURVE('',#2381,#2388,#1150,.T.);
#3183=EDGE_CURVE('',#2377,#2369,#1151,.T.);
#3184=EDGE_CURVE('',#2371,#2378,#1152,.T.);
#3185=EDGE_CURVE('',#2441,#2368,#1153,.T.);
#3186=EDGE_CURVE('',#2366,#2439,#1154,.T.);
#3187=EDGE_CURVE('',#2437,#2429,#1155,.T.);
#3188=EDGE_CURVE('',#2431,#2438,#1156,.T.);
#3189=EDGE_CURVE('',#2427,#2419,#1157,.T.);
#3190=EDGE_CURVE('',#2421,#2428,#1158,.T.);
#3191=EDGE_CURVE('',#2417,#2409,#1159,.T.);
#3192=EDGE_CURVE('',#2411,#2418,#1160,.T.);
#3193=EDGE_CURVE('',#2407,#2399,#1161,.T.);
#3194=EDGE_CURVE('',#2401,#2408,#1162,.T.);
#3195=EDGE_CURVE('',#2457,#2449,#1163,.T.);
#3196=EDGE_CURVE('',#2451,#2458,#1164,.T.);
#3197=EDGE_CURVE('',#2521,#2448,#1165,.T.);
#3198=EDGE_CURVE('',#2446,#2519,#1166,.T.);
#3199=EDGE_CURVE('',#2525,#2526,#2121,.T.);
#3200=EDGE_CURVE('',#2525,#2527,#1167,.T.);
#3201=EDGE_CURVE('',#2528,#2527,#2122,.T.);
#3202=EDGE_CURVE('',#2528,#2526,#1168,.T.);
#3203=EDGE_CURVE('',#2529,#2530,#2123,.T.);
#3204=EDGE_CURVE('',#2531,#2529,#1169,.T.);
#3205=EDGE_CURVE('',#2532,#2531,#2124,.T.);
#3206=EDGE_CURVE('',#2530,#2532,#1170,.T.);
#3207=EDGE_CURVE('',#2530,#2533,#1171,.T.);
#3208=EDGE_CURVE('',#2534,#2532,#1172,.T.);
#3209=EDGE_CURVE('',#2533,#2534,#1173,.T.);
#3210=EDGE_CURVE('',#2533,#2535,#1174,.T.);
#3211=EDGE_CURVE('',#2536,#2534,#1175,.T.);
#3212=EDGE_CURVE('',#2535,#2536,#1176,.T.);
#3213=EDGE_CURVE('',#2535,#2537,#2125,.T.);
#3214=EDGE_CURVE('',#2538,#2536,#2126,.T.);
#3215=EDGE_CURVE('',#2538,#2537,#1177,.T.);
#3216=EDGE_CURVE('',#2539,#2540,#2127,.T.);
#3217=EDGE_CURVE('',#2541,#2539,#1178,.T.);
#3218=EDGE_CURVE('',#2542,#2541,#2128,.T.);
#3219=EDGE_CURVE('',#2540,#2542,#1179,.T.);
#3220=EDGE_CURVE('',#2540,#2543,#1180,.T.);
#3221=EDGE_CURVE('',#2544,#2542,#1181,.T.);
#3222=EDGE_CURVE('',#2543,#2544,#1182,.T.);
#3223=EDGE_CURVE('',#2543,#2545,#1183,.T.);
#3224=EDGE_CURVE('',#2546,#2544,#1184,.T.);
#3225=EDGE_CURVE('',#2545,#2546,#1185,.T.);
#3226=EDGE_CURVE('',#2545,#2547,#2129,.T.);
#3227=EDGE_CURVE('',#2548,#2546,#2130,.T.);
#3228=EDGE_CURVE('',#2548,#2547,#1186,.T.);
#3229=EDGE_CURVE('',#2549,#2550,#2131,.T.);
#3230=EDGE_CURVE('',#2551,#2549,#1187,.T.);
#3231=EDGE_CURVE('',#2552,#2551,#2132,.T.);
#3232=EDGE_CURVE('',#2550,#2552,#1188,.T.);
#3233=EDGE_CURVE('',#2550,#2553,#1189,.T.);
#3234=EDGE_CURVE('',#2554,#2552,#1190,.T.);
#3235=EDGE_CURVE('',#2553,#2554,#1191,.T.);
#3236=EDGE_CURVE('',#2553,#2555,#1192,.T.);
#3237=EDGE_CURVE('',#2556,#2554,#1193,.T.);
#3238=EDGE_CURVE('',#2555,#2556,#1194,.T.);
#3239=EDGE_CURVE('',#2555,#2557,#2133,.T.);
#3240=EDGE_CURVE('',#2558,#2556,#2134,.T.);
#3241=EDGE_CURVE('',#2558,#2557,#1195,.T.);
#3242=EDGE_CURVE('',#2559,#2560,#2135,.T.);
#3243=EDGE_CURVE('',#2561,#2559,#1196,.T.);
#3244=EDGE_CURVE('',#2562,#2561,#2136,.T.);
#3245=EDGE_CURVE('',#2560,#2562,#1197,.T.);
#3246=EDGE_CURVE('',#2560,#2563,#1198,.T.);
#3247=EDGE_CURVE('',#2564,#2562,#1199,.T.);
#3248=EDGE_CURVE('',#2563,#2564,#1200,.T.);
#3249=EDGE_CURVE('',#2563,#2565,#1201,.T.);
#3250=EDGE_CURVE('',#2566,#2564,#1202,.T.);
#3251=EDGE_CURVE('',#2565,#2566,#1203,.T.);
#3252=EDGE_CURVE('',#2565,#2567,#2137,.T.);
#3253=EDGE_CURVE('',#2568,#2566,#2138,.T.);
#3254=EDGE_CURVE('',#2568,#2567,#1204,.T.);
#3255=EDGE_CURVE('',#2569,#2570,#2139,.T.);
#3256=EDGE_CURVE('',#2571,#2569,#1205,.T.);
#3257=EDGE_CURVE('',#2572,#2571,#2140,.T.);
#3258=EDGE_CURVE('',#2570,#2572,#1206,.T.);
#3259=EDGE_CURVE('',#2570,#2573,#1207,.T.);
#3260=EDGE_CURVE('',#2574,#2572,#1208,.T.);
#3261=EDGE_CURVE('',#2573,#2574,#1209,.T.);
#3262=EDGE_CURVE('',#2573,#2575,#1210,.T.);
#3263=EDGE_CURVE('',#2576,#2574,#1211,.T.);
#3264=EDGE_CURVE('',#2575,#2576,#1212,.T.);
#3265=EDGE_CURVE('',#2575,#2577,#2141,.T.);
#3266=EDGE_CURVE('',#2578,#2576,#2142,.T.);
#3267=EDGE_CURVE('',#2578,#2577,#1213,.T.);
#3268=EDGE_CURVE('',#2579,#2580,#2143,.T.);
#3269=EDGE_CURVE('',#2581,#2579,#1214,.T.);
#3270=EDGE_CURVE('',#2582,#2581,#2144,.T.);
#3271=EDGE_CURVE('',#2580,#2582,#1215,.T.);
#3272=EDGE_CURVE('',#2580,#2583,#1216,.T.);
#3273=EDGE_CURVE('',#2584,#2582,#1217,.T.);
#3274=EDGE_CURVE('',#2583,#2584,#1218,.T.);
#3275=EDGE_CURVE('',#2583,#2585,#1219,.T.);
#3276=EDGE_CURVE('',#2586,#2584,#1220,.T.);
#3277=EDGE_CURVE('',#2585,#2586,#1221,.T.);
#3278=EDGE_CURVE('',#2585,#2587,#2145,.T.);
#3279=EDGE_CURVE('',#2588,#2586,#2146,.T.);
#3280=EDGE_CURVE('',#2588,#2587,#1222,.T.);
#3281=EDGE_CURVE('',#2589,#2590,#2147,.T.);
#3282=EDGE_CURVE('',#2591,#2589,#1223,.T.);
#3283=EDGE_CURVE('',#2592,#2591,#2148,.T.);
#3284=EDGE_CURVE('',#2590,#2592,#1224,.T.);
#3285=EDGE_CURVE('',#2590,#2593,#1225,.T.);
#3286=EDGE_CURVE('',#2594,#2592,#1226,.T.);
#3287=EDGE_CURVE('',#2593,#2594,#1227,.T.);
#3288=EDGE_CURVE('',#2593,#2595,#1228,.T.);
#3289=EDGE_CURVE('',#2596,#2594,#1229,.T.);
#3290=EDGE_CURVE('',#2595,#2596,#1230,.T.);
#3291=EDGE_CURVE('',#2595,#2597,#2149,.T.);
#3292=EDGE_CURVE('',#2598,#2596,#2150,.T.);
#3293=EDGE_CURVE('',#2598,#2597,#1231,.T.);
#3294=EDGE_CURVE('',#2599,#2600,#2151,.T.);
#3295=EDGE_CURVE('',#2601,#2599,#1232,.T.);
#3296=EDGE_CURVE('',#2602,#2601,#2152,.T.);
#3297=EDGE_CURVE('',#2600,#2602,#1233,.T.);
#3298=EDGE_CURVE('',#2600,#2603,#1234,.T.);
#3299=EDGE_CURVE('',#2604,#2602,#1235,.T.);
#3300=EDGE_CURVE('',#2603,#2604,#1236,.T.);
#3301=EDGE_CURVE('',#2603,#2525,#1237,.T.);
#3302=EDGE_CURVE('',#2527,#2604,#1238,.T.);
#3303=EDGE_CURVE('',#2517,#2509,#1239,.T.);
#3304=EDGE_CURVE('',#2511,#2518,#1240,.T.);
#3305=EDGE_CURVE('',#2507,#2499,#1241,.T.);
#3306=EDGE_CURVE('',#2501,#2508,#1242,.T.);
#3307=EDGE_CURVE('',#2497,#2489,#1243,.T.);
#3308=EDGE_CURVE('',#2491,#2498,#1244,.T.);
#3309=EDGE_CURVE('',#2487,#2479,#1245,.T.);
#3310=EDGE_CURVE('',#2481,#2488,#1246,.T.);
#3311=EDGE_CURVE('',#2477,#2469,#1247,.T.);
#3312=EDGE_CURVE('',#2471,#2478,#1248,.T.);
#3313=EDGE_CURVE('',#2467,#2459,#1249,.T.);
#3314=EDGE_CURVE('',#2461,#2468,#1250,.T.);
#3315=EDGE_CURVE('',#2605,#2175,#1251,.T.);
#3316=EDGE_CURVE('',#2188,#2605,#1252,.T.);
#3317=EDGE_CURVE('',#2606,#2191,#1253,.T.);
#3318=EDGE_CURVE('',#2204,#2606,#1254,.T.);
#3319=EDGE_CURVE('',#2607,#2255,#1255,.T.);
#3320=EDGE_CURVE('',#2268,#2607,#1256,.T.);
#3321=EDGE_CURVE('',#2608,#2223,#1257,.T.);
#3322=EDGE_CURVE('',#2236,#2608,#1258,.T.);
#3323=EDGE_CURVE('',#2609,#2159,#1259,.T.);
#3324=EDGE_CURVE('',#2172,#2609,#1260,.T.);
#3325=EDGE_CURVE('',#2610,#2207,#1261,.T.);
#3326=EDGE_CURVE('',#2220,#2610,#1262,.T.);
#3327=EDGE_CURVE('',#2611,#2271,#1263,.T.);
#3328=EDGE_CURVE('',#2284,#2611,#1264,.T.);
#3329=EDGE_CURVE('',#2612,#2247,#1265,.T.);
#3330=EDGE_CURVE('',#2244,#2612,#1266,.T.);
#3331=EDGE_CURVE('',#2613,#2601,#1267,.T.);
#3332=EDGE_CURVE('',#2598,#2613,#1268,.T.);
#3333=EDGE_CURVE('',#2614,#2591,#1269,.T.);
#3334=EDGE_CURVE('',#2588,#2614,#1270,.T.);
#3335=EDGE_CURVE('',#2615,#2581,#1271,.T.);
#3336=EDGE_CURVE('',#2578,#2615,#1272,.T.);
#3337=EDGE_CURVE('',#2616,#2571,#1273,.T.);
#3338=EDGE_CURVE('',#2568,#2616,#1274,.T.);
#3339=EDGE_CURVE('',#2617,#2561,#1275,.T.);
#3340=EDGE_CURVE('',#2558,#2617,#1276,.T.);
#3341=EDGE_CURVE('',#2618,#2551,#1277,.T.);
#3342=EDGE_CURVE('',#2548,#2618,#1278,.T.);
#3343=EDGE_CURVE('',#2619,#2541,#1279,.T.);
#3344=EDGE_CURVE('',#2538,#2619,#1280,.T.);
#3345=EDGE_CURVE('',#2620,#2531,#1281,.T.);
#3346=EDGE_CURVE('',#2528,#2620,#1282,.T.);
#3347=EDGE_CURVE('',#2620,#2621,#1283,.T.);
#3348=EDGE_CURVE('',#2622,#2621,#1284,.T.);
#3349=EDGE_CURVE('',#2613,#2622,#1285,.T.);
#3350=EDGE_CURVE('',#2526,#2599,#1286,.T.);
#3351=EDGE_CURVE('',#2577,#2569,#1287,.T.);
#3352=EDGE_CURVE('',#2615,#2623,#1288,.T.);
#3353=EDGE_CURVE('',#2624,#2623,#1289,.T.);
#3354=EDGE_CURVE('',#2616,#2624,#1290,.T.);
#3355=EDGE_CURVE('',#2567,#2559,#1291,.T.);
#3356=EDGE_CURVE('',#2625,#2624,#1292,.T.);
#3357=EDGE_CURVE('',#2617,#2625,#1293,.T.);
#3358=EDGE_CURVE('',#2557,#2549,#1294,.T.);
#3359=EDGE_CURVE('',#2626,#2625,#1295,.T.);
#3360=EDGE_CURVE('',#2618,#2626,#1296,.T.);
#3361=EDGE_CURVE('',#2547,#2539,#1297,.T.);
#3362=EDGE_CURVE('',#2627,#2626,#1298,.T.);
#3363=EDGE_CURVE('',#2619,#2627,#1299,.T.);
#3364=EDGE_CURVE('',#2537,#2529,#1300,.T.);
#3365=EDGE_CURVE('',#2621,#2627,#1301,.T.);
#3366=EDGE_CURVE('',#2597,#2589,#1302,.T.);
#3367=EDGE_CURVE('',#2628,#2622,#1303,.T.);
#3368=EDGE_CURVE('',#2614,#2628,#1304,.T.);
#3369=EDGE_CURVE('',#2587,#2579,#1305,.T.);
#3370=EDGE_CURVE('',#2623,#2628,#1306,.T.);
#3371=EDGE_CURVE('',#2605,#2629,#1307,.T.);
#3372=EDGE_CURVE('',#2630,#2629,#1308,.T.);
#3373=EDGE_CURVE('',#2606,#2630,#1309,.T.);
#3374=EDGE_CURVE('',#2189,#2187,#1310,.T.);
#3375=EDGE_CURVE('',#2609,#2631,#1311,.T.);
#3376=EDGE_CURVE('',#2632,#2631,#1312,.T.);
#3377=EDGE_CURVE('',#2610,#2632,#1313,.T.);
#3378=EDGE_CURVE('',#2205,#2171,#1314,.T.);
#3379=EDGE_CURVE('',#2633,#2630,#1315,.T.);
#3380=EDGE_CURVE('',#2607,#2633,#1316,.T.);
#3381=EDGE_CURVE('',#2253,#2203,#1317,.T.);
#3382=EDGE_CURVE('',#2634,#2632,#1318,.T.);
#3383=EDGE_CURVE('',#2611,#2634,#1319,.T.);
#3384=EDGE_CURVE('',#2269,#2219,#1320,.T.);
#3385=EDGE_CURVE('',#2635,#2636,#1321,.T.);
#3386=EDGE_CURVE('',#2635,#2637,#1322,.T.);
#3387=EDGE_CURVE('',#2638,#2637,#1323,.T.);
#3388=EDGE_CURVE('',#2636,#2638,#1324,.T.);
#3389=EDGE_CURVE('',#2636,#2639,#1325,.T.);
#3390=EDGE_CURVE('',#2640,#2638,#1326,.T.);
#3391=EDGE_CURVE('',#2639,#2640,#1327,.T.);
#3392=EDGE_CURVE('',#2639,#2641,#1328,.T.);
#3393=EDGE_CURVE('',#2642,#2640,#1329,.T.);
#3394=EDGE_CURVE('',#2641,#2642,#1330,.T.);
#3395=EDGE_CURVE('',#2641,#2643,#1331,.T.);
#3396=EDGE_CURVE('',#2644,#2642,#1332,.T.);
#3397=EDGE_CURVE('',#2643,#2644,#1333,.T.);
#3398=EDGE_CURVE('',#2643,#2645,#1334,.T.);
#3399=EDGE_CURVE('',#2646,#2644,#1335,.T.);
#3400=EDGE_CURVE('',#2645,#2646,#1336,.T.);
#3401=EDGE_CURVE('',#2645,#2647,#1337,.T.);
#3402=EDGE_CURVE('',#2648,#2646,#1338,.T.);
#3403=EDGE_CURVE('',#2647,#2648,#1339,.T.);
#3404=EDGE_CURVE('',#2647,#2649,#1340,.T.);
#3405=EDGE_CURVE('',#2650,#2648,#1341,.T.);
#3406=EDGE_CURVE('',#2649,#2650,#1342,.T.);
#3407=EDGE_CURVE('',#2649,#2635,#1343,.T.);
#3408=EDGE_CURVE('',#2637,#2650,#1344,.T.);
#3409=EDGE_CURVE('',#2629,#2651,#1345,.T.);
#3410=EDGE_CURVE('',#2651,#2634,#1346,.T.);
#3411=EDGE_CURVE('',#2631,#2652,#1347,.T.);
#3412=EDGE_CURVE('',#2652,#2633,#1348,.T.);
#3413=EDGE_CURVE('',#2221,#2267,#1349,.T.);
#3414=EDGE_CURVE('',#2608,#2652,#1350,.T.);
#3415=EDGE_CURVE('',#2157,#2235,#1351,.T.);
#3416=EDGE_CURVE('',#2245,#2283,#1352,.T.);
#3417=EDGE_CURVE('',#2612,#2651,#1353,.T.);
#3418=EDGE_CURVE('',#2173,#2243,#1354,.T.);
#3419=EDGE_CURVE('',#2653,#2654,#1355,.T.);
#3420=EDGE_CURVE('',#2654,#2655,#1356,.T.);
#3421=EDGE_CURVE('',#2656,#2655,#1357,.T.);
#3422=EDGE_CURVE('',#2653,#2656,#1358,.T.);
#3423=EDGE_CURVE('',#2657,#2653,#1359,.T.);
#3424=EDGE_CURVE('',#2658,#2656,#1360,.T.);
#3425=EDGE_CURVE('',#2657,#2658,#1361,.T.);
#3426=EDGE_CURVE('',#2659,#2657,#1362,.T.);
#3427=EDGE_CURVE('',#2660,#2658,#1363,.T.);
#3428=EDGE_CURVE('',#2659,#2660,#1364,.T.);
#3429=EDGE_CURVE('',#2661,#2659,#1365,.T.);
#3430=EDGE_CURVE('',#2662,#2660,#1366,.T.);
#3431=EDGE_CURVE('',#2661,#2662,#1367,.T.);
#3432=EDGE_CURVE('',#2663,#2661,#1368,.T.);
#3433=EDGE_CURVE('',#2664,#2662,#1369,.T.);
#3434=EDGE_CURVE('',#2663,#2664,#1370,.T.);
#3435=EDGE_CURVE('',#2665,#2663,#1371,.T.);
#3436=EDGE_CURVE('',#2666,#2664,#1372,.T.);
#3437=EDGE_CURVE('',#2665,#2666,#1373,.T.);
#3438=EDGE_CURVE('',#2667,#2665,#1374,.T.);
#3439=EDGE_CURVE('',#2668,#2666,#1375,.T.);
#3440=EDGE_CURVE('',#2667,#2668,#1376,.T.);
#3441=EDGE_CURVE('',#2654,#2667,#1377,.T.);
#3442=EDGE_CURVE('',#2655,#2668,#1378,.T.);
#3443=ORIENTED_EDGE('',*,*,#2669,.F.);
#3444=ORIENTED_EDGE('',*,*,#2670,.T.);
#3445=ORIENTED_EDGE('',*,*,#2671,.T.);
#3446=ORIENTED_EDGE('',*,*,#2670,.F.);
#3447=ORIENTED_EDGE('',*,*,#2671,.F.);
#3448=ORIENTED_EDGE('',*,*,#2672,.F.);
#3449=ORIENTED_EDGE('',*,*,#2673,.F.);
#3450=ORIENTED_EDGE('',*,*,#2674,.T.);
#3451=ORIENTED_EDGE('',*,*,#2672,.T.);
#3452=ORIENTED_EDGE('',*,*,#2674,.F.);
#3453=ORIENTED_EDGE('',*,*,#2675,.F.);
#3454=ORIENTED_EDGE('',*,*,#2676,.F.);
#3455=ORIENTED_EDGE('',*,*,#2677,.F.);
#3456=ORIENTED_EDGE('',*,*,#2678,.F.);
#3457=ORIENTED_EDGE('',*,*,#2679,.F.);
#3458=ORIENTED_EDGE('',*,*,#2678,.T.);
#3459=ORIENTED_EDGE('',*,*,#2680,.F.);
#3460=ORIENTED_EDGE('',*,*,#2681,.F.);
#3461=ORIENTED_EDGE('',*,*,#2682,.F.);
#3462=ORIENTED_EDGE('',*,*,#2681,.T.);
#3463=ORIENTED_EDGE('',*,*,#2683,.F.);
#3464=ORIENTED_EDGE('',*,*,#2684,.T.);
#3465=ORIENTED_EDGE('',*,*,#2685,.F.);
#3466=ORIENTED_EDGE('',*,*,#2686,.F.);
#3467=ORIENTED_EDGE('',*,*,#2687,.F.);
#3468=ORIENTED_EDGE('',*,*,#2688,.F.);
#3469=ORIENTED_EDGE('',*,*,#2689,.F.);
#3470=ORIENTED_EDGE('',*,*,#2688,.T.);
#3471=ORIENTED_EDGE('',*,*,#2690,.F.);
#3472=ORIENTED_EDGE('',*,*,#2691,.F.);
#3473=ORIENTED_EDGE('',*,*,#2692,.F.);
#3474=ORIENTED_EDGE('',*,*,#2691,.T.);
#3475=ORIENTED_EDGE('',*,*,#2693,.F.);
#3476=ORIENTED_EDGE('',*,*,#2694,.T.);
#3477=ORIENTED_EDGE('',*,*,#2695,.F.);
#3478=ORIENTED_EDGE('',*,*,#2696,.F.);
#3479=ORIENTED_EDGE('',*,*,#2697,.F.);
#3480=ORIENTED_EDGE('',*,*,#2698,.F.);
#3481=ORIENTED_EDGE('',*,*,#2699,.F.);
#3482=ORIENTED_EDGE('',*,*,#2698,.T.);
#3483=ORIENTED_EDGE('',*,*,#2700,.F.);
#3484=ORIENTED_EDGE('',*,*,#2701,.F.);
#3485=ORIENTED_EDGE('',*,*,#2702,.F.);
#3486=ORIENTED_EDGE('',*,*,#2701,.T.);
#3487=ORIENTED_EDGE('',*,*,#2703,.F.);
#3488=ORIENTED_EDGE('',*,*,#2704,.T.);
#3489=ORIENTED_EDGE('',*,*,#2705,.F.);
#3490=ORIENTED_EDGE('',*,*,#2706,.F.);
#3491=ORIENTED_EDGE('',*,*,#2707,.F.);
#3492=ORIENTED_EDGE('',*,*,#2708,.F.);
#3493=ORIENTED_EDGE('',*,*,#2709,.F.);
#3494=ORIENTED_EDGE('',*,*,#2708,.T.);
#3495=ORIENTED_EDGE('',*,*,#2710,.F.);
#3496=ORIENTED_EDGE('',*,*,#2711,.F.);
#3497=ORIENTED_EDGE('',*,*,#2712,.F.);
#3498=ORIENTED_EDGE('',*,*,#2711,.T.);
#3499=ORIENTED_EDGE('',*,*,#2713,.F.);
#3500=ORIENTED_EDGE('',*,*,#2714,.T.);
#3501=ORIENTED_EDGE('',*,*,#2715,.F.);
#3502=ORIENTED_EDGE('',*,*,#2716,.F.);
#3503=ORIENTED_EDGE('',*,*,#2717,.F.);
#3504=ORIENTED_EDGE('',*,*,#2718,.F.);
#3505=ORIENTED_EDGE('',*,*,#2719,.F.);
#3506=ORIENTED_EDGE('',*,*,#2718,.T.);
#3507=ORIENTED_EDGE('',*,*,#2720,.F.);
#3508=ORIENTED_EDGE('',*,*,#2721,.F.);
#3509=ORIENTED_EDGE('',*,*,#2722,.F.);
#3510=ORIENTED_EDGE('',*,*,#2721,.T.);
#3511=ORIENTED_EDGE('',*,*,#2723,.F.);
#3512=ORIENTED_EDGE('',*,*,#2724,.T.);
#3513=ORIENTED_EDGE('',*,*,#2725,.F.);
#3514=ORIENTED_EDGE('',*,*,#2726,.F.);
#3515=ORIENTED_EDGE('',*,*,#2727,.F.);
#3516=ORIENTED_EDGE('',*,*,#2728,.F.);
#3517=ORIENTED_EDGE('',*,*,#2729,.F.);
#3518=ORIENTED_EDGE('',*,*,#2728,.T.);
#3519=ORIENTED_EDGE('',*,*,#2730,.F.);
#3520=ORIENTED_EDGE('',*,*,#2731,.F.);
#3521=ORIENTED_EDGE('',*,*,#2732,.F.);
#3522=ORIENTED_EDGE('',*,*,#2731,.T.);
#3523=ORIENTED_EDGE('',*,*,#2733,.F.);
#3524=ORIENTED_EDGE('',*,*,#2734,.T.);
#3525=ORIENTED_EDGE('',*,*,#2735,.F.);
#3526=ORIENTED_EDGE('',*,*,#2736,.F.);
#3527=ORIENTED_EDGE('',*,*,#2737,.F.);
#3528=ORIENTED_EDGE('',*,*,#2738,.F.);
#3529=ORIENTED_EDGE('',*,*,#2739,.F.);
#3530=ORIENTED_EDGE('',*,*,#2738,.T.);
#3531=ORIENTED_EDGE('',*,*,#2740,.F.);
#3532=ORIENTED_EDGE('',*,*,#2741,.F.);
#3533=ORIENTED_EDGE('',*,*,#2742,.F.);
#3534=ORIENTED_EDGE('',*,*,#2741,.T.);
#3535=ORIENTED_EDGE('',*,*,#2743,.F.);
#3536=ORIENTED_EDGE('',*,*,#2744,.T.);
#3537=ORIENTED_EDGE('',*,*,#2745,.F.);
#3538=ORIENTED_EDGE('',*,*,#2746,.F.);
#3539=ORIENTED_EDGE('',*,*,#2747,.F.);
#3540=ORIENTED_EDGE('',*,*,#2748,.F.);
#3541=ORIENTED_EDGE('',*,*,#2749,.F.);
#3542=ORIENTED_EDGE('',*,*,#2748,.T.);
#3543=ORIENTED_EDGE('',*,*,#2750,.F.);
#3544=ORIENTED_EDGE('',*,*,#2751,.F.);
#3545=ORIENTED_EDGE('',*,*,#2752,.F.);
#3546=ORIENTED_EDGE('',*,*,#2751,.T.);
#3547=ORIENTED_EDGE('',*,*,#2753,.F.);
#3548=ORIENTED_EDGE('',*,*,#2754,.T.);
#3549=ORIENTED_EDGE('',*,*,#2755,.F.);
#3550=ORIENTED_EDGE('',*,*,#2756,.F.);
#3551=ORIENTED_EDGE('',*,*,#2757,.F.);
#3552=ORIENTED_EDGE('',*,*,#2758,.F.);
#3553=ORIENTED_EDGE('',*,*,#2759,.F.);
#3554=ORIENTED_EDGE('',*,*,#2758,.T.);
#3555=ORIENTED_EDGE('',*,*,#2760,.F.);
#3556=ORIENTED_EDGE('',*,*,#2761,.F.);
#3557=ORIENTED_EDGE('',*,*,#2762,.F.);
#3558=ORIENTED_EDGE('',*,*,#2761,.T.);
#3559=ORIENTED_EDGE('',*,*,#2763,.F.);
#3560=ORIENTED_EDGE('',*,*,#2764,.T.);
#3561=ORIENTED_EDGE('',*,*,#2765,.F.);
#3562=ORIENTED_EDGE('',*,*,#2766,.F.);
#3563=ORIENTED_EDGE('',*,*,#2767,.F.);
#3564=ORIENTED_EDGE('',*,*,#2768,.F.);
#3565=ORIENTED_EDGE('',*,*,#2769,.F.);
#3566=ORIENTED_EDGE('',*,*,#2768,.T.);
#3567=ORIENTED_EDGE('',*,*,#2770,.F.);
#3568=ORIENTED_EDGE('',*,*,#2771,.F.);
#3569=ORIENTED_EDGE('',*,*,#2772,.F.);
#3570=ORIENTED_EDGE('',*,*,#2771,.T.);
#3571=ORIENTED_EDGE('',*,*,#2773,.F.);
#3572=ORIENTED_EDGE('',*,*,#2774,.T.);
#3573=ORIENTED_EDGE('',*,*,#2775,.F.);
#3574=ORIENTED_EDGE('',*,*,#2776,.F.);
#3575=ORIENTED_EDGE('',*,*,#2777,.F.);
#3576=ORIENTED_EDGE('',*,*,#2778,.F.);
#3577=ORIENTED_EDGE('',*,*,#2779,.F.);
#3578=ORIENTED_EDGE('',*,*,#2778,.T.);
#3579=ORIENTED_EDGE('',*,*,#2780,.F.);
#3580=ORIENTED_EDGE('',*,*,#2781,.F.);
#3581=ORIENTED_EDGE('',*,*,#2782,.F.);
#3582=ORIENTED_EDGE('',*,*,#2781,.T.);
#3583=ORIENTED_EDGE('',*,*,#2783,.F.);
#3584=ORIENTED_EDGE('',*,*,#2784,.T.);
#3585=ORIENTED_EDGE('',*,*,#2785,.F.);
#3586=ORIENTED_EDGE('',*,*,#2786,.F.);
#3587=ORIENTED_EDGE('',*,*,#2787,.F.);
#3588=ORIENTED_EDGE('',*,*,#2788,.F.);
#3589=ORIENTED_EDGE('',*,*,#2789,.F.);
#3590=ORIENTED_EDGE('',*,*,#2788,.T.);
#3591=ORIENTED_EDGE('',*,*,#2790,.F.);
#3592=ORIENTED_EDGE('',*,*,#2791,.F.);
#3593=ORIENTED_EDGE('',*,*,#2792,.F.);
#3594=ORIENTED_EDGE('',*,*,#2791,.T.);
#3595=ORIENTED_EDGE('',*,*,#2793,.F.);
#3596=ORIENTED_EDGE('',*,*,#2794,.T.);
#3597=ORIENTED_EDGE('',*,*,#2795,.F.);
#3598=ORIENTED_EDGE('',*,*,#2796,.F.);
#3599=ORIENTED_EDGE('',*,*,#2797,.F.);
#3600=ORIENTED_EDGE('',*,*,#2798,.F.);
#3601=ORIENTED_EDGE('',*,*,#2799,.F.);
#3602=ORIENTED_EDGE('',*,*,#2798,.T.);
#3603=ORIENTED_EDGE('',*,*,#2800,.F.);
#3604=ORIENTED_EDGE('',*,*,#2801,.F.);
#3605=ORIENTED_EDGE('',*,*,#2802,.F.);
#3606=ORIENTED_EDGE('',*,*,#2801,.T.);
#3607=ORIENTED_EDGE('',*,*,#2803,.F.);
#3608=ORIENTED_EDGE('',*,*,#2804,.T.);
#3609=ORIENTED_EDGE('',*,*,#2805,.F.);
#3610=ORIENTED_EDGE('',*,*,#2806,.F.);
#3611=ORIENTED_EDGE('',*,*,#2807,.F.);
#3612=ORIENTED_EDGE('',*,*,#2808,.F.);
#3613=ORIENTED_EDGE('',*,*,#2809,.F.);
#3614=ORIENTED_EDGE('',*,*,#2808,.T.);
#3615=ORIENTED_EDGE('',*,*,#2810,.F.);
#3616=ORIENTED_EDGE('',*,*,#2811,.F.);
#3617=ORIENTED_EDGE('',*,*,#2812,.F.);
#3618=ORIENTED_EDGE('',*,*,#2811,.T.);
#3619=ORIENTED_EDGE('',*,*,#2813,.F.);
#3620=ORIENTED_EDGE('',*,*,#2814,.T.);
#3621=ORIENTED_EDGE('',*,*,#2815,.F.);
#3622=ORIENTED_EDGE('',*,*,#2816,.F.);
#3623=ORIENTED_EDGE('',*,*,#2817,.F.);
#3624=ORIENTED_EDGE('',*,*,#2818,.F.);
#3625=ORIENTED_EDGE('',*,*,#2819,.F.);
#3626=ORIENTED_EDGE('',*,*,#2818,.T.);
#3627=ORIENTED_EDGE('',*,*,#2820,.F.);
#3628=ORIENTED_EDGE('',*,*,#2821,.F.);
#3629=ORIENTED_EDGE('',*,*,#2822,.F.);
#3630=ORIENTED_EDGE('',*,*,#2821,.T.);
#3631=ORIENTED_EDGE('',*,*,#2823,.F.);
#3632=ORIENTED_EDGE('',*,*,#2824,.T.);
#3633=ORIENTED_EDGE('',*,*,#2825,.F.);
#3634=ORIENTED_EDGE('',*,*,#2826,.F.);
#3635=ORIENTED_EDGE('',*,*,#2827,.F.);
#3636=ORIENTED_EDGE('',*,*,#2828,.F.);
#3637=ORIENTED_EDGE('',*,*,#2829,.F.);
#3638=ORIENTED_EDGE('',*,*,#2828,.T.);
#3639=ORIENTED_EDGE('',*,*,#2830,.F.);
#3640=ORIENTED_EDGE('',*,*,#2831,.F.);
#3641=ORIENTED_EDGE('',*,*,#2832,.F.);
#3642=ORIENTED_EDGE('',*,*,#2831,.T.);
#3643=ORIENTED_EDGE('',*,*,#2833,.F.);
#3644=ORIENTED_EDGE('',*,*,#2834,.T.);
#3645=ORIENTED_EDGE('',*,*,#2794,.F.);
#3646=ORIENTED_EDGE('',*,*,#2835,.F.);
#3647=ORIENTED_EDGE('',*,*,#2826,.T.);
#3648=ORIENTED_EDGE('',*,*,#2836,.F.);
#3649=ORIENTED_EDGE('',*,*,#2837,.F.);
#3650=ORIENTED_EDGE('',*,*,#2838,.T.);
#3651=ORIENTED_EDGE('',*,*,#2839,.F.);
#3652=ORIENTED_EDGE('',*,*,#2840,.T.);
#3653=ORIENTED_EDGE('',*,*,#2841,.F.);
#3654=ORIENTED_EDGE('',*,*,#2842,.F.);
#3655=ORIENTED_EDGE('',*,*,#2843,.F.);
#3656=ORIENTED_EDGE('',*,*,#2844,.F.);
#3657=ORIENTED_EDGE('',*,*,#2845,.F.);
#3658=ORIENTED_EDGE('',*,*,#2844,.T.);
#3659=ORIENTED_EDGE('',*,*,#2846,.F.);
#3660=ORIENTED_EDGE('',*,*,#2847,.F.);
#3661=ORIENTED_EDGE('',*,*,#2848,.F.);
#3662=ORIENTED_EDGE('',*,*,#2847,.T.);
#3663=ORIENTED_EDGE('',*,*,#2849,.F.);
#3664=ORIENTED_EDGE('',*,*,#2850,.F.);
#3665=ORIENTED_EDGE('',*,*,#2851,.F.);
#3666=ORIENTED_EDGE('',*,*,#2850,.T.);
#3667=ORIENTED_EDGE('',*,*,#2852,.F.);
#3668=ORIENTED_EDGE('',*,*,#2853,.T.);
#3669=ORIENTED_EDGE('',*,*,#2854,.F.);
#3670=ORIENTED_EDGE('',*,*,#2855,.F.);
#3671=ORIENTED_EDGE('',*,*,#2856,.F.);
#3672=ORIENTED_EDGE('',*,*,#2857,.F.);
#3673=ORIENTED_EDGE('',*,*,#2858,.F.);
#3674=ORIENTED_EDGE('',*,*,#2857,.T.);
#3675=ORIENTED_EDGE('',*,*,#2859,.F.);
#3676=ORIENTED_EDGE('',*,*,#2860,.F.);
#3677=ORIENTED_EDGE('',*,*,#2861,.F.);
#3678=ORIENTED_EDGE('',*,*,#2860,.T.);
#3679=ORIENTED_EDGE('',*,*,#2862,.F.);
#3680=ORIENTED_EDGE('',*,*,#2863,.F.);
#3681=ORIENTED_EDGE('',*,*,#2864,.F.);
#3682=ORIENTED_EDGE('',*,*,#2863,.T.);
#3683=ORIENTED_EDGE('',*,*,#2865,.F.);
#3684=ORIENTED_EDGE('',*,*,#2866,.T.);
#3685=ORIENTED_EDGE('',*,*,#2867,.F.);
#3686=ORIENTED_EDGE('',*,*,#2868,.F.);
#3687=ORIENTED_EDGE('',*,*,#2869,.F.);
#3688=ORIENTED_EDGE('',*,*,#2870,.F.);
#3689=ORIENTED_EDGE('',*,*,#2871,.F.);
#3690=ORIENTED_EDGE('',*,*,#2870,.T.);
#3691=ORIENTED_EDGE('',*,*,#2872,.F.);
#3692=ORIENTED_EDGE('',*,*,#2873,.F.);
#3693=ORIENTED_EDGE('',*,*,#2874,.F.);
#3694=ORIENTED_EDGE('',*,*,#2873,.T.);
#3695=ORIENTED_EDGE('',*,*,#2875,.F.);
#3696=ORIENTED_EDGE('',*,*,#2876,.F.);
#3697=ORIENTED_EDGE('',*,*,#2877,.F.);
#3698=ORIENTED_EDGE('',*,*,#2876,.T.);
#3699=ORIENTED_EDGE('',*,*,#2878,.F.);
#3700=ORIENTED_EDGE('',*,*,#2879,.T.);
#3701=ORIENTED_EDGE('',*,*,#2880,.F.);
#3702=ORIENTED_EDGE('',*,*,#2881,.F.);
#3703=ORIENTED_EDGE('',*,*,#2882,.F.);
#3704=ORIENTED_EDGE('',*,*,#2883,.F.);
#3705=ORIENTED_EDGE('',*,*,#2884,.F.);
#3706=ORIENTED_EDGE('',*,*,#2883,.T.);
#3707=ORIENTED_EDGE('',*,*,#2885,.F.);
#3708=ORIENTED_EDGE('',*,*,#2886,.F.);
#3709=ORIENTED_EDGE('',*,*,#2887,.F.);
#3710=ORIENTED_EDGE('',*,*,#2886,.T.);
#3711=ORIENTED_EDGE('',*,*,#2888,.F.);
#3712=ORIENTED_EDGE('',*,*,#2889,.F.);
#3713=ORIENTED_EDGE('',*,*,#2890,.F.);
#3714=ORIENTED_EDGE('',*,*,#2889,.T.);
#3715=ORIENTED_EDGE('',*,*,#2891,.F.);
#3716=ORIENTED_EDGE('',*,*,#2892,.T.);
#3717=ORIENTED_EDGE('',*,*,#2893,.F.);
#3718=ORIENTED_EDGE('',*,*,#2894,.F.);
#3719=ORIENTED_EDGE('',*,*,#2895,.F.);
#3720=ORIENTED_EDGE('',*,*,#2896,.F.);
#3721=ORIENTED_EDGE('',*,*,#2897,.F.);
#3722=ORIENTED_EDGE('',*,*,#2896,.T.);
#3723=ORIENTED_EDGE('',*,*,#2898,.F.);
#3724=ORIENTED_EDGE('',*,*,#2899,.F.);
#3725=ORIENTED_EDGE('',*,*,#2900,.F.);
#3726=ORIENTED_EDGE('',*,*,#2899,.T.);
#3727=ORIENTED_EDGE('',*,*,#2901,.F.);
#3728=ORIENTED_EDGE('',*,*,#2902,.F.);
#3729=ORIENTED_EDGE('',*,*,#2903,.F.);
#3730=ORIENTED_EDGE('',*,*,#2902,.T.);
#3731=ORIENTED_EDGE('',*,*,#2904,.F.);
#3732=ORIENTED_EDGE('',*,*,#2905,.T.);
#3733=ORIENTED_EDGE('',*,*,#2906,.F.);
#3734=ORIENTED_EDGE('',*,*,#2907,.F.);
#3735=ORIENTED_EDGE('',*,*,#2908,.F.);
#3736=ORIENTED_EDGE('',*,*,#2909,.F.);
#3737=ORIENTED_EDGE('',*,*,#2910,.F.);
#3738=ORIENTED_EDGE('',*,*,#2909,.T.);
#3739=ORIENTED_EDGE('',*,*,#2911,.F.);
#3740=ORIENTED_EDGE('',*,*,#2912,.F.);
#3741=ORIENTED_EDGE('',*,*,#2913,.F.);
#3742=ORIENTED_EDGE('',*,*,#2912,.T.);
#3743=ORIENTED_EDGE('',*,*,#2914,.F.);
#3744=ORIENTED_EDGE('',*,*,#2915,.F.);
#3745=ORIENTED_EDGE('',*,*,#2916,.F.);
#3746=ORIENTED_EDGE('',*,*,#2915,.T.);
#3747=ORIENTED_EDGE('',*,*,#2917,.F.);
#3748=ORIENTED_EDGE('',*,*,#2918,.T.);
#3749=ORIENTED_EDGE('',*,*,#2919,.F.);
#3750=ORIENTED_EDGE('',*,*,#2920,.F.);
#3751=ORIENTED_EDGE('',*,*,#2921,.F.);
#3752=ORIENTED_EDGE('',*,*,#2922,.F.);
#3753=ORIENTED_EDGE('',*,*,#2923,.F.);
#3754=ORIENTED_EDGE('',*,*,#2922,.T.);
#3755=ORIENTED_EDGE('',*,*,#2924,.F.);
#3756=ORIENTED_EDGE('',*,*,#2925,.F.);
#3757=ORIENTED_EDGE('',*,*,#2926,.F.);
#3758=ORIENTED_EDGE('',*,*,#2925,.T.);
#3759=ORIENTED_EDGE('',*,*,#2927,.F.);
#3760=ORIENTED_EDGE('',*,*,#2928,.F.);
#3761=ORIENTED_EDGE('',*,*,#2929,.F.);
#3762=ORIENTED_EDGE('',*,*,#2928,.T.);
#3763=ORIENTED_EDGE('',*,*,#2930,.F.);
#3764=ORIENTED_EDGE('',*,*,#2931,.T.);
#3765=ORIENTED_EDGE('',*,*,#2932,.F.);
#3766=ORIENTED_EDGE('',*,*,#2933,.F.);
#3767=ORIENTED_EDGE('',*,*,#2934,.F.);
#3768=ORIENTED_EDGE('',*,*,#2935,.F.);
#3769=ORIENTED_EDGE('',*,*,#2936,.F.);
#3770=ORIENTED_EDGE('',*,*,#2935,.T.);
#3771=ORIENTED_EDGE('',*,*,#2937,.F.);
#3772=ORIENTED_EDGE('',*,*,#2938,.F.);
#3773=ORIENTED_EDGE('',*,*,#2939,.F.);
#3774=ORIENTED_EDGE('',*,*,#2938,.T.);
#3775=ORIENTED_EDGE('',*,*,#2940,.F.);
#3776=ORIENTED_EDGE('',*,*,#2838,.F.);
#3777=ORIENTED_EDGE('',*,*,#2746,.T.);
#3778=ORIENTED_EDGE('',*,*,#2941,.F.);
#3779=ORIENTED_EDGE('',*,*,#2824,.F.);
#3780=ORIENTED_EDGE('',*,*,#2942,.F.);
#3781=ORIENTED_EDGE('',*,*,#2686,.T.);
#3782=ORIENTED_EDGE('',*,*,#2943,.F.);
#3783=ORIENTED_EDGE('',*,*,#2744,.F.);
#3784=ORIENTED_EDGE('',*,*,#2944,.F.);
#3785=ORIENTED_EDGE('',*,*,#2684,.F.);
#3786=ORIENTED_EDGE('',*,*,#2945,.F.);
#3787=ORIENTED_EDGE('',*,*,#2766,.T.);
#3788=ORIENTED_EDGE('',*,*,#2946,.F.);
#3789=ORIENTED_EDGE('',*,*,#2764,.F.);
#3790=ORIENTED_EDGE('',*,*,#2947,.F.);
#3791=ORIENTED_EDGE('',*,*,#2806,.T.);
#3792=ORIENTED_EDGE('',*,*,#2948,.F.);
#3793=ORIENTED_EDGE('',*,*,#2726,.T.);
#3794=ORIENTED_EDGE('',*,*,#2949,.F.);
#3795=ORIENTED_EDGE('',*,*,#2804,.F.);
#3796=ORIENTED_EDGE('',*,*,#2950,.F.);
#3797=ORIENTED_EDGE('',*,*,#2706,.T.);
#3798=ORIENTED_EDGE('',*,*,#2951,.F.);
#3799=ORIENTED_EDGE('',*,*,#2724,.F.);
#3800=ORIENTED_EDGE('',*,*,#2952,.F.);
#3801=ORIENTED_EDGE('',*,*,#2704,.F.);
#3802=ORIENTED_EDGE('',*,*,#2953,.F.);
#3803=ORIENTED_EDGE('',*,*,#2776,.T.);
#3804=ORIENTED_EDGE('',*,*,#2954,.F.);
#3805=ORIENTED_EDGE('',*,*,#2907,.T.);
#3806=ORIENTED_EDGE('',*,*,#2955,.F.);
#3807=ORIENTED_EDGE('',*,*,#2918,.F.);
#3808=ORIENTED_EDGE('',*,*,#2956,.F.);
#3809=ORIENTED_EDGE('',*,*,#2957,.F.);
#3810=ORIENTED_EDGE('',*,*,#2958,.T.);
#3811=ORIENTED_EDGE('',*,*,#2959,.F.);
#3812=ORIENTED_EDGE('',*,*,#2960,.T.);
#3813=ORIENTED_EDGE('',*,*,#2961,.F.);
#3814=ORIENTED_EDGE('',*,*,#2962,.F.);
#3815=ORIENTED_EDGE('',*,*,#2963,.F.);
#3816=ORIENTED_EDGE('',*,*,#2964,.F.);
#3817=ORIENTED_EDGE('',*,*,#2965,.F.);
#3818=ORIENTED_EDGE('',*,*,#2964,.T.);
#3819=ORIENTED_EDGE('',*,*,#2966,.F.);
#3820=ORIENTED_EDGE('',*,*,#2967,.F.);
#3821=ORIENTED_EDGE('',*,*,#2968,.F.);
#3822=ORIENTED_EDGE('',*,*,#2967,.T.);
#3823=ORIENTED_EDGE('',*,*,#2969,.F.);
#3824=ORIENTED_EDGE('',*,*,#2970,.F.);
#3825=ORIENTED_EDGE('',*,*,#2971,.F.);
#3826=ORIENTED_EDGE('',*,*,#2970,.T.);
#3827=ORIENTED_EDGE('',*,*,#2972,.F.);
#3828=ORIENTED_EDGE('',*,*,#2973,.T.);
#3829=ORIENTED_EDGE('',*,*,#2974,.F.);
#3830=ORIENTED_EDGE('',*,*,#2975,.F.);
#3831=ORIENTED_EDGE('',*,*,#2976,.F.);
#3832=ORIENTED_EDGE('',*,*,#2977,.F.);
#3833=ORIENTED_EDGE('',*,*,#2978,.F.);
#3834=ORIENTED_EDGE('',*,*,#2977,.T.);
#3835=ORIENTED_EDGE('',*,*,#2979,.F.);
#3836=ORIENTED_EDGE('',*,*,#2980,.F.);
#3837=ORIENTED_EDGE('',*,*,#2981,.F.);
#3838=ORIENTED_EDGE('',*,*,#2980,.T.);
#3839=ORIENTED_EDGE('',*,*,#2982,.F.);
#3840=ORIENTED_EDGE('',*,*,#2983,.F.);
#3841=ORIENTED_EDGE('',*,*,#2984,.F.);
#3842=ORIENTED_EDGE('',*,*,#2983,.T.);
#3843=ORIENTED_EDGE('',*,*,#2985,.F.);
#3844=ORIENTED_EDGE('',*,*,#2986,.T.);
#3845=ORIENTED_EDGE('',*,*,#2987,.F.);
#3846=ORIENTED_EDGE('',*,*,#2988,.F.);
#3847=ORIENTED_EDGE('',*,*,#2989,.F.);
#3848=ORIENTED_EDGE('',*,*,#2990,.F.);
#3849=ORIENTED_EDGE('',*,*,#2991,.F.);
#3850=ORIENTED_EDGE('',*,*,#2990,.T.);
#3851=ORIENTED_EDGE('',*,*,#2992,.F.);
#3852=ORIENTED_EDGE('',*,*,#2993,.F.);
#3853=ORIENTED_EDGE('',*,*,#2994,.F.);
#3854=ORIENTED_EDGE('',*,*,#2993,.T.);
#3855=ORIENTED_EDGE('',*,*,#2995,.F.);
#3856=ORIENTED_EDGE('',*,*,#2996,.F.);
#3857=ORIENTED_EDGE('',*,*,#2997,.F.);
#3858=ORIENTED_EDGE('',*,*,#2996,.T.);
#3859=ORIENTED_EDGE('',*,*,#2998,.F.);
#3860=ORIENTED_EDGE('',*,*,#2999,.T.);
#3861=ORIENTED_EDGE('',*,*,#3000,.F.);
#3862=ORIENTED_EDGE('',*,*,#3001,.F.);
#3863=ORIENTED_EDGE('',*,*,#3002,.F.);
#3864=ORIENTED_EDGE('',*,*,#3003,.F.);
#3865=ORIENTED_EDGE('',*,*,#3004,.F.);
#3866=ORIENTED_EDGE('',*,*,#3003,.T.);
#3867=ORIENTED_EDGE('',*,*,#3005,.F.);
#3868=ORIENTED_EDGE('',*,*,#3006,.F.);
#3869=ORIENTED_EDGE('',*,*,#3007,.F.);
#3870=ORIENTED_EDGE('',*,*,#3006,.T.);
#3871=ORIENTED_EDGE('',*,*,#3008,.F.);
#3872=ORIENTED_EDGE('',*,*,#3009,.F.);
#3873=ORIENTED_EDGE('',*,*,#3010,.F.);
#3874=ORIENTED_EDGE('',*,*,#3009,.T.);
#3875=ORIENTED_EDGE('',*,*,#3011,.F.);
#3876=ORIENTED_EDGE('',*,*,#3012,.T.);
#3877=ORIENTED_EDGE('',*,*,#3013,.F.);
#3878=ORIENTED_EDGE('',*,*,#3014,.F.);
#3879=ORIENTED_EDGE('',*,*,#3015,.F.);
#3880=ORIENTED_EDGE('',*,*,#3016,.F.);
#3881=ORIENTED_EDGE('',*,*,#3017,.F.);
#3882=ORIENTED_EDGE('',*,*,#3016,.T.);
#3883=ORIENTED_EDGE('',*,*,#3018,.F.);
#3884=ORIENTED_EDGE('',*,*,#3019,.F.);
#3885=ORIENTED_EDGE('',*,*,#3020,.F.);
#3886=ORIENTED_EDGE('',*,*,#3019,.T.);
#3887=ORIENTED_EDGE('',*,*,#3021,.F.);
#3888=ORIENTED_EDGE('',*,*,#3022,.F.);
#3889=ORIENTED_EDGE('',*,*,#3023,.F.);
#3890=ORIENTED_EDGE('',*,*,#3022,.T.);
#3891=ORIENTED_EDGE('',*,*,#3024,.F.);
#3892=ORIENTED_EDGE('',*,*,#3025,.T.);
#3893=ORIENTED_EDGE('',*,*,#3026,.F.);
#3894=ORIENTED_EDGE('',*,*,#3027,.F.);
#3895=ORIENTED_EDGE('',*,*,#3028,.F.);
#3896=ORIENTED_EDGE('',*,*,#3029,.F.);
#3897=ORIENTED_EDGE('',*,*,#3030,.F.);
#3898=ORIENTED_EDGE('',*,*,#3029,.T.);
#3899=ORIENTED_EDGE('',*,*,#3031,.F.);
#3900=ORIENTED_EDGE('',*,*,#3032,.F.);
#3901=ORIENTED_EDGE('',*,*,#3033,.F.);
#3902=ORIENTED_EDGE('',*,*,#3032,.T.);
#3903=ORIENTED_EDGE('',*,*,#3034,.F.);
#3904=ORIENTED_EDGE('',*,*,#3035,.F.);
#3905=ORIENTED_EDGE('',*,*,#3036,.F.);
#3906=ORIENTED_EDGE('',*,*,#3035,.T.);
#3907=ORIENTED_EDGE('',*,*,#3037,.F.);
#3908=ORIENTED_EDGE('',*,*,#3038,.T.);
#3909=ORIENTED_EDGE('',*,*,#3039,.F.);
#3910=ORIENTED_EDGE('',*,*,#3040,.F.);
#3911=ORIENTED_EDGE('',*,*,#3041,.F.);
#3912=ORIENTED_EDGE('',*,*,#3042,.F.);
#3913=ORIENTED_EDGE('',*,*,#3043,.F.);
#3914=ORIENTED_EDGE('',*,*,#3042,.T.);
#3915=ORIENTED_EDGE('',*,*,#3044,.F.);
#3916=ORIENTED_EDGE('',*,*,#3045,.F.);
#3917=ORIENTED_EDGE('',*,*,#3046,.F.);
#3918=ORIENTED_EDGE('',*,*,#3045,.T.);
#3919=ORIENTED_EDGE('',*,*,#3047,.F.);
#3920=ORIENTED_EDGE('',*,*,#3048,.F.);
#3921=ORIENTED_EDGE('',*,*,#3049,.F.);
#3922=ORIENTED_EDGE('',*,*,#3048,.T.);
#3923=ORIENTED_EDGE('',*,*,#3050,.F.);
#3924=ORIENTED_EDGE('',*,*,#3051,.T.);
#3925=ORIENTED_EDGE('',*,*,#3052,.F.);
#3926=ORIENTED_EDGE('',*,*,#3053,.F.);
#3927=ORIENTED_EDGE('',*,*,#3054,.F.);
#3928=ORIENTED_EDGE('',*,*,#3055,.F.);
#3929=ORIENTED_EDGE('',*,*,#3056,.F.);
#3930=ORIENTED_EDGE('',*,*,#3055,.T.);
#3931=ORIENTED_EDGE('',*,*,#3057,.F.);
#3932=ORIENTED_EDGE('',*,*,#3058,.F.);
#3933=ORIENTED_EDGE('',*,*,#3059,.F.);
#3934=ORIENTED_EDGE('',*,*,#3058,.T.);
#3935=ORIENTED_EDGE('',*,*,#3060,.F.);
#3936=ORIENTED_EDGE('',*,*,#2958,.F.);
#3937=ORIENTED_EDGE('',*,*,#2894,.T.);
#3938=ORIENTED_EDGE('',*,*,#3061,.F.);
#3939=ORIENTED_EDGE('',*,*,#2905,.F.);
#3940=ORIENTED_EDGE('',*,*,#3062,.F.);
#3941=ORIENTED_EDGE('',*,*,#2881,.T.);
#3942=ORIENTED_EDGE('',*,*,#3063,.F.);
#3943=ORIENTED_EDGE('',*,*,#2892,.F.);
#3944=ORIENTED_EDGE('',*,*,#3064,.F.);
#3945=ORIENTED_EDGE('',*,*,#2868,.T.);
#3946=ORIENTED_EDGE('',*,*,#3065,.F.);
#3947=ORIENTED_EDGE('',*,*,#2879,.F.);
#3948=ORIENTED_EDGE('',*,*,#3066,.F.);
#3949=ORIENTED_EDGE('',*,*,#2855,.T.);
#3950=ORIENTED_EDGE('',*,*,#3067,.F.);
#3951=ORIENTED_EDGE('',*,*,#2866,.F.);
#3952=ORIENTED_EDGE('',*,*,#3068,.F.);
#3953=ORIENTED_EDGE('',*,*,#2842,.T.);
#3954=ORIENTED_EDGE('',*,*,#3069,.F.);
#3955=ORIENTED_EDGE('',*,*,#2853,.F.);
#3956=ORIENTED_EDGE('',*,*,#3070,.F.);
#3957=ORIENTED_EDGE('',*,*,#2840,.F.);
#3958=ORIENTED_EDGE('',*,*,#3071,.F.);
#3959=ORIENTED_EDGE('',*,*,#2933,.T.);
#3960=ORIENTED_EDGE('',*,*,#3072,.F.);
#3961=ORIENTED_EDGE('',*,*,#2920,.T.);
#3962=ORIENTED_EDGE('',*,*,#3073,.F.);
#3963=ORIENTED_EDGE('',*,*,#2931,.F.);
#3964=ORIENTED_EDGE('',*,*,#3074,.F.);
#3965=ORIENTED_EDGE('',*,*,#2988,.T.);
#3966=ORIENTED_EDGE('',*,*,#3075,.F.);
#3967=ORIENTED_EDGE('',*,*,#2999,.F.);
#3968=ORIENTED_EDGE('',*,*,#3076,.F.);
#3969=ORIENTED_EDGE('',*,*,#3077,.F.);
#3970=ORIENTED_EDGE('',*,*,#3078,.T.);
#3971=ORIENTED_EDGE('',*,*,#3079,.F.);
#3972=ORIENTED_EDGE('',*,*,#3080,.T.);
#3973=ORIENTED_EDGE('',*,*,#3081,.F.);
#3974=ORIENTED_EDGE('',*,*,#3082,.F.);
#3975=ORIENTED_EDGE('',*,*,#3083,.F.);
#3976=ORIENTED_EDGE('',*,*,#3084,.F.);
#3977=ORIENTED_EDGE('',*,*,#3085,.F.);
#3978=ORIENTED_EDGE('',*,*,#3084,.T.);
#3979=ORIENTED_EDGE('',*,*,#3086,.F.);
#3980=ORIENTED_EDGE('',*,*,#3087,.F.);
#3981=ORIENTED_EDGE('',*,*,#3088,.F.);
#3982=ORIENTED_EDGE('',*,*,#3087,.T.);
#3983=ORIENTED_EDGE('',*,*,#3089,.F.);
#3984=ORIENTED_EDGE('',*,*,#3090,.F.);
#3985=ORIENTED_EDGE('',*,*,#3091,.F.);
#3986=ORIENTED_EDGE('',*,*,#3090,.T.);
#3987=ORIENTED_EDGE('',*,*,#3092,.F.);
#3988=ORIENTED_EDGE('',*,*,#3093,.T.);
#3989=ORIENTED_EDGE('',*,*,#3094,.F.);
#3990=ORIENTED_EDGE('',*,*,#3095,.F.);
#3991=ORIENTED_EDGE('',*,*,#3096,.F.);
#3992=ORIENTED_EDGE('',*,*,#3097,.F.);
#3993=ORIENTED_EDGE('',*,*,#3098,.F.);
#3994=ORIENTED_EDGE('',*,*,#3097,.T.);
#3995=ORIENTED_EDGE('',*,*,#3099,.F.);
#3996=ORIENTED_EDGE('',*,*,#3100,.F.);
#3997=ORIENTED_EDGE('',*,*,#3101,.F.);
#3998=ORIENTED_EDGE('',*,*,#3100,.T.);
#3999=ORIENTED_EDGE('',*,*,#3102,.F.);
#4000=ORIENTED_EDGE('',*,*,#3103,.F.);
#4001=ORIENTED_EDGE('',*,*,#3104,.F.);
#4002=ORIENTED_EDGE('',*,*,#3103,.T.);
#4003=ORIENTED_EDGE('',*,*,#3105,.F.);
#4004=ORIENTED_EDGE('',*,*,#3106,.T.);
#4005=ORIENTED_EDGE('',*,*,#3107,.F.);
#4006=ORIENTED_EDGE('',*,*,#3108,.F.);
#4007=ORIENTED_EDGE('',*,*,#3109,.F.);
#4008=ORIENTED_EDGE('',*,*,#3110,.F.);
#4009=ORIENTED_EDGE('',*,*,#3111,.F.);
#4010=ORIENTED_EDGE('',*,*,#3110,.T.);
#4011=ORIENTED_EDGE('',*,*,#3112,.F.);
#4012=ORIENTED_EDGE('',*,*,#3113,.F.);
#4013=ORIENTED_EDGE('',*,*,#3114,.F.);
#4014=ORIENTED_EDGE('',*,*,#3113,.T.);
#4015=ORIENTED_EDGE('',*,*,#3115,.F.);
#4016=ORIENTED_EDGE('',*,*,#3116,.F.);
#4017=ORIENTED_EDGE('',*,*,#3117,.F.);
#4018=ORIENTED_EDGE('',*,*,#3116,.T.);
#4019=ORIENTED_EDGE('',*,*,#3118,.F.);
#4020=ORIENTED_EDGE('',*,*,#3119,.T.);
#4021=ORIENTED_EDGE('',*,*,#3120,.F.);
#4022=ORIENTED_EDGE('',*,*,#3121,.F.);
#4023=ORIENTED_EDGE('',*,*,#3122,.F.);
#4024=ORIENTED_EDGE('',*,*,#3123,.F.);
#4025=ORIENTED_EDGE('',*,*,#3124,.F.);
#4026=ORIENTED_EDGE('',*,*,#3123,.T.);
#4027=ORIENTED_EDGE('',*,*,#3125,.F.);
#4028=ORIENTED_EDGE('',*,*,#3126,.F.);
#4029=ORIENTED_EDGE('',*,*,#3127,.F.);
#4030=ORIENTED_EDGE('',*,*,#3126,.T.);
#4031=ORIENTED_EDGE('',*,*,#3128,.F.);
#4032=ORIENTED_EDGE('',*,*,#3129,.F.);
#4033=ORIENTED_EDGE('',*,*,#3130,.F.);
#4034=ORIENTED_EDGE('',*,*,#3129,.T.);
#4035=ORIENTED_EDGE('',*,*,#3131,.F.);
#4036=ORIENTED_EDGE('',*,*,#3132,.T.);
#4037=ORIENTED_EDGE('',*,*,#3133,.F.);
#4038=ORIENTED_EDGE('',*,*,#3134,.F.);
#4039=ORIENTED_EDGE('',*,*,#3135,.F.);
#4040=ORIENTED_EDGE('',*,*,#3136,.F.);
#4041=ORIENTED_EDGE('',*,*,#3137,.F.);
#4042=ORIENTED_EDGE('',*,*,#3136,.T.);
#4043=ORIENTED_EDGE('',*,*,#3138,.F.);
#4044=ORIENTED_EDGE('',*,*,#3139,.F.);
#4045=ORIENTED_EDGE('',*,*,#3140,.F.);
#4046=ORIENTED_EDGE('',*,*,#3139,.T.);
#4047=ORIENTED_EDGE('',*,*,#3141,.F.);
#4048=ORIENTED_EDGE('',*,*,#3142,.F.);
#4049=ORIENTED_EDGE('',*,*,#3143,.F.);
#4050=ORIENTED_EDGE('',*,*,#3142,.T.);
#4051=ORIENTED_EDGE('',*,*,#3144,.F.);
#4052=ORIENTED_EDGE('',*,*,#3145,.T.);
#4053=ORIENTED_EDGE('',*,*,#3146,.F.);
#4054=ORIENTED_EDGE('',*,*,#3147,.F.);
#4055=ORIENTED_EDGE('',*,*,#3148,.F.);
#4056=ORIENTED_EDGE('',*,*,#3149,.F.);
#4057=ORIENTED_EDGE('',*,*,#3150,.F.);
#4058=ORIENTED_EDGE('',*,*,#3149,.T.);
#4059=ORIENTED_EDGE('',*,*,#3151,.F.);
#4060=ORIENTED_EDGE('',*,*,#3152,.F.);
#4061=ORIENTED_EDGE('',*,*,#3153,.F.);
#4062=ORIENTED_EDGE('',*,*,#3152,.T.);
#4063=ORIENTED_EDGE('',*,*,#3154,.F.);
#4064=ORIENTED_EDGE('',*,*,#3155,.F.);
#4065=ORIENTED_EDGE('',*,*,#3156,.F.);
#4066=ORIENTED_EDGE('',*,*,#3155,.T.);
#4067=ORIENTED_EDGE('',*,*,#3157,.F.);
#4068=ORIENTED_EDGE('',*,*,#3158,.T.);
#4069=ORIENTED_EDGE('',*,*,#3159,.F.);
#4070=ORIENTED_EDGE('',*,*,#3160,.F.);
#4071=ORIENTED_EDGE('',*,*,#3161,.F.);
#4072=ORIENTED_EDGE('',*,*,#3162,.F.);
#4073=ORIENTED_EDGE('',*,*,#3163,.F.);
#4074=ORIENTED_EDGE('',*,*,#3162,.T.);
#4075=ORIENTED_EDGE('',*,*,#3164,.F.);
#4076=ORIENTED_EDGE('',*,*,#3165,.F.);
#4077=ORIENTED_EDGE('',*,*,#3166,.F.);
#4078=ORIENTED_EDGE('',*,*,#3165,.T.);
#4079=ORIENTED_EDGE('',*,*,#3167,.F.);
#4080=ORIENTED_EDGE('',*,*,#3168,.F.);
#4081=ORIENTED_EDGE('',*,*,#3169,.F.);
#4082=ORIENTED_EDGE('',*,*,#3168,.T.);
#4083=ORIENTED_EDGE('',*,*,#3170,.F.);
#4084=ORIENTED_EDGE('',*,*,#3171,.T.);
#4085=ORIENTED_EDGE('',*,*,#3172,.F.);
#4086=ORIENTED_EDGE('',*,*,#3173,.F.);
#4087=ORIENTED_EDGE('',*,*,#3174,.F.);
#4088=ORIENTED_EDGE('',*,*,#3175,.F.);
#4089=ORIENTED_EDGE('',*,*,#3176,.F.);
#4090=ORIENTED_EDGE('',*,*,#3175,.T.);
#4091=ORIENTED_EDGE('',*,*,#3177,.F.);
#4092=ORIENTED_EDGE('',*,*,#3178,.F.);
#4093=ORIENTED_EDGE('',*,*,#3179,.F.);
#4094=ORIENTED_EDGE('',*,*,#3178,.T.);
#4095=ORIENTED_EDGE('',*,*,#3180,.F.);
#4096=ORIENTED_EDGE('',*,*,#3078,.F.);
#4097=ORIENTED_EDGE('',*,*,#2975,.T.);
#4098=ORIENTED_EDGE('',*,*,#3181,.F.);
#4099=ORIENTED_EDGE('',*,*,#2986,.F.);
#4100=ORIENTED_EDGE('',*,*,#3182,.F.);
#4101=ORIENTED_EDGE('',*,*,#2962,.T.);
#4102=ORIENTED_EDGE('',*,*,#3183,.F.);
#4103=ORIENTED_EDGE('',*,*,#2973,.F.);
#4104=ORIENTED_EDGE('',*,*,#3184,.F.);
#4105=ORIENTED_EDGE('',*,*,#2960,.F.);
#4106=ORIENTED_EDGE('',*,*,#3185,.F.);
#4107=ORIENTED_EDGE('',*,*,#3053,.T.);
#4108=ORIENTED_EDGE('',*,*,#3186,.F.);
#4109=ORIENTED_EDGE('',*,*,#3040,.T.);
#4110=ORIENTED_EDGE('',*,*,#3187,.F.);
#4111=ORIENTED_EDGE('',*,*,#3051,.F.);
#4112=ORIENTED_EDGE('',*,*,#3188,.F.);
#4113=ORIENTED_EDGE('',*,*,#3027,.T.);
#4114=ORIENTED_EDGE('',*,*,#3189,.F.);
#4115=ORIENTED_EDGE('',*,*,#3038,.F.);
#4116=ORIENTED_EDGE('',*,*,#3190,.F.);
#4117=ORIENTED_EDGE('',*,*,#3014,.T.);
#4118=ORIENTED_EDGE('',*,*,#3191,.F.);
#4119=ORIENTED_EDGE('',*,*,#3025,.F.);
#4120=ORIENTED_EDGE('',*,*,#3192,.F.);
#4121=ORIENTED_EDGE('',*,*,#3001,.T.);
#4122=ORIENTED_EDGE('',*,*,#3193,.F.);
#4123=ORIENTED_EDGE('',*,*,#3012,.F.);
#4124=ORIENTED_EDGE('',*,*,#3194,.F.);
#4125=ORIENTED_EDGE('',*,*,#3082,.T.);
#4126=ORIENTED_EDGE('',*,*,#3195,.F.);
#4127=ORIENTED_EDGE('',*,*,#3093,.F.);
#4128=ORIENTED_EDGE('',*,*,#3196,.F.);
#4129=ORIENTED_EDGE('',*,*,#3080,.F.);
#4130=ORIENTED_EDGE('',*,*,#3197,.F.);
#4131=ORIENTED_EDGE('',*,*,#3173,.T.);
#4132=ORIENTED_EDGE('',*,*,#3198,.F.);
#4133=ORIENTED_EDGE('',*,*,#3199,.F.);
#4134=ORIENTED_EDGE('',*,*,#3200,.T.);
#4135=ORIENTED_EDGE('',*,*,#3201,.F.);
#4136=ORIENTED_EDGE('',*,*,#3202,.T.);
#4137=ORIENTED_EDGE('',*,*,#3203,.F.);
#4138=ORIENTED_EDGE('',*,*,#3204,.F.);
#4139=ORIENTED_EDGE('',*,*,#3205,.F.);
#4140=ORIENTED_EDGE('',*,*,#3206,.F.);
#4141=ORIENTED_EDGE('',*,*,#3207,.F.);
#4142=ORIENTED_EDGE('',*,*,#3206,.T.);
#4143=ORIENTED_EDGE('',*,*,#3208,.F.);
#4144=ORIENTED_EDGE('',*,*,#3209,.F.);
#4145=ORIENTED_EDGE('',*,*,#3210,.F.);
#4146=ORIENTED_EDGE('',*,*,#3209,.T.);
#4147=ORIENTED_EDGE('',*,*,#3211,.F.);
#4148=ORIENTED_EDGE('',*,*,#3212,.F.);
#4149=ORIENTED_EDGE('',*,*,#3213,.F.);
#4150=ORIENTED_EDGE('',*,*,#3212,.T.);
#4151=ORIENTED_EDGE('',*,*,#3214,.F.);
#4152=ORIENTED_EDGE('',*,*,#3215,.T.);
#4153=ORIENTED_EDGE('',*,*,#3216,.F.);
#4154=ORIENTED_EDGE('',*,*,#3217,.F.);
#4155=ORIENTED_EDGE('',*,*,#3218,.F.);
#4156=ORIENTED_EDGE('',*,*,#3219,.F.);
#4157=ORIENTED_EDGE('',*,*,#3220,.F.);
#4158=ORIENTED_EDGE('',*,*,#3219,.T.);
#4159=ORIENTED_EDGE('',*,*,#3221,.F.);
#4160=ORIENTED_EDGE('',*,*,#3222,.F.);
#4161=ORIENTED_EDGE('',*,*,#3223,.F.);
#4162=ORIENTED_EDGE('',*,*,#3222,.T.);
#4163=ORIENTED_EDGE('',*,*,#3224,.F.);
#4164=ORIENTED_EDGE('',*,*,#3225,.F.);
#4165=ORIENTED_EDGE('',*,*,#3226,.F.);
#4166=ORIENTED_EDGE('',*,*,#3225,.T.);
#4167=ORIENTED_EDGE('',*,*,#3227,.F.);
#4168=ORIENTED_EDGE('',*,*,#3228,.T.);
#4169=ORIENTED_EDGE('',*,*,#3229,.F.);
#4170=ORIENTED_EDGE('',*,*,#3230,.F.);
#4171=ORIENTED_EDGE('',*,*,#3231,.F.);
#4172=ORIENTED_EDGE('',*,*,#3232,.F.);
#4173=ORIENTED_EDGE('',*,*,#3233,.F.);
#4174=ORIENTED_EDGE('',*,*,#3232,.T.);
#4175=ORIENTED_EDGE('',*,*,#3234,.F.);
#4176=ORIENTED_EDGE('',*,*,#3235,.F.);
#4177=ORIENTED_EDGE('',*,*,#3236,.F.);
#4178=ORIENTED_EDGE('',*,*,#3235,.T.);
#4179=ORIENTED_EDGE('',*,*,#3237,.F.);
#4180=ORIENTED_EDGE('',*,*,#3238,.F.);
#4181=ORIENTED_EDGE('',*,*,#3239,.F.);
#4182=ORIENTED_EDGE('',*,*,#3238,.T.);
#4183=ORIENTED_EDGE('',*,*,#3240,.F.);
#4184=ORIENTED_EDGE('',*,*,#3241,.T.);
#4185=ORIENTED_EDGE('',*,*,#3242,.F.);
#4186=ORIENTED_EDGE('',*,*,#3243,.F.);
#4187=ORIENTED_EDGE('',*,*,#3244,.F.);
#4188=ORIENTED_EDGE('',*,*,#3245,.F.);
#4189=ORIENTED_EDGE('',*,*,#3246,.F.);
#4190=ORIENTED_EDGE('',*,*,#3245,.T.);
#4191=ORIENTED_EDGE('',*,*,#3247,.F.);
#4192=ORIENTED_EDGE('',*,*,#3248,.F.);
#4193=ORIENTED_EDGE('',*,*,#3249,.F.);
#4194=ORIENTED_EDGE('',*,*,#3248,.T.);
#4195=ORIENTED_EDGE('',*,*,#3250,.F.);
#4196=ORIENTED_EDGE('',*,*,#3251,.F.);
#4197=ORIENTED_EDGE('',*,*,#3252,.F.);
#4198=ORIENTED_EDGE('',*,*,#3251,.T.);
#4199=ORIENTED_EDGE('',*,*,#3253,.F.);
#4200=ORIENTED_EDGE('',*,*,#3254,.T.);
#4201=ORIENTED_EDGE('',*,*,#3255,.F.);
#4202=ORIENTED_EDGE('',*,*,#3256,.F.);
#4203=ORIENTED_EDGE('',*,*,#3257,.F.);
#4204=ORIENTED_EDGE('',*,*,#3258,.F.);
#4205=ORIENTED_EDGE('',*,*,#3259,.F.);
#4206=ORIENTED_EDGE('',*,*,#3258,.T.);
#4207=ORIENTED_EDGE('',*,*,#3260,.F.);
#4208=ORIENTED_EDGE('',*,*,#3261,.F.);
#4209=ORIENTED_EDGE('',*,*,#3262,.F.);
#4210=ORIENTED_EDGE('',*,*,#3261,.T.);
#4211=ORIENTED_EDGE('',*,*,#3263,.F.);
#4212=ORIENTED_EDGE('',*,*,#3264,.F.);
#4213=ORIENTED_EDGE('',*,*,#3265,.F.);
#4214=ORIENTED_EDGE('',*,*,#3264,.T.);
#4215=ORIENTED_EDGE('',*,*,#3266,.F.);
#4216=ORIENTED_EDGE('',*,*,#3267,.T.);
#4217=ORIENTED_EDGE('',*,*,#3268,.F.);
#4218=ORIENTED_EDGE('',*,*,#3269,.F.);
#4219=ORIENTED_EDGE('',*,*,#3270,.F.);
#4220=ORIENTED_EDGE('',*,*,#3271,.F.);
#4221=ORIENTED_EDGE('',*,*,#3272,.F.);
#4222=ORIENTED_EDGE('',*,*,#3271,.T.);
#4223=ORIENTED_EDGE('',*,*,#3273,.F.);
#4224=ORIENTED_EDGE('',*,*,#3274,.F.);
#4225=ORIENTED_EDGE('',*,*,#3275,.F.);
#4226=ORIENTED_EDGE('',*,*,#3274,.T.);
#4227=ORIENTED_EDGE('',*,*,#3276,.F.);
#4228=ORIENTED_EDGE('',*,*,#3277,.F.);
#4229=ORIENTED_EDGE('',*,*,#3278,.F.);
#4230=ORIENTED_EDGE('',*,*,#3277,.T.);
#4231=ORIENTED_EDGE('',*,*,#3279,.F.);
#4232=ORIENTED_EDGE('',*,*,#3280,.T.);
#4233=ORIENTED_EDGE('',*,*,#3281,.F.);
#4234=ORIENTED_EDGE('',*,*,#3282,.F.);
#4235=ORIENTED_EDGE('',*,*,#3283,.F.);
#4236=ORIENTED_EDGE('',*,*,#3284,.F.);
#4237=ORIENTED_EDGE('',*,*,#3285,.F.);
#4238=ORIENTED_EDGE('',*,*,#3284,.T.);
#4239=ORIENTED_EDGE('',*,*,#3286,.F.);
#4240=ORIENTED_EDGE('',*,*,#3287,.F.);
#4241=ORIENTED_EDGE('',*,*,#3288,.F.);
#4242=ORIENTED_EDGE('',*,*,#3287,.T.);
#4243=ORIENTED_EDGE('',*,*,#3289,.F.);
#4244=ORIENTED_EDGE('',*,*,#3290,.F.);
#4245=ORIENTED_EDGE('',*,*,#3291,.F.);
#4246=ORIENTED_EDGE('',*,*,#3290,.T.);
#4247=ORIENTED_EDGE('',*,*,#3292,.F.);
#4248=ORIENTED_EDGE('',*,*,#3293,.T.);
#4249=ORIENTED_EDGE('',*,*,#3294,.F.);
#4250=ORIENTED_EDGE('',*,*,#3295,.F.);
#4251=ORIENTED_EDGE('',*,*,#3296,.F.);
#4252=ORIENTED_EDGE('',*,*,#3297,.F.);
#4253=ORIENTED_EDGE('',*,*,#3298,.F.);
#4254=ORIENTED_EDGE('',*,*,#3297,.T.);
#4255=ORIENTED_EDGE('',*,*,#3299,.F.);
#4256=ORIENTED_EDGE('',*,*,#3300,.F.);
#4257=ORIENTED_EDGE('',*,*,#3301,.F.);
#4258=ORIENTED_EDGE('',*,*,#3300,.T.);
#4259=ORIENTED_EDGE('',*,*,#3302,.F.);
#4260=ORIENTED_EDGE('',*,*,#3200,.F.);
#4261=ORIENTED_EDGE('',*,*,#3160,.T.);
#4262=ORIENTED_EDGE('',*,*,#3303,.F.);
#4263=ORIENTED_EDGE('',*,*,#3171,.F.);
#4264=ORIENTED_EDGE('',*,*,#3304,.F.);
#4265=ORIENTED_EDGE('',*,*,#3147,.T.);
#4266=ORIENTED_EDGE('',*,*,#3305,.F.);
#4267=ORIENTED_EDGE('',*,*,#3158,.F.);
#4268=ORIENTED_EDGE('',*,*,#3306,.F.);
#4269=ORIENTED_EDGE('',*,*,#3134,.T.);
#4270=ORIENTED_EDGE('',*,*,#3307,.F.);
#4271=ORIENTED_EDGE('',*,*,#3145,.F.);
#4272=ORIENTED_EDGE('',*,*,#3308,.F.);
#4273=ORIENTED_EDGE('',*,*,#3121,.T.);
#4274=ORIENTED_EDGE('',*,*,#3309,.F.);
#4275=ORIENTED_EDGE('',*,*,#3132,.F.);
#4276=ORIENTED_EDGE('',*,*,#3310,.F.);
#4277=ORIENTED_EDGE('',*,*,#3108,.T.);
#4278=ORIENTED_EDGE('',*,*,#3311,.F.);
#4279=ORIENTED_EDGE('',*,*,#3119,.F.);
#4280=ORIENTED_EDGE('',*,*,#3312,.F.);
#4281=ORIENTED_EDGE('',*,*,#3095,.T.);
#4282=ORIENTED_EDGE('',*,*,#3313,.F.);
#4283=ORIENTED_EDGE('',*,*,#3106,.F.);
#4284=ORIENTED_EDGE('',*,*,#3314,.F.);
#4285=ORIENTED_EDGE('',*,*,#2953,.T.);
#4286=ORIENTED_EDGE('',*,*,#2703,.T.);
#4287=ORIENTED_EDGE('',*,*,#2700,.T.);
#4288=ORIENTED_EDGE('',*,*,#2697,.T.);
#4289=ORIENTED_EDGE('',*,*,#3315,.F.);
#4290=ORIENTED_EDGE('',*,*,#3316,.F.);
#4291=ORIENTED_EDGE('',*,*,#2713,.T.);
#4292=ORIENTED_EDGE('',*,*,#2710,.T.);
#4293=ORIENTED_EDGE('',*,*,#2707,.T.);
#4294=ORIENTED_EDGE('',*,*,#2952,.T.);
#4295=ORIENTED_EDGE('',*,*,#2723,.T.);
#4296=ORIENTED_EDGE('',*,*,#2720,.T.);
#4297=ORIENTED_EDGE('',*,*,#2717,.T.);
#4298=ORIENTED_EDGE('',*,*,#3317,.F.);
#4299=ORIENTED_EDGE('',*,*,#3318,.F.);
#4300=ORIENTED_EDGE('',*,*,#2733,.T.);
#4301=ORIENTED_EDGE('',*,*,#2730,.T.);
#4302=ORIENTED_EDGE('',*,*,#2727,.T.);
#4303=ORIENTED_EDGE('',*,*,#2950,.T.);
#4304=ORIENTED_EDGE('',*,*,#2803,.T.);
#4305=ORIENTED_EDGE('',*,*,#2800,.T.);
#4306=ORIENTED_EDGE('',*,*,#2797,.T.);
#4307=ORIENTED_EDGE('',*,*,#3319,.F.);
#4308=ORIENTED_EDGE('',*,*,#3320,.F.);
#4309=ORIENTED_EDGE('',*,*,#2813,.T.);
#4310=ORIENTED_EDGE('',*,*,#2810,.T.);
#4311=ORIENTED_EDGE('',*,*,#2807,.T.);
#4312=ORIENTED_EDGE('',*,*,#2947,.T.);
#4313=ORIENTED_EDGE('',*,*,#2763,.T.);
#4314=ORIENTED_EDGE('',*,*,#2760,.T.);
#4315=ORIENTED_EDGE('',*,*,#2757,.T.);
#4316=ORIENTED_EDGE('',*,*,#3321,.F.);
#4317=ORIENTED_EDGE('',*,*,#3322,.F.);
#4318=ORIENTED_EDGE('',*,*,#2773,.T.);
#4319=ORIENTED_EDGE('',*,*,#2770,.T.);
#4320=ORIENTED_EDGE('',*,*,#2767,.T.);
#4321=ORIENTED_EDGE('',*,*,#2945,.T.);
#4322=ORIENTED_EDGE('',*,*,#2683,.T.);
#4323=ORIENTED_EDGE('',*,*,#2680,.T.);
#4324=ORIENTED_EDGE('',*,*,#2677,.T.);
#4325=ORIENTED_EDGE('',*,*,#3323,.F.);
#4326=ORIENTED_EDGE('',*,*,#3324,.F.);
#4327=ORIENTED_EDGE('',*,*,#2693,.T.);
#4328=ORIENTED_EDGE('',*,*,#2690,.T.);
#4329=ORIENTED_EDGE('',*,*,#2687,.T.);
#4330=ORIENTED_EDGE('',*,*,#2944,.T.);
#4331=ORIENTED_EDGE('',*,*,#2743,.T.);
#4332=ORIENTED_EDGE('',*,*,#2740,.T.);
#4333=ORIENTED_EDGE('',*,*,#2737,.T.);
#4334=ORIENTED_EDGE('',*,*,#3325,.F.);
#4335=ORIENTED_EDGE('',*,*,#3326,.F.);
#4336=ORIENTED_EDGE('',*,*,#2753,.T.);
#4337=ORIENTED_EDGE('',*,*,#2750,.T.);
#4338=ORIENTED_EDGE('',*,*,#2747,.T.);
#4339=ORIENTED_EDGE('',*,*,#2942,.T.);
#4340=ORIENTED_EDGE('',*,*,#2823,.T.);
#4341=ORIENTED_EDGE('',*,*,#2820,.T.);
#4342=ORIENTED_EDGE('',*,*,#2817,.T.);
#4343=ORIENTED_EDGE('',*,*,#3327,.F.);
#4344=ORIENTED_EDGE('',*,*,#3328,.F.);
#4345=ORIENTED_EDGE('',*,*,#2833,.T.);
#4346=ORIENTED_EDGE('',*,*,#2830,.T.);
#4347=ORIENTED_EDGE('',*,*,#2827,.T.);
#4348=ORIENTED_EDGE('',*,*,#2835,.T.);
#4349=ORIENTED_EDGE('',*,*,#2793,.T.);
#4350=ORIENTED_EDGE('',*,*,#2790,.T.);
#4351=ORIENTED_EDGE('',*,*,#2787,.T.);
#4352=ORIENTED_EDGE('',*,*,#3329,.F.);
#4353=ORIENTED_EDGE('',*,*,#3330,.F.);
#4354=ORIENTED_EDGE('',*,*,#2783,.T.);
#4355=ORIENTED_EDGE('',*,*,#2780,.T.);
#4356=ORIENTED_EDGE('',*,*,#2777,.T.);
#4357=ORIENTED_EDGE('',*,*,#3070,.T.);
#4358=ORIENTED_EDGE('',*,*,#2852,.T.);
#4359=ORIENTED_EDGE('',*,*,#2849,.T.);
#4360=ORIENTED_EDGE('',*,*,#2846,.T.);
#4361=ORIENTED_EDGE('',*,*,#2843,.T.);
#4362=ORIENTED_EDGE('',*,*,#3068,.T.);
#4363=ORIENTED_EDGE('',*,*,#2865,.T.);
#4364=ORIENTED_EDGE('',*,*,#2862,.T.);
#4365=ORIENTED_EDGE('',*,*,#2859,.T.);
#4366=ORIENTED_EDGE('',*,*,#2856,.T.);
#4367=ORIENTED_EDGE('',*,*,#3066,.T.);
#4368=ORIENTED_EDGE('',*,*,#2878,.T.);
#4369=ORIENTED_EDGE('',*,*,#2875,.T.);
#4370=ORIENTED_EDGE('',*,*,#2872,.T.);
#4371=ORIENTED_EDGE('',*,*,#2869,.T.);
#4372=ORIENTED_EDGE('',*,*,#3064,.T.);
#4373=ORIENTED_EDGE('',*,*,#2891,.T.);
#4374=ORIENTED_EDGE('',*,*,#2888,.T.);
#4375=ORIENTED_EDGE('',*,*,#2885,.T.);
#4376=ORIENTED_EDGE('',*,*,#2882,.T.);
#4377=ORIENTED_EDGE('',*,*,#3062,.T.);
#4378=ORIENTED_EDGE('',*,*,#2904,.T.);
#4379=ORIENTED_EDGE('',*,*,#2901,.T.);
#4380=ORIENTED_EDGE('',*,*,#2898,.T.);
#4381=ORIENTED_EDGE('',*,*,#2895,.T.);
#4382=ORIENTED_EDGE('',*,*,#2956,.T.);
#4383=ORIENTED_EDGE('',*,*,#2917,.T.);
#4384=ORIENTED_EDGE('',*,*,#2914,.T.);
#4385=ORIENTED_EDGE('',*,*,#2911,.T.);
#4386=ORIENTED_EDGE('',*,*,#2908,.T.);
#4387=ORIENTED_EDGE('',*,*,#3074,.T.);
#4388=ORIENTED_EDGE('',*,*,#2930,.T.);
#4389=ORIENTED_EDGE('',*,*,#2927,.T.);
#4390=ORIENTED_EDGE('',*,*,#2924,.T.);
#4391=ORIENTED_EDGE('',*,*,#2921,.T.);
#4392=ORIENTED_EDGE('',*,*,#3184,.T.);
#4393=ORIENTED_EDGE('',*,*,#2972,.T.);
#4394=ORIENTED_EDGE('',*,*,#2969,.T.);
#4395=ORIENTED_EDGE('',*,*,#2966,.T.);
#4396=ORIENTED_EDGE('',*,*,#2963,.T.);
#4397=ORIENTED_EDGE('',*,*,#3182,.T.);
#4398=ORIENTED_EDGE('',*,*,#2985,.T.);
#4399=ORIENTED_EDGE('',*,*,#2982,.T.);
#4400=ORIENTED_EDGE('',*,*,#2979,.T.);
#4401=ORIENTED_EDGE('',*,*,#2976,.T.);
#4402=ORIENTED_EDGE('',*,*,#3076,.T.);
#4403=ORIENTED_EDGE('',*,*,#2998,.T.);
#4404=ORIENTED_EDGE('',*,*,#2995,.T.);
#4405=ORIENTED_EDGE('',*,*,#2992,.T.);
#4406=ORIENTED_EDGE('',*,*,#2989,.T.);
#4407=ORIENTED_EDGE('',*,*,#3194,.T.);
#4408=ORIENTED_EDGE('',*,*,#3011,.T.);
#4409=ORIENTED_EDGE('',*,*,#3008,.T.);
#4410=ORIENTED_EDGE('',*,*,#3005,.T.);
#4411=ORIENTED_EDGE('',*,*,#3002,.T.);
#4412=ORIENTED_EDGE('',*,*,#3192,.T.);
#4413=ORIENTED_EDGE('',*,*,#3024,.T.);
#4414=ORIENTED_EDGE('',*,*,#3021,.T.);
#4415=ORIENTED_EDGE('',*,*,#3018,.T.);
#4416=ORIENTED_EDGE('',*,*,#3015,.T.);
#4417=ORIENTED_EDGE('',*,*,#3190,.T.);
#4418=ORIENTED_EDGE('',*,*,#3037,.T.);
#4419=ORIENTED_EDGE('',*,*,#3034,.T.);
#4420=ORIENTED_EDGE('',*,*,#3031,.T.);
#4421=ORIENTED_EDGE('',*,*,#3028,.T.);
#4422=ORIENTED_EDGE('',*,*,#3188,.T.);
#4423=ORIENTED_EDGE('',*,*,#3050,.T.);
#4424=ORIENTED_EDGE('',*,*,#3047,.T.);
#4425=ORIENTED_EDGE('',*,*,#3044,.T.);
#4426=ORIENTED_EDGE('',*,*,#3041,.T.);
#4427=ORIENTED_EDGE('',*,*,#2839,.T.);
#4428=ORIENTED_EDGE('',*,*,#2940,.T.);
#4429=ORIENTED_EDGE('',*,*,#2937,.T.);
#4430=ORIENTED_EDGE('',*,*,#2934,.T.);
#4431=ORIENTED_EDGE('',*,*,#3071,.T.);
#4432=ORIENTED_EDGE('',*,*,#3196,.T.);
#4433=ORIENTED_EDGE('',*,*,#3092,.T.);
#4434=ORIENTED_EDGE('',*,*,#3089,.T.);
#4435=ORIENTED_EDGE('',*,*,#3086,.T.);
#4436=ORIENTED_EDGE('',*,*,#3083,.T.);
#4437=ORIENTED_EDGE('',*,*,#3314,.T.);
#4438=ORIENTED_EDGE('',*,*,#3105,.T.);
#4439=ORIENTED_EDGE('',*,*,#3102,.T.);
#4440=ORIENTED_EDGE('',*,*,#3099,.T.);
#4441=ORIENTED_EDGE('',*,*,#3096,.T.);
#4442=ORIENTED_EDGE('',*,*,#3312,.T.);
#4443=ORIENTED_EDGE('',*,*,#3118,.T.);
#4444=ORIENTED_EDGE('',*,*,#3115,.T.);
#4445=ORIENTED_EDGE('',*,*,#3112,.T.);
#4446=ORIENTED_EDGE('',*,*,#3109,.T.);
#4447=ORIENTED_EDGE('',*,*,#3310,.T.);
#4448=ORIENTED_EDGE('',*,*,#3131,.T.);
#4449=ORIENTED_EDGE('',*,*,#3128,.T.);
#4450=ORIENTED_EDGE('',*,*,#3125,.T.);
#4451=ORIENTED_EDGE('',*,*,#3122,.T.);
#4452=ORIENTED_EDGE('',*,*,#3308,.T.);
#4453=ORIENTED_EDGE('',*,*,#3144,.T.);
#4454=ORIENTED_EDGE('',*,*,#3141,.T.);
#4455=ORIENTED_EDGE('',*,*,#3138,.T.);
#4456=ORIENTED_EDGE('',*,*,#3135,.T.);
#4457=ORIENTED_EDGE('',*,*,#3306,.T.);
#4458=ORIENTED_EDGE('',*,*,#3157,.T.);
#4459=ORIENTED_EDGE('',*,*,#3154,.T.);
#4460=ORIENTED_EDGE('',*,*,#3151,.T.);
#4461=ORIENTED_EDGE('',*,*,#3148,.T.);
#4462=ORIENTED_EDGE('',*,*,#3304,.T.);
#4463=ORIENTED_EDGE('',*,*,#3170,.T.);
#4464=ORIENTED_EDGE('',*,*,#3167,.T.);
#4465=ORIENTED_EDGE('',*,*,#3164,.T.);
#4466=ORIENTED_EDGE('',*,*,#3161,.T.);
#4467=ORIENTED_EDGE('',*,*,#2959,.T.);
#4468=ORIENTED_EDGE('',*,*,#3060,.T.);
#4469=ORIENTED_EDGE('',*,*,#3057,.T.);
#4470=ORIENTED_EDGE('',*,*,#3054,.T.);
#4471=ORIENTED_EDGE('',*,*,#3185,.T.);
#4472=ORIENTED_EDGE('',*,*,#3079,.T.);
#4473=ORIENTED_EDGE('',*,*,#3180,.T.);
#4474=ORIENTED_EDGE('',*,*,#3177,.T.);
#4475=ORIENTED_EDGE('',*,*,#3174,.T.);
#4476=ORIENTED_EDGE('',*,*,#3197,.T.);
#4477=ORIENTED_EDGE('',*,*,#3302,.T.);
#4478=ORIENTED_EDGE('',*,*,#3299,.T.);
#4479=ORIENTED_EDGE('',*,*,#3296,.T.);
#4480=ORIENTED_EDGE('',*,*,#3331,.F.);
#4481=ORIENTED_EDGE('',*,*,#3332,.F.);
#4482=ORIENTED_EDGE('',*,*,#3292,.T.);
#4483=ORIENTED_EDGE('',*,*,#3289,.T.);
#4484=ORIENTED_EDGE('',*,*,#3286,.T.);
#4485=ORIENTED_EDGE('',*,*,#3283,.T.);
#4486=ORIENTED_EDGE('',*,*,#3333,.F.);
#4487=ORIENTED_EDGE('',*,*,#3334,.F.);
#4488=ORIENTED_EDGE('',*,*,#3279,.T.);
#4489=ORIENTED_EDGE('',*,*,#3276,.T.);
#4490=ORIENTED_EDGE('',*,*,#3273,.T.);
#4491=ORIENTED_EDGE('',*,*,#3270,.T.);
#4492=ORIENTED_EDGE('',*,*,#3335,.F.);
#4493=ORIENTED_EDGE('',*,*,#3336,.F.);
#4494=ORIENTED_EDGE('',*,*,#3266,.T.);
#4495=ORIENTED_EDGE('',*,*,#3263,.T.);
#4496=ORIENTED_EDGE('',*,*,#3260,.T.);
#4497=ORIENTED_EDGE('',*,*,#3257,.T.);
#4498=ORIENTED_EDGE('',*,*,#3337,.F.);
#4499=ORIENTED_EDGE('',*,*,#3338,.F.);
#4500=ORIENTED_EDGE('',*,*,#3253,.T.);
#4501=ORIENTED_EDGE('',*,*,#3250,.T.);
#4502=ORIENTED_EDGE('',*,*,#3247,.T.);
#4503=ORIENTED_EDGE('',*,*,#3244,.T.);
#4504=ORIENTED_EDGE('',*,*,#3339,.F.);
#4505=ORIENTED_EDGE('',*,*,#3340,.F.);
#4506=ORIENTED_EDGE('',*,*,#3240,.T.);
#4507=ORIENTED_EDGE('',*,*,#3237,.T.);
#4508=ORIENTED_EDGE('',*,*,#3234,.T.);
#4509=ORIENTED_EDGE('',*,*,#3231,.T.);
#4510=ORIENTED_EDGE('',*,*,#3341,.F.);
#4511=ORIENTED_EDGE('',*,*,#3342,.F.);
#4512=ORIENTED_EDGE('',*,*,#3227,.T.);
#4513=ORIENTED_EDGE('',*,*,#3224,.T.);
#4514=ORIENTED_EDGE('',*,*,#3221,.T.);
#4515=ORIENTED_EDGE('',*,*,#3218,.T.);
#4516=ORIENTED_EDGE('',*,*,#3343,.F.);
#4517=ORIENTED_EDGE('',*,*,#3344,.F.);
#4518=ORIENTED_EDGE('',*,*,#3214,.T.);
#4519=ORIENTED_EDGE('',*,*,#3211,.T.);
#4520=ORIENTED_EDGE('',*,*,#3208,.T.);
#4521=ORIENTED_EDGE('',*,*,#3205,.T.);
#4522=ORIENTED_EDGE('',*,*,#3345,.F.);
#4523=ORIENTED_EDGE('',*,*,#3346,.F.);
#4524=ORIENTED_EDGE('',*,*,#3201,.T.);
#4525=ORIENTED_EDGE('',*,*,#3202,.F.);
#4526=ORIENTED_EDGE('',*,*,#3346,.T.);
#4527=ORIENTED_EDGE('',*,*,#3347,.T.);
#4528=ORIENTED_EDGE('',*,*,#3348,.F.);
#4529=ORIENTED_EDGE('',*,*,#3349,.F.);
#4530=ORIENTED_EDGE('',*,*,#3331,.T.);
#4531=ORIENTED_EDGE('',*,*,#3295,.T.);
#4532=ORIENTED_EDGE('',*,*,#3350,.F.);
#4533=ORIENTED_EDGE('',*,*,#3256,.T.);
#4534=ORIENTED_EDGE('',*,*,#3351,.F.);
#4535=ORIENTED_EDGE('',*,*,#3267,.F.);
#4536=ORIENTED_EDGE('',*,*,#3336,.T.);
#4537=ORIENTED_EDGE('',*,*,#3352,.T.);
#4538=ORIENTED_EDGE('',*,*,#3353,.F.);
#4539=ORIENTED_EDGE('',*,*,#3354,.F.);
#4540=ORIENTED_EDGE('',*,*,#3337,.T.);
#4541=ORIENTED_EDGE('',*,*,#3243,.T.);
#4542=ORIENTED_EDGE('',*,*,#3355,.F.);
#4543=ORIENTED_EDGE('',*,*,#3254,.F.);
#4544=ORIENTED_EDGE('',*,*,#3338,.T.);
#4545=ORIENTED_EDGE('',*,*,#3354,.T.);
#4546=ORIENTED_EDGE('',*,*,#3356,.F.);
#4547=ORIENTED_EDGE('',*,*,#3357,.F.);
#4548=ORIENTED_EDGE('',*,*,#3339,.T.);
#4549=ORIENTED_EDGE('',*,*,#3230,.T.);
#4550=ORIENTED_EDGE('',*,*,#3358,.F.);
#4551=ORIENTED_EDGE('',*,*,#3241,.F.);
#4552=ORIENTED_EDGE('',*,*,#3340,.T.);
#4553=ORIENTED_EDGE('',*,*,#3357,.T.);
#4554=ORIENTED_EDGE('',*,*,#3359,.F.);
#4555=ORIENTED_EDGE('',*,*,#3360,.F.);
#4556=ORIENTED_EDGE('',*,*,#3341,.T.);
#4557=ORIENTED_EDGE('',*,*,#3217,.T.);
#4558=ORIENTED_EDGE('',*,*,#3361,.F.);
#4559=ORIENTED_EDGE('',*,*,#3228,.F.);
#4560=ORIENTED_EDGE('',*,*,#3342,.T.);
#4561=ORIENTED_EDGE('',*,*,#3360,.T.);
#4562=ORIENTED_EDGE('',*,*,#3362,.F.);
#4563=ORIENTED_EDGE('',*,*,#3363,.F.);
#4564=ORIENTED_EDGE('',*,*,#3343,.T.);
#4565=ORIENTED_EDGE('',*,*,#3204,.T.);
#4566=ORIENTED_EDGE('',*,*,#3364,.F.);
#4567=ORIENTED_EDGE('',*,*,#3215,.F.);
#4568=ORIENTED_EDGE('',*,*,#3344,.T.);
#4569=ORIENTED_EDGE('',*,*,#3363,.T.);
#4570=ORIENTED_EDGE('',*,*,#3365,.F.);
#4571=ORIENTED_EDGE('',*,*,#3347,.F.);
#4572=ORIENTED_EDGE('',*,*,#3345,.T.);
#4573=ORIENTED_EDGE('',*,*,#3282,.T.);
#4574=ORIENTED_EDGE('',*,*,#3366,.F.);
#4575=ORIENTED_EDGE('',*,*,#3293,.F.);
#4576=ORIENTED_EDGE('',*,*,#3332,.T.);
#4577=ORIENTED_EDGE('',*,*,#3349,.T.);
#4578=ORIENTED_EDGE('',*,*,#3367,.F.);
#4579=ORIENTED_EDGE('',*,*,#3368,.F.);
#4580=ORIENTED_EDGE('',*,*,#3333,.T.);
#4581=ORIENTED_EDGE('',*,*,#3269,.T.);
#4582=ORIENTED_EDGE('',*,*,#3369,.F.);
#4583=ORIENTED_EDGE('',*,*,#3280,.F.);
#4584=ORIENTED_EDGE('',*,*,#3334,.T.);
#4585=ORIENTED_EDGE('',*,*,#3368,.T.);
#4586=ORIENTED_EDGE('',*,*,#3370,.F.);
#4587=ORIENTED_EDGE('',*,*,#3352,.F.);
#4588=ORIENTED_EDGE('',*,*,#3335,.T.);
#4589=ORIENTED_EDGE('',*,*,#3370,.T.);
#4590=ORIENTED_EDGE('',*,*,#3367,.T.);
#4591=ORIENTED_EDGE('',*,*,#3348,.T.);
#4592=ORIENTED_EDGE('',*,*,#3365,.T.);
#4593=ORIENTED_EDGE('',*,*,#3362,.T.);
#4594=ORIENTED_EDGE('',*,*,#3359,.T.);
#4595=ORIENTED_EDGE('',*,*,#3356,.T.);
#4596=ORIENTED_EDGE('',*,*,#3353,.T.);
#4597=ORIENTED_EDGE('',*,*,#2669,.T.);
#4598=ORIENTED_EDGE('',*,*,#2714,.F.);
#4599=ORIENTED_EDGE('',*,*,#3316,.T.);
#4600=ORIENTED_EDGE('',*,*,#3371,.T.);
#4601=ORIENTED_EDGE('',*,*,#3372,.F.);
#4602=ORIENTED_EDGE('',*,*,#3373,.F.);
#4603=ORIENTED_EDGE('',*,*,#3317,.T.);
#4604=ORIENTED_EDGE('',*,*,#2716,.T.);
#4605=ORIENTED_EDGE('',*,*,#3374,.T.);
#4606=ORIENTED_EDGE('',*,*,#2694,.F.);
#4607=ORIENTED_EDGE('',*,*,#3324,.T.);
#4608=ORIENTED_EDGE('',*,*,#3375,.T.);
#4609=ORIENTED_EDGE('',*,*,#3376,.F.);
#4610=ORIENTED_EDGE('',*,*,#3377,.F.);
#4611=ORIENTED_EDGE('',*,*,#3325,.T.);
#4612=ORIENTED_EDGE('',*,*,#2736,.T.);
#4613=ORIENTED_EDGE('',*,*,#3378,.T.);
#4614=ORIENTED_EDGE('',*,*,#2734,.F.);
#4615=ORIENTED_EDGE('',*,*,#3318,.T.);
#4616=ORIENTED_EDGE('',*,*,#3373,.T.);
#4617=ORIENTED_EDGE('',*,*,#3379,.F.);
#4618=ORIENTED_EDGE('',*,*,#3380,.F.);
#4619=ORIENTED_EDGE('',*,*,#3319,.T.);
#4620=ORIENTED_EDGE('',*,*,#2796,.T.);
#4621=ORIENTED_EDGE('',*,*,#3381,.T.);
#4622=ORIENTED_EDGE('',*,*,#2754,.F.);
#4623=ORIENTED_EDGE('',*,*,#3326,.T.);
#4624=ORIENTED_EDGE('',*,*,#3377,.T.);
#4625=ORIENTED_EDGE('',*,*,#3382,.F.);
#4626=ORIENTED_EDGE('',*,*,#3383,.F.);
#4627=ORIENTED_EDGE('',*,*,#3327,.T.);
#4628=ORIENTED_EDGE('',*,*,#2816,.T.);
#4629=ORIENTED_EDGE('',*,*,#3384,.T.);
#4630=ORIENTED_EDGE('',*,*,#3385,.F.);
#4631=ORIENTED_EDGE('',*,*,#3386,.T.);
#4632=ORIENTED_EDGE('',*,*,#3387,.F.);
#4633=ORIENTED_EDGE('',*,*,#3388,.F.);
#4634=ORIENTED_EDGE('',*,*,#3389,.F.);
#4635=ORIENTED_EDGE('',*,*,#3388,.T.);
#4636=ORIENTED_EDGE('',*,*,#3390,.F.);
#4637=ORIENTED_EDGE('',*,*,#3391,.F.);
#4638=ORIENTED_EDGE('',*,*,#3392,.F.);
#4639=ORIENTED_EDGE('',*,*,#3391,.T.);
#4640=ORIENTED_EDGE('',*,*,#3393,.F.);
#4641=ORIENTED_EDGE('',*,*,#3394,.F.);
#4642=ORIENTED_EDGE('',*,*,#3395,.F.);
#4643=ORIENTED_EDGE('',*,*,#3394,.T.);
#4644=ORIENTED_EDGE('',*,*,#3396,.F.);
#4645=ORIENTED_EDGE('',*,*,#3397,.F.);
#4646=ORIENTED_EDGE('',*,*,#3398,.F.);
#4647=ORIENTED_EDGE('',*,*,#3397,.T.);
#4648=ORIENTED_EDGE('',*,*,#3399,.F.);
#4649=ORIENTED_EDGE('',*,*,#3400,.F.);
#4650=ORIENTED_EDGE('',*,*,#3401,.F.);
#4651=ORIENTED_EDGE('',*,*,#3400,.T.);
#4652=ORIENTED_EDGE('',*,*,#3402,.F.);
#4653=ORIENTED_EDGE('',*,*,#3403,.F.);
#4654=ORIENTED_EDGE('',*,*,#3404,.F.);
#4655=ORIENTED_EDGE('',*,*,#3403,.T.);
#4656=ORIENTED_EDGE('',*,*,#3405,.F.);
#4657=ORIENTED_EDGE('',*,*,#3406,.F.);
#4658=ORIENTED_EDGE('',*,*,#3407,.F.);
#4659=ORIENTED_EDGE('',*,*,#3406,.T.);
#4660=ORIENTED_EDGE('',*,*,#3408,.F.);
#4661=ORIENTED_EDGE('',*,*,#3386,.F.);
#4662=ORIENTED_EDGE('',*,*,#3408,.T.);
#4663=ORIENTED_EDGE('',*,*,#3405,.T.);
#4664=ORIENTED_EDGE('',*,*,#3402,.T.);
#4665=ORIENTED_EDGE('',*,*,#3399,.T.);
#4666=ORIENTED_EDGE('',*,*,#3396,.T.);
#4667=ORIENTED_EDGE('',*,*,#3393,.T.);
#4668=ORIENTED_EDGE('',*,*,#3390,.T.);
#4669=ORIENTED_EDGE('',*,*,#3387,.T.);
#4670=ORIENTED_EDGE('',*,*,#3409,.T.);
#4671=ORIENTED_EDGE('',*,*,#3410,.T.);
#4672=ORIENTED_EDGE('',*,*,#3382,.T.);
#4673=ORIENTED_EDGE('',*,*,#3376,.T.);
#4674=ORIENTED_EDGE('',*,*,#3411,.T.);
#4675=ORIENTED_EDGE('',*,*,#3412,.T.);
#4676=ORIENTED_EDGE('',*,*,#3379,.T.);
#4677=ORIENTED_EDGE('',*,*,#3372,.T.);
#4678=ORIENTED_EDGE('',*,*,#2756,.T.);
#4679=ORIENTED_EDGE('',*,*,#3413,.T.);
#4680=ORIENTED_EDGE('',*,*,#2814,.F.);
#4681=ORIENTED_EDGE('',*,*,#3320,.T.);
#4682=ORIENTED_EDGE('',*,*,#3380,.T.);
#4683=ORIENTED_EDGE('',*,*,#3412,.F.);
#4684=ORIENTED_EDGE('',*,*,#3414,.F.);
#4685=ORIENTED_EDGE('',*,*,#3321,.T.);
#4686=ORIENTED_EDGE('',*,*,#2676,.T.);
#4687=ORIENTED_EDGE('',*,*,#3415,.T.);
#4688=ORIENTED_EDGE('',*,*,#2774,.F.);
#4689=ORIENTED_EDGE('',*,*,#3322,.T.);
#4690=ORIENTED_EDGE('',*,*,#3414,.T.);
#4691=ORIENTED_EDGE('',*,*,#3411,.F.);
#4692=ORIENTED_EDGE('',*,*,#3375,.F.);
#4693=ORIENTED_EDGE('',*,*,#3323,.T.);
#4694=ORIENTED_EDGE('',*,*,#2786,.T.);
#4695=ORIENTED_EDGE('',*,*,#3416,.T.);
#4696=ORIENTED_EDGE('',*,*,#2834,.F.);
#4697=ORIENTED_EDGE('',*,*,#3328,.T.);
#4698=ORIENTED_EDGE('',*,*,#3383,.T.);
#4699=ORIENTED_EDGE('',*,*,#3410,.F.);
#4700=ORIENTED_EDGE('',*,*,#3417,.F.);
#4701=ORIENTED_EDGE('',*,*,#3329,.T.);
#4702=ORIENTED_EDGE('',*,*,#2696,.T.);
#4703=ORIENTED_EDGE('',*,*,#3418,.T.);
#4704=ORIENTED_EDGE('',*,*,#2784,.F.);
#4705=ORIENTED_EDGE('',*,*,#3330,.T.);
#4706=ORIENTED_EDGE('',*,*,#3417,.T.);
#4707=ORIENTED_EDGE('',*,*,#3409,.F.);
#4708=ORIENTED_EDGE('',*,*,#3371,.F.);
#4709=ORIENTED_EDGE('',*,*,#3315,.T.);
#4710=ORIENTED_EDGE('',*,*,#3419,.T.);
#4711=ORIENTED_EDGE('',*,*,#3420,.T.);
#4712=ORIENTED_EDGE('',*,*,#3421,.F.);
#4713=ORIENTED_EDGE('',*,*,#3422,.F.);
#4714=ORIENTED_EDGE('',*,*,#3423,.T.);
#4715=ORIENTED_EDGE('',*,*,#3422,.T.);
#4716=ORIENTED_EDGE('',*,*,#3424,.F.);
#4717=ORIENTED_EDGE('',*,*,#3425,.F.);
#4718=ORIENTED_EDGE('',*,*,#3426,.T.);
#4719=ORIENTED_EDGE('',*,*,#3425,.T.);
#4720=ORIENTED_EDGE('',*,*,#3427,.F.);
#4721=ORIENTED_EDGE('',*,*,#3428,.F.);
#4722=ORIENTED_EDGE('',*,*,#3429,.T.);
#4723=ORIENTED_EDGE('',*,*,#3428,.T.);
#4724=ORIENTED_EDGE('',*,*,#3430,.F.);
#4725=ORIENTED_EDGE('',*,*,#3431,.F.);
#4726=ORIENTED_EDGE('',*,*,#3432,.T.);
#4727=ORIENTED_EDGE('',*,*,#3431,.T.);
#4728=ORIENTED_EDGE('',*,*,#3433,.F.);
#4729=ORIENTED_EDGE('',*,*,#3434,.F.);
#4730=ORIENTED_EDGE('',*,*,#3435,.T.);
#4731=ORIENTED_EDGE('',*,*,#3434,.T.);
#4732=ORIENTED_EDGE('',*,*,#3436,.F.);
#4733=ORIENTED_EDGE('',*,*,#3437,.F.);
#4734=ORIENTED_EDGE('',*,*,#3438,.T.);
#4735=ORIENTED_EDGE('',*,*,#3437,.T.);
#4736=ORIENTED_EDGE('',*,*,#3439,.F.);
#4737=ORIENTED_EDGE('',*,*,#3440,.F.);
#4738=ORIENTED_EDGE('',*,*,#3441,.T.);
#4739=ORIENTED_EDGE('',*,*,#3440,.T.);
#4740=ORIENTED_EDGE('',*,*,#3442,.F.);
#4741=ORIENTED_EDGE('',*,*,#3420,.F.);
#4742=ORIENTED_EDGE('',*,*,#3442,.T.);
#4743=ORIENTED_EDGE('',*,*,#3439,.T.);
#4744=ORIENTED_EDGE('',*,*,#3436,.T.);
#4745=ORIENTED_EDGE('',*,*,#3433,.T.);
#4746=ORIENTED_EDGE('',*,*,#3430,.T.);
#4747=ORIENTED_EDGE('',*,*,#3427,.T.);
#4748=ORIENTED_EDGE('',*,*,#3424,.T.);
#4749=ORIENTED_EDGE('',*,*,#3421,.T.);
#4750=ORIENTED_EDGE('',*,*,#3385,.T.);
#4751=ORIENTED_EDGE('',*,*,#3389,.T.);
#4752=ORIENTED_EDGE('',*,*,#3392,.T.);
#4753=ORIENTED_EDGE('',*,*,#3395,.T.);
#4754=ORIENTED_EDGE('',*,*,#3398,.T.);
#4755=ORIENTED_EDGE('',*,*,#3401,.T.);
#4756=ORIENTED_EDGE('',*,*,#3404,.T.);
#4757=ORIENTED_EDGE('',*,*,#3407,.T.);
#4758=ORIENTED_EDGE('',*,*,#3441,.F.);
#4759=ORIENTED_EDGE('',*,*,#3419,.F.);
#4760=ORIENTED_EDGE('',*,*,#3423,.F.);
#4761=ORIENTED_EDGE('',*,*,#3426,.F.);
#4762=ORIENTED_EDGE('',*,*,#3429,.F.);
#4763=ORIENTED_EDGE('',*,*,#3432,.F.);
#4764=ORIENTED_EDGE('',*,*,#3435,.F.);
#4765=ORIENTED_EDGE('',*,*,#3438,.F.);
#4766=ORIENTED_EDGE('',*,*,#2673,.T.);
#4767=ORIENTED_EDGE('',*,*,#3378,.F.);
#4768=ORIENTED_EDGE('',*,*,#2735,.T.);
#4769=ORIENTED_EDGE('',*,*,#2739,.T.);
#4770=ORIENTED_EDGE('',*,*,#2742,.T.);
#4771=ORIENTED_EDGE('',*,*,#2943,.T.);
#4772=ORIENTED_EDGE('',*,*,#2685,.T.);
#4773=ORIENTED_EDGE('',*,*,#2689,.T.);
#4774=ORIENTED_EDGE('',*,*,#2692,.T.);
#4775=ORIENTED_EDGE('',*,*,#3374,.F.);
#4776=ORIENTED_EDGE('',*,*,#2715,.T.);
#4777=ORIENTED_EDGE('',*,*,#2719,.T.);
#4778=ORIENTED_EDGE('',*,*,#2722,.T.);
#4779=ORIENTED_EDGE('',*,*,#2951,.T.);
#4780=ORIENTED_EDGE('',*,*,#2705,.T.);
#4781=ORIENTED_EDGE('',*,*,#2709,.T.);
#4782=ORIENTED_EDGE('',*,*,#2712,.T.);
#4783=ORIENTED_EDGE('',*,*,#3381,.F.);
#4784=ORIENTED_EDGE('',*,*,#2795,.T.);
#4785=ORIENTED_EDGE('',*,*,#2799,.T.);
#4786=ORIENTED_EDGE('',*,*,#2802,.T.);
#4787=ORIENTED_EDGE('',*,*,#2949,.T.);
#4788=ORIENTED_EDGE('',*,*,#2725,.T.);
#4789=ORIENTED_EDGE('',*,*,#2729,.T.);
#4790=ORIENTED_EDGE('',*,*,#2732,.T.);
#4791=ORIENTED_EDGE('',*,*,#3384,.F.);
#4792=ORIENTED_EDGE('',*,*,#2815,.T.);
#4793=ORIENTED_EDGE('',*,*,#2819,.T.);
#4794=ORIENTED_EDGE('',*,*,#2822,.T.);
#4795=ORIENTED_EDGE('',*,*,#2941,.T.);
#4796=ORIENTED_EDGE('',*,*,#2745,.T.);
#4797=ORIENTED_EDGE('',*,*,#2749,.T.);
#4798=ORIENTED_EDGE('',*,*,#2752,.T.);
#4799=ORIENTED_EDGE('',*,*,#2675,.T.);
#4800=ORIENTED_EDGE('',*,*,#2679,.T.);
#4801=ORIENTED_EDGE('',*,*,#2682,.T.);
#4802=ORIENTED_EDGE('',*,*,#2946,.T.);
#4803=ORIENTED_EDGE('',*,*,#2765,.T.);
#4804=ORIENTED_EDGE('',*,*,#2769,.T.);
#4805=ORIENTED_EDGE('',*,*,#2772,.T.);
#4806=ORIENTED_EDGE('',*,*,#3415,.F.);
#4807=ORIENTED_EDGE('',*,*,#2695,.T.);
#4808=ORIENTED_EDGE('',*,*,#2699,.T.);
#4809=ORIENTED_EDGE('',*,*,#2702,.T.);
#4810=ORIENTED_EDGE('',*,*,#2954,.T.);
#4811=ORIENTED_EDGE('',*,*,#2775,.T.);
#4812=ORIENTED_EDGE('',*,*,#2779,.T.);
#4813=ORIENTED_EDGE('',*,*,#2782,.T.);
#4814=ORIENTED_EDGE('',*,*,#3418,.F.);
#4815=ORIENTED_EDGE('',*,*,#2755,.T.);
#4816=ORIENTED_EDGE('',*,*,#2759,.T.);
#4817=ORIENTED_EDGE('',*,*,#2762,.T.);
#4818=ORIENTED_EDGE('',*,*,#2948,.T.);
#4819=ORIENTED_EDGE('',*,*,#2805,.T.);
#4820=ORIENTED_EDGE('',*,*,#2809,.T.);
#4821=ORIENTED_EDGE('',*,*,#2812,.T.);
#4822=ORIENTED_EDGE('',*,*,#3413,.F.);
#4823=ORIENTED_EDGE('',*,*,#3281,.T.);
#4824=ORIENTED_EDGE('',*,*,#3285,.T.);
#4825=ORIENTED_EDGE('',*,*,#3288,.T.);
#4826=ORIENTED_EDGE('',*,*,#3291,.T.);
#4827=ORIENTED_EDGE('',*,*,#3366,.T.);
#4828=ORIENTED_EDGE('',*,*,#3159,.T.);
#4829=ORIENTED_EDGE('',*,*,#3163,.T.);
#4830=ORIENTED_EDGE('',*,*,#3166,.T.);
#4831=ORIENTED_EDGE('',*,*,#3169,.T.);
#4832=ORIENTED_EDGE('',*,*,#3303,.T.);
#4833=ORIENTED_EDGE('',*,*,#3268,.T.);
#4834=ORIENTED_EDGE('',*,*,#3272,.T.);
#4835=ORIENTED_EDGE('',*,*,#3275,.T.);
#4836=ORIENTED_EDGE('',*,*,#3278,.T.);
#4837=ORIENTED_EDGE('',*,*,#3369,.T.);
#4838=ORIENTED_EDGE('',*,*,#3255,.T.);
#4839=ORIENTED_EDGE('',*,*,#3259,.T.);
#4840=ORIENTED_EDGE('',*,*,#3262,.T.);
#4841=ORIENTED_EDGE('',*,*,#3265,.T.);
#4842=ORIENTED_EDGE('',*,*,#3351,.T.);
#4843=ORIENTED_EDGE('',*,*,#3242,.T.);
#4844=ORIENTED_EDGE('',*,*,#3246,.T.);
#4845=ORIENTED_EDGE('',*,*,#3249,.T.);
#4846=ORIENTED_EDGE('',*,*,#3252,.T.);
#4847=ORIENTED_EDGE('',*,*,#3355,.T.);
#4848=ORIENTED_EDGE('',*,*,#3229,.T.);
#4849=ORIENTED_EDGE('',*,*,#3233,.T.);
#4850=ORIENTED_EDGE('',*,*,#3236,.T.);
#4851=ORIENTED_EDGE('',*,*,#3239,.T.);
#4852=ORIENTED_EDGE('',*,*,#3358,.T.);
#4853=ORIENTED_EDGE('',*,*,#3216,.T.);
#4854=ORIENTED_EDGE('',*,*,#3220,.T.);
#4855=ORIENTED_EDGE('',*,*,#3223,.T.);
#4856=ORIENTED_EDGE('',*,*,#3226,.T.);
#4857=ORIENTED_EDGE('',*,*,#3361,.T.);
#4858=ORIENTED_EDGE('',*,*,#3203,.T.);
#4859=ORIENTED_EDGE('',*,*,#3207,.T.);
#4860=ORIENTED_EDGE('',*,*,#3210,.T.);
#4861=ORIENTED_EDGE('',*,*,#3213,.T.);
#4862=ORIENTED_EDGE('',*,*,#3364,.T.);
#4863=ORIENTED_EDGE('',*,*,#3350,.T.);
#4864=ORIENTED_EDGE('',*,*,#3294,.T.);
#4865=ORIENTED_EDGE('',*,*,#3298,.T.);
#4866=ORIENTED_EDGE('',*,*,#3301,.T.);
#4867=ORIENTED_EDGE('',*,*,#3199,.T.);
#4868=ORIENTED_EDGE('',*,*,#3039,.T.);
#4869=ORIENTED_EDGE('',*,*,#3043,.T.);
#4870=ORIENTED_EDGE('',*,*,#3046,.T.);
#4871=ORIENTED_EDGE('',*,*,#3049,.T.);
#4872=ORIENTED_EDGE('',*,*,#3187,.T.);
#4873=ORIENTED_EDGE('',*,*,#3146,.T.);
#4874=ORIENTED_EDGE('',*,*,#3150,.T.);
#4875=ORIENTED_EDGE('',*,*,#3153,.T.);
#4876=ORIENTED_EDGE('',*,*,#3156,.T.);
#4877=ORIENTED_EDGE('',*,*,#3305,.T.);
#4878=ORIENTED_EDGE('',*,*,#3133,.T.);
#4879=ORIENTED_EDGE('',*,*,#3137,.T.);
#4880=ORIENTED_EDGE('',*,*,#3140,.T.);
#4881=ORIENTED_EDGE('',*,*,#3143,.T.);
#4882=ORIENTED_EDGE('',*,*,#3307,.T.);
#4883=ORIENTED_EDGE('',*,*,#3120,.T.);
#4884=ORIENTED_EDGE('',*,*,#3124,.T.);
#4885=ORIENTED_EDGE('',*,*,#3127,.T.);
#4886=ORIENTED_EDGE('',*,*,#3130,.T.);
#4887=ORIENTED_EDGE('',*,*,#3309,.T.);
#4888=ORIENTED_EDGE('',*,*,#3107,.T.);
#4889=ORIENTED_EDGE('',*,*,#3111,.T.);
#4890=ORIENTED_EDGE('',*,*,#3114,.T.);
#4891=ORIENTED_EDGE('',*,*,#3117,.T.);
#4892=ORIENTED_EDGE('',*,*,#3311,.T.);
#4893=ORIENTED_EDGE('',*,*,#3094,.T.);
#4894=ORIENTED_EDGE('',*,*,#3098,.T.);
#4895=ORIENTED_EDGE('',*,*,#3101,.T.);
#4896=ORIENTED_EDGE('',*,*,#3104,.T.);
#4897=ORIENTED_EDGE('',*,*,#3313,.T.);
#4898=ORIENTED_EDGE('',*,*,#3081,.T.);
#4899=ORIENTED_EDGE('',*,*,#3085,.T.);
#4900=ORIENTED_EDGE('',*,*,#3088,.T.);
#4901=ORIENTED_EDGE('',*,*,#3091,.T.);
#4902=ORIENTED_EDGE('',*,*,#3195,.T.);
#4903=ORIENTED_EDGE('',*,*,#3198,.T.);
#4904=ORIENTED_EDGE('',*,*,#3172,.T.);
#4905=ORIENTED_EDGE('',*,*,#3176,.T.);
#4906=ORIENTED_EDGE('',*,*,#3179,.T.);
#4907=ORIENTED_EDGE('',*,*,#3077,.T.);
#4908=ORIENTED_EDGE('',*,*,#2919,.T.);
#4909=ORIENTED_EDGE('',*,*,#2923,.T.);
#4910=ORIENTED_EDGE('',*,*,#2926,.T.);
#4911=ORIENTED_EDGE('',*,*,#2929,.T.);
#4912=ORIENTED_EDGE('',*,*,#3073,.T.);
#4913=ORIENTED_EDGE('',*,*,#3026,.T.);
#4914=ORIENTED_EDGE('',*,*,#3030,.T.);
#4915=ORIENTED_EDGE('',*,*,#3033,.T.);
#4916=ORIENTED_EDGE('',*,*,#3036,.T.);
#4917=ORIENTED_EDGE('',*,*,#3189,.T.);
#4918=ORIENTED_EDGE('',*,*,#3013,.T.);
#4919=ORIENTED_EDGE('',*,*,#3017,.T.);
#4920=ORIENTED_EDGE('',*,*,#3020,.T.);
#4921=ORIENTED_EDGE('',*,*,#3023,.T.);
#4922=ORIENTED_EDGE('',*,*,#3191,.T.);
#4923=ORIENTED_EDGE('',*,*,#3000,.T.);
#4924=ORIENTED_EDGE('',*,*,#3004,.T.);
#4925=ORIENTED_EDGE('',*,*,#3007,.T.);
#4926=ORIENTED_EDGE('',*,*,#3010,.T.);
#4927=ORIENTED_EDGE('',*,*,#3193,.T.);
#4928=ORIENTED_EDGE('',*,*,#2987,.T.);
#4929=ORIENTED_EDGE('',*,*,#2991,.T.);
#4930=ORIENTED_EDGE('',*,*,#2994,.T.);
#4931=ORIENTED_EDGE('',*,*,#2997,.T.);
#4932=ORIENTED_EDGE('',*,*,#3075,.T.);
#4933=ORIENTED_EDGE('',*,*,#2974,.T.);
#4934=ORIENTED_EDGE('',*,*,#2978,.T.);
#4935=ORIENTED_EDGE('',*,*,#2981,.T.);
#4936=ORIENTED_EDGE('',*,*,#2984,.T.);
#4937=ORIENTED_EDGE('',*,*,#3181,.T.);
#4938=ORIENTED_EDGE('',*,*,#2961,.T.);
#4939=ORIENTED_EDGE('',*,*,#2965,.T.);
#4940=ORIENTED_EDGE('',*,*,#2968,.T.);
#4941=ORIENTED_EDGE('',*,*,#2971,.T.);
#4942=ORIENTED_EDGE('',*,*,#3183,.T.);
#4943=ORIENTED_EDGE('',*,*,#3186,.T.);
#4944=ORIENTED_EDGE('',*,*,#3052,.T.);
#4945=ORIENTED_EDGE('',*,*,#3056,.T.);
#4946=ORIENTED_EDGE('',*,*,#3059,.T.);
#4947=ORIENTED_EDGE('',*,*,#2957,.T.);
#4948=ORIENTED_EDGE('',*,*,#2906,.T.);
#4949=ORIENTED_EDGE('',*,*,#2910,.T.);
#4950=ORIENTED_EDGE('',*,*,#2913,.T.);
#4951=ORIENTED_EDGE('',*,*,#2916,.T.);
#4952=ORIENTED_EDGE('',*,*,#2955,.T.);
#4953=ORIENTED_EDGE('',*,*,#2893,.T.);
#4954=ORIENTED_EDGE('',*,*,#2897,.T.);
#4955=ORIENTED_EDGE('',*,*,#2900,.T.);
#4956=ORIENTED_EDGE('',*,*,#2903,.T.);
#4957=ORIENTED_EDGE('',*,*,#3061,.T.);
#4958=ORIENTED_EDGE('',*,*,#2880,.T.);
#4959=ORIENTED_EDGE('',*,*,#2884,.T.);
#4960=ORIENTED_EDGE('',*,*,#2887,.T.);
#4961=ORIENTED_EDGE('',*,*,#2890,.T.);
#4962=ORIENTED_EDGE('',*,*,#3063,.T.);
#4963=ORIENTED_EDGE('',*,*,#2867,.T.);
#4964=ORIENTED_EDGE('',*,*,#2871,.T.);
#4965=ORIENTED_EDGE('',*,*,#2874,.T.);
#4966=ORIENTED_EDGE('',*,*,#2877,.T.);
#4967=ORIENTED_EDGE('',*,*,#3065,.T.);
#4968=ORIENTED_EDGE('',*,*,#2854,.T.);
#4969=ORIENTED_EDGE('',*,*,#2858,.T.);
#4970=ORIENTED_EDGE('',*,*,#2861,.T.);
#4971=ORIENTED_EDGE('',*,*,#2864,.T.);
#4972=ORIENTED_EDGE('',*,*,#3067,.T.);
#4973=ORIENTED_EDGE('',*,*,#2841,.T.);
#4974=ORIENTED_EDGE('',*,*,#2845,.T.);
#4975=ORIENTED_EDGE('',*,*,#2848,.T.);
#4976=ORIENTED_EDGE('',*,*,#2851,.T.);
#4977=ORIENTED_EDGE('',*,*,#3069,.T.);
#4978=ORIENTED_EDGE('',*,*,#3072,.T.);
#4979=ORIENTED_EDGE('',*,*,#2932,.T.);
#4980=ORIENTED_EDGE('',*,*,#2936,.T.);
#4981=ORIENTED_EDGE('',*,*,#2939,.T.);
#4982=ORIENTED_EDGE('',*,*,#2837,.T.);
#4983=ORIENTED_EDGE('',*,*,#2785,.T.);
#4984=ORIENTED_EDGE('',*,*,#2789,.T.);
#4985=ORIENTED_EDGE('',*,*,#2792,.T.);
#4986=ORIENTED_EDGE('',*,*,#2836,.T.);
#4987=ORIENTED_EDGE('',*,*,#2825,.T.);
#4988=ORIENTED_EDGE('',*,*,#2829,.T.);
#4989=ORIENTED_EDGE('',*,*,#2832,.T.);
#4990=ORIENTED_EDGE('',*,*,#3416,.F.);
#4991=CYLINDRICAL_SURFACE('',#5359,0.875);
#4992=CYLINDRICAL_SURFACE('',#5364,0.3625);
#4993=CYLINDRICAL_SURFACE('',#5366,0.0196850390000002);
#4994=CYLINDRICAL_SURFACE('',#5370,0.0196850389999997);
#4995=CYLINDRICAL_SURFACE('',#5373,0.0196850389999999);
#4996=CYLINDRICAL_SURFACE('',#5377,0.019685039);
#4997=CYLINDRICAL_SURFACE('',#5380,0.0196850389999964);
#4998=CYLINDRICAL_SURFACE('',#5384,0.0196850390000001);
#4999=CYLINDRICAL_SURFACE('',#5387,0.0196850389999999);
#5000=CYLINDRICAL_SURFACE('',#5391,0.0196850390000093);
#5001=CYLINDRICAL_SURFACE('',#5394,0.019685039);
#5002=CYLINDRICAL_SURFACE('',#5398,0.0196850389999999);
#5003=CYLINDRICAL_SURFACE('',#5401,0.0196850389999999);
#5004=CYLINDRICAL_SURFACE('',#5405,0.0196850390000052);
#5005=CYLINDRICAL_SURFACE('',#5408,0.0196850390000044);
#5006=CYLINDRICAL_SURFACE('',#5412,0.0196850389999999);
#5007=CYLINDRICAL_SURFACE('',#5415,0.0196850390000001);
#5008=CYLINDRICAL_SURFACE('',#5419,0.0196850389999964);
#5009=CYLINDRICAL_SURFACE('',#5422,0.0196850389999891);
#5010=CYLINDRICAL_SURFACE('',#5426,0.0196850389999999);
#5011=CYLINDRICAL_SURFACE('',#5429,0.0196850389999999);
#5012=CYLINDRICAL_SURFACE('',#5433,0.0196850390000082);
#5013=CYLINDRICAL_SURFACE('',#5436,0.0196850389999999);
#5014=CYLINDRICAL_SURFACE('',#5440,0.0196850389999973);
#5015=CYLINDRICAL_SURFACE('',#5443,0.019685039);
#5016=CYLINDRICAL_SURFACE('',#5447,0.0196850389999999);
#5017=CYLINDRICAL_SURFACE('',#5450,0.0196850390000025);
#5018=CYLINDRICAL_SURFACE('',#5454,0.0196850390000002);
#5019=CYLINDRICAL_SURFACE('',#5457,0.0196850389999999);
#5020=CYLINDRICAL_SURFACE('',#5461,0.019685039);
#5021=CYLINDRICAL_SURFACE('',#5464,0.019685039);
#5022=CYLINDRICAL_SURFACE('',#5468,0.0196850390000002);
#5023=CYLINDRICAL_SURFACE('',#5471,0.0196850389999999);
#5024=CYLINDRICAL_SURFACE('',#5475,0.0196850389999887);
#5025=CYLINDRICAL_SURFACE('',#5479,0.0196850390000001);
#5026=CYLINDRICAL_SURFACE('',#5482,0.019685039);
#5027=CYLINDRICAL_SURFACE('',#5487,0.0196850389999997);
#5028=CYLINDRICAL_SURFACE('',#5490,0.0196850389999998);
#5029=CYLINDRICAL_SURFACE('',#5495,0.019685039);
#5030=CYLINDRICAL_SURFACE('',#5498,0.019685039);
#5031=CYLINDRICAL_SURFACE('',#5503,0.0196850389999998);
#5032=CYLINDRICAL_SURFACE('',#5506,0.0196850389999998);
#5033=CYLINDRICAL_SURFACE('',#5511,0.0196850389999999);
#5034=CYLINDRICAL_SURFACE('',#5514,0.019685039);
#5035=CYLINDRICAL_SURFACE('',#5519,0.0196850390000003);
#5036=CYLINDRICAL_SURFACE('',#5522,0.0196850389999998);
#5037=CYLINDRICAL_SURFACE('',#5527,0.019685039);
#5038=CYLINDRICAL_SURFACE('',#5530,0.019685039);
#5039=CYLINDRICAL_SURFACE('',#5535,0.0196850389999995);
#5040=CYLINDRICAL_SURFACE('',#5538,0.0196850389999998);
#5041=CYLINDRICAL_SURFACE('',#5551,0.0196850390000001);
#5042=CYLINDRICAL_SURFACE('',#5554,0.019685039);
#5043=CYLINDRICAL_SURFACE('',#5559,0.019685039);
#5044=CYLINDRICAL_SURFACE('',#5562,0.0196850390000001);
#5045=CYLINDRICAL_SURFACE('',#5567,0.0196850390000001);
#5046=CYLINDRICAL_SURFACE('',#5570,0.0196850390000001);
#5047=CYLINDRICAL_SURFACE('',#5575,0.0196850389999999);
#5048=CYLINDRICAL_SURFACE('',#5578,0.0196850390000001);
#5049=CYLINDRICAL_SURFACE('',#5583,0.0196850390000001);
#5050=CYLINDRICAL_SURFACE('',#5586,0.0196850390000001);
#5051=CYLINDRICAL_SURFACE('',#5591,0.0196850389999999);
#5052=CYLINDRICAL_SURFACE('',#5594,0.0196850390000001);
#5053=CYLINDRICAL_SURFACE('',#5599,0.0196850390000001);
#5054=CYLINDRICAL_SURFACE('',#5602,0.0196850389999999);
#5055=CYLINDRICAL_SURFACE('',#5607,0.0196850390000001);
#5056=CYLINDRICAL_SURFACE('',#5610,0.0196850389999999);
#5057=CYLINDRICAL_SURFACE('',#5623,0.019685039);
#5058=CYLINDRICAL_SURFACE('',#5626,0.019685039);
#5059=CYLINDRICAL_SURFACE('',#5631,0.019685039);
#5060=CYLINDRICAL_SURFACE('',#5634,0.0196850389999999);
#5061=CYLINDRICAL_SURFACE('',#5639,0.019685039);
#5062=CYLINDRICAL_SURFACE('',#5642,0.0196850389999999);
#5063=CYLINDRICAL_SURFACE('',#5647,0.0196850389999999);
#5064=CYLINDRICAL_SURFACE('',#5650,0.019685039);
#5065=CYLINDRICAL_SURFACE('',#5655,0.0196850390000001);
#5066=CYLINDRICAL_SURFACE('',#5658,0.0196850390000001);
#5067=CYLINDRICAL_SURFACE('',#5663,0.019685039);
#5068=CYLINDRICAL_SURFACE('',#5666,0.019685039);
#5069=CYLINDRICAL_SURFACE('',#5671,0.0196850390000001);
#5070=CYLINDRICAL_SURFACE('',#5674,0.0196850390000001);
#5071=CYLINDRICAL_SURFACE('',#5679,0.019685039);
#5072=CYLINDRICAL_SURFACE('',#5682,0.019685039);
#5073=CYLINDRICAL_SURFACE('',#5696,0.0196850389999999);
#5074=CYLINDRICAL_SURFACE('',#5699,0.0196850389999999);
#5075=CYLINDRICAL_SURFACE('',#5704,0.0196850390000001);
#5076=CYLINDRICAL_SURFACE('',#5707,0.0196850389999999);
#5077=CYLINDRICAL_SURFACE('',#5712,0.0196850389999999);
#5078=CYLINDRICAL_SURFACE('',#5715,0.019685039);
#5079=CYLINDRICAL_SURFACE('',#5720,0.019685039);
#5080=CYLINDRICAL_SURFACE('',#5723,0.0196850390000001);
#5081=CYLINDRICAL_SURFACE('',#5728,0.0196850389999999);
#5082=CYLINDRICAL_SURFACE('',#5731,0.0196850389999999);
#5083=CYLINDRICAL_SURFACE('',#5736,0.0196850389999999);
#5084=CYLINDRICAL_SURFACE('',#5739,0.0196850390000001);
#5085=CYLINDRICAL_SURFACE('',#5744,0.0196850390000001);
#5086=CYLINDRICAL_SURFACE('',#5747,0.0196850389999999);
#5087=CYLINDRICAL_SURFACE('',#5752,0.019685039);
#5088=CYLINDRICAL_SURFACE('',#5755,0.0196850390000001);
#5089=ADVANCED_FACE('',(#235),#4991,.F.);
#5090=ADVANCED_FACE('',(#236,#15),#85,.T.);
#5091=ADVANCED_FACE('',(#237),#4992,.F.);
#5092=ADVANCED_FACE('',(#238),#4993,.F.);
#5093=ADVANCED_FACE('',(#239),#86,.T.);
#5094=ADVANCED_FACE('',(#240),#4994,.F.);
#5095=ADVANCED_FACE('',(#241),#4995,.F.);
#5096=ADVANCED_FACE('',(#242),#87,.T.);
#5097=ADVANCED_FACE('',(#243),#4996,.F.);
#5098=ADVANCED_FACE('',(#244),#4997,.F.);
#5099=ADVANCED_FACE('',(#245),#88,.T.);
#5100=ADVANCED_FACE('',(#246),#4998,.F.);
#5101=ADVANCED_FACE('',(#247),#4999,.F.);
#5102=ADVANCED_FACE('',(#248),#89,.T.);
#5103=ADVANCED_FACE('',(#249),#5000,.F.);
#5104=ADVANCED_FACE('',(#250),#5001,.F.);
#5105=ADVANCED_FACE('',(#251),#90,.T.);
#5106=ADVANCED_FACE('',(#252),#5002,.F.);
#5107=ADVANCED_FACE('',(#253),#5003,.F.);
#5108=ADVANCED_FACE('',(#254),#91,.T.);
#5109=ADVANCED_FACE('',(#255),#5004,.F.);
#5110=ADVANCED_FACE('',(#256),#5005,.F.);
#5111=ADVANCED_FACE('',(#257),#92,.T.);
#5112=ADVANCED_FACE('',(#258),#5006,.F.);
#5113=ADVANCED_FACE('',(#259),#5007,.F.);
#5114=ADVANCED_FACE('',(#260),#93,.T.);
#5115=ADVANCED_FACE('',(#261),#5008,.F.);
#5116=ADVANCED_FACE('',(#262),#5009,.F.);
#5117=ADVANCED_FACE('',(#263),#94,.T.);
#5118=ADVANCED_FACE('',(#264),#5010,.F.);
#5119=ADVANCED_FACE('',(#265),#5011,.F.);
#5120=ADVANCED_FACE('',(#266),#95,.T.);
#5121=ADVANCED_FACE('',(#267),#5012,.F.);
#5122=ADVANCED_FACE('',(#268),#5013,.F.);
#5123=ADVANCED_FACE('',(#269),#96,.T.);
#5124=ADVANCED_FACE('',(#270),#5014,.F.);
#5125=ADVANCED_FACE('',(#271),#5015,.F.);
#5126=ADVANCED_FACE('',(#272),#97,.T.);
#5127=ADVANCED_FACE('',(#273),#5016,.F.);
#5128=ADVANCED_FACE('',(#274),#5017,.F.);
#5129=ADVANCED_FACE('',(#275),#98,.T.);
#5130=ADVANCED_FACE('',(#276),#5018,.F.);
#5131=ADVANCED_FACE('',(#277),#5019,.F.);
#5132=ADVANCED_FACE('',(#278),#99,.T.);
#5133=ADVANCED_FACE('',(#279),#5020,.F.);
#5134=ADVANCED_FACE('',(#280),#5021,.F.);
#5135=ADVANCED_FACE('',(#281),#100,.T.);
#5136=ADVANCED_FACE('',(#282),#5022,.F.);
#5137=ADVANCED_FACE('',(#283),#5023,.F.);
#5138=ADVANCED_FACE('',(#284),#101,.T.);
#5139=ADVANCED_FACE('',(#285),#5024,.F.);
#5140=ADVANCED_FACE('',(#286),#102,.T.);
#5141=ADVANCED_FACE('',(#287),#5025,.F.);
#5142=ADVANCED_FACE('',(#288),#5026,.F.);
#5143=ADVANCED_FACE('',(#289),#103,.T.);
#5144=ADVANCED_FACE('',(#290),#104,.T.);
#5145=ADVANCED_FACE('',(#291),#5027,.F.);
#5146=ADVANCED_FACE('',(#292),#5028,.F.);
#5147=ADVANCED_FACE('',(#293),#105,.T.);
#5148=ADVANCED_FACE('',(#294),#106,.T.);
#5149=ADVANCED_FACE('',(#295),#5029,.F.);
#5150=ADVANCED_FACE('',(#296),#5030,.F.);
#5151=ADVANCED_FACE('',(#297),#107,.T.);
#5152=ADVANCED_FACE('',(#298),#108,.T.);
#5153=ADVANCED_FACE('',(#299),#5031,.F.);
#5154=ADVANCED_FACE('',(#300),#5032,.F.);
#5155=ADVANCED_FACE('',(#301),#109,.T.);
#5156=ADVANCED_FACE('',(#302),#110,.T.);
#5157=ADVANCED_FACE('',(#303),#5033,.F.);
#5158=ADVANCED_FACE('',(#304),#5034,.F.);
#5159=ADVANCED_FACE('',(#305),#111,.T.);
#5160=ADVANCED_FACE('',(#306),#112,.T.);
#5161=ADVANCED_FACE('',(#307),#5035,.F.);
#5162=ADVANCED_FACE('',(#308),#5036,.F.);
#5163=ADVANCED_FACE('',(#309),#113,.T.);
#5164=ADVANCED_FACE('',(#310),#114,.T.);
#5165=ADVANCED_FACE('',(#311),#5037,.F.);
#5166=ADVANCED_FACE('',(#312),#5038,.F.);
#5167=ADVANCED_FACE('',(#313),#115,.T.);
#5168=ADVANCED_FACE('',(#314),#116,.T.);
#5169=ADVANCED_FACE('',(#315),#5039,.F.);
#5170=ADVANCED_FACE('',(#316),#5040,.F.);
#5171=ADVANCED_FACE('',(#317),#117,.T.);
#5172=ADVANCED_FACE('',(#318),#118,.T.);
#5173=ADVANCED_FACE('',(#319),#119,.T.);
#5174=ADVANCED_FACE('',(#320),#120,.T.);
#5175=ADVANCED_FACE('',(#321),#121,.T.);
#5176=ADVANCED_FACE('',(#322),#122,.T.);
#5177=ADVANCED_FACE('',(#323),#123,.T.);
#5178=ADVANCED_FACE('',(#324),#124,.T.);
#5179=ADVANCED_FACE('',(#325),#125,.T.);
#5180=ADVANCED_FACE('',(#326),#126,.T.);
#5181=ADVANCED_FACE('',(#327),#5041,.F.);
#5182=ADVANCED_FACE('',(#328),#5042,.F.);
#5183=ADVANCED_FACE('',(#329),#127,.T.);
#5184=ADVANCED_FACE('',(#330),#128,.T.);
#5185=ADVANCED_FACE('',(#331),#5043,.F.);
#5186=ADVANCED_FACE('',(#332),#5044,.F.);
#5187=ADVANCED_FACE('',(#333),#129,.T.);
#5188=ADVANCED_FACE('',(#334),#130,.T.);
#5189=ADVANCED_FACE('',(#335),#5045,.F.);
#5190=ADVANCED_FACE('',(#336),#5046,.F.);
#5191=ADVANCED_FACE('',(#337),#131,.T.);
#5192=ADVANCED_FACE('',(#338),#132,.T.);
#5193=ADVANCED_FACE('',(#339),#5047,.F.);
#5194=ADVANCED_FACE('',(#340),#5048,.F.);
#5195=ADVANCED_FACE('',(#341),#133,.T.);
#5196=ADVANCED_FACE('',(#342),#134,.T.);
#5197=ADVANCED_FACE('',(#343),#5049,.F.);
#5198=ADVANCED_FACE('',(#344),#5050,.F.);
#5199=ADVANCED_FACE('',(#345),#135,.T.);
#5200=ADVANCED_FACE('',(#346),#136,.T.);
#5201=ADVANCED_FACE('',(#347),#5051,.F.);
#5202=ADVANCED_FACE('',(#348),#5052,.F.);
#5203=ADVANCED_FACE('',(#349),#137,.T.);
#5204=ADVANCED_FACE('',(#350),#138,.T.);
#5205=ADVANCED_FACE('',(#351),#5053,.F.);
#5206=ADVANCED_FACE('',(#352),#5054,.F.);
#5207=ADVANCED_FACE('',(#353),#139,.T.);
#5208=ADVANCED_FACE('',(#354),#140,.T.);
#5209=ADVANCED_FACE('',(#355),#5055,.F.);
#5210=ADVANCED_FACE('',(#356),#5056,.F.);
#5211=ADVANCED_FACE('',(#357),#141,.T.);
#5212=ADVANCED_FACE('',(#358),#142,.T.);
#5213=ADVANCED_FACE('',(#359),#143,.T.);
#5214=ADVANCED_FACE('',(#360),#144,.T.);
#5215=ADVANCED_FACE('',(#361),#145,.T.);
#5216=ADVANCED_FACE('',(#362),#146,.T.);
#5217=ADVANCED_FACE('',(#363),#147,.T.);
#5218=ADVANCED_FACE('',(#364),#148,.T.);
#5219=ADVANCED_FACE('',(#365),#149,.T.);
#5220=ADVANCED_FACE('',(#366),#150,.T.);
#5221=ADVANCED_FACE('',(#367),#5057,.F.);
#5222=ADVANCED_FACE('',(#368),#5058,.F.);
#5223=ADVANCED_FACE('',(#369),#151,.T.);
#5224=ADVANCED_FACE('',(#370),#152,.T.);
#5225=ADVANCED_FACE('',(#371),#5059,.F.);
#5226=ADVANCED_FACE('',(#372),#5060,.F.);
#5227=ADVANCED_FACE('',(#373),#153,.T.);
#5228=ADVANCED_FACE('',(#374),#154,.T.);
#5229=ADVANCED_FACE('',(#375),#5061,.F.);
#5230=ADVANCED_FACE('',(#376),#5062,.F.);
#5231=ADVANCED_FACE('',(#377),#155,.T.);
#5232=ADVANCED_FACE('',(#378),#156,.T.);
#5233=ADVANCED_FACE('',(#379),#5063,.F.);
#5234=ADVANCED_FACE('',(#380),#5064,.F.);
#5235=ADVANCED_FACE('',(#381),#157,.T.);
#5236=ADVANCED_FACE('',(#382),#158,.T.);
#5237=ADVANCED_FACE('',(#383),#5065,.F.);
#5238=ADVANCED_FACE('',(#384),#5066,.F.);
#5239=ADVANCED_FACE('',(#385),#159,.T.);
#5240=ADVANCED_FACE('',(#386),#160,.T.);
#5241=ADVANCED_FACE('',(#387),#5067,.F.);
#5242=ADVANCED_FACE('',(#388),#5068,.F.);
#5243=ADVANCED_FACE('',(#389),#161,.T.);
#5244=ADVANCED_FACE('',(#390),#162,.T.);
#5245=ADVANCED_FACE('',(#391),#5069,.F.);
#5246=ADVANCED_FACE('',(#392),#5070,.F.);
#5247=ADVANCED_FACE('',(#393),#163,.T.);
#5248=ADVANCED_FACE('',(#394),#164,.T.);
#5249=ADVANCED_FACE('',(#395),#5071,.F.);
#5250=ADVANCED_FACE('',(#396),#5072,.F.);
#5251=ADVANCED_FACE('',(#397),#165,.T.);
#5252=ADVANCED_FACE('',(#398),#166,.T.);
#5253=ADVANCED_FACE('',(#399),#167,.T.);
#5254=ADVANCED_FACE('',(#400),#168,.T.);
#5255=ADVANCED_FACE('',(#401),#169,.T.);
#5256=ADVANCED_FACE('',(#402),#170,.T.);
#5257=ADVANCED_FACE('',(#403),#171,.T.);
#5258=ADVANCED_FACE('',(#404),#172,.T.);
#5259=ADVANCED_FACE('',(#405),#173,.T.);
#5260=ADVANCED_FACE('',(#406),#174,.T.);
#5261=ADVANCED_FACE('',(#407),#175,.T.);
#5262=ADVANCED_FACE('',(#408),#5073,.F.);
#5263=ADVANCED_FACE('',(#409),#5074,.F.);
#5264=ADVANCED_FACE('',(#410),#176,.T.);
#5265=ADVANCED_FACE('',(#411),#177,.T.);
#5266=ADVANCED_FACE('',(#412),#5075,.F.);
#5267=ADVANCED_FACE('',(#413),#5076,.F.);
#5268=ADVANCED_FACE('',(#414),#178,.T.);
#5269=ADVANCED_FACE('',(#415),#179,.T.);
#5270=ADVANCED_FACE('',(#416),#5077,.F.);
#5271=ADVANCED_FACE('',(#417),#5078,.F.);
#5272=ADVANCED_FACE('',(#418),#180,.T.);
#5273=ADVANCED_FACE('',(#419),#181,.T.);
#5274=ADVANCED_FACE('',(#420),#5079,.F.);
#5275=ADVANCED_FACE('',(#421),#5080,.F.);
#5276=ADVANCED_FACE('',(#422),#182,.T.);
#5277=ADVANCED_FACE('',(#423),#183,.T.);
#5278=ADVANCED_FACE('',(#424),#5081,.F.);
#5279=ADVANCED_FACE('',(#425),#5082,.F.);
#5280=ADVANCED_FACE('',(#426),#184,.T.);
#5281=ADVANCED_FACE('',(#427),#185,.T.);
#5282=ADVANCED_FACE('',(#428),#5083,.F.);
#5283=ADVANCED_FACE('',(#429),#5084,.F.);
#5284=ADVANCED_FACE('',(#430),#186,.T.);
#5285=ADVANCED_FACE('',(#431),#187,.T.);
#5286=ADVANCED_FACE('',(#432),#5085,.F.);
#5287=ADVANCED_FACE('',(#433),#5086,.F.);
#5288=ADVANCED_FACE('',(#434),#188,.T.);
#5289=ADVANCED_FACE('',(#435),#189,.T.);
#5290=ADVANCED_FACE('',(#436),#5087,.F.);
#5291=ADVANCED_FACE('',(#437),#5088,.F.);
#5292=ADVANCED_FACE('',(#438),#190,.T.);
#5293=ADVANCED_FACE('',(#439),#191,.T.);
#5294=ADVANCED_FACE('',(#440),#192,.T.);
#5295=ADVANCED_FACE('',(#441),#193,.T.);
#5296=ADVANCED_FACE('',(#442),#194,.T.);
#5297=ADVANCED_FACE('',(#443),#195,.T.);
#5298=ADVANCED_FACE('',(#444),#196,.T.);
#5299=ADVANCED_FACE('',(#445),#197,.T.);
#5300=ADVANCED_FACE('',(#446,#16,#17,#18,#19,#20,#21,#22,#23,#24,#25,#26,
#27,#28,#29,#30,#31,#32,#33,#34,#35,#36,#37,#38,#39,#40),#198,.F.);
#5301=ADVANCED_FACE('',(#447),#199,.T.);
#5302=ADVANCED_FACE('',(#448),#200,.T.);
#5303=ADVANCED_FACE('',(#449),#201,.T.);
#5304=ADVANCED_FACE('',(#450),#202,.T.);
#5305=ADVANCED_FACE('',(#451),#203,.T.);
#5306=ADVANCED_FACE('',(#452),#204,.T.);
#5307=ADVANCED_FACE('',(#453),#205,.T.);
#5308=ADVANCED_FACE('',(#454),#206,.T.);
#5309=ADVANCED_FACE('',(#455,#41),#207,.T.);
#5310=ADVANCED_FACE('',(#456),#208,.T.);
#5311=ADVANCED_FACE('',(#457),#209,.T.);
#5312=ADVANCED_FACE('',(#458),#210,.T.);
#5313=ADVANCED_FACE('',(#459),#211,.T.);
#5314=ADVANCED_FACE('',(#460),#212,.T.);
#5315=ADVANCED_FACE('',(#461),#213,.T.);
#5316=ADVANCED_FACE('',(#462),#214,.T.);
#5317=ADVANCED_FACE('',(#463),#215,.T.);
#5318=ADVANCED_FACE('',(#464),#216,.T.);
#5319=ADVANCED_FACE('',(#465),#217,.T.);
#5320=ADVANCED_FACE('',(#466),#218,.T.);
#5321=ADVANCED_FACE('',(#467),#219,.T.);
#5322=ADVANCED_FACE('',(#468,#42),#220,.T.);
#5323=ADVANCED_FACE('',(#469),#221,.T.);
#5324=ADVANCED_FACE('',(#470),#222,.T.);
#5325=ADVANCED_FACE('',(#471),#223,.T.);
#5326=ADVANCED_FACE('',(#472),#224,.T.);
#5327=ADVANCED_FACE('',(#473),#225,.T.);
#5328=ADVANCED_FACE('',(#474),#226,.T.);
#5329=ADVANCED_FACE('',(#475),#227,.T.);
#5330=ADVANCED_FACE('',(#476),#228,.T.);
#5331=ADVANCED_FACE('',(#477),#229,.T.);
#5332=ADVANCED_FACE('',(#478),#230,.T.);
#5333=ADVANCED_FACE('',(#479),#231,.T.);
#5334=ADVANCED_FACE('',(#480),#232,.T.);
#5335=ADVANCED_FACE('',(#481,#43),#233,.T.);
#5336=ADVANCED_FACE('',(#482,#44,#45,#46,#47,#48,#49,#50,#51,#52,#53,#54,
#55,#56,#57,#58,#59,#60,#61,#62,#63,#64,#65,#66,#67,#68,#69,#70,#71,#72,
#73,#74,#75,#76,#77,#78,#79,#80,#81,#82,#83,#84),#234,.F.);
#5337=CLOSED_SHELL('',(#5089,#5090,#5091,#5092,#5093,#5094,#5095,#5096,
#5097,#5098,#5099,#5100,#5101,#5102,#5103,#5104,#5105,#5106,#5107,#5108,
#5109,#5110,#5111,#5112,#5113,#5114,#5115,#5116,#5117,#5118,#5119,#5120,
#5121,#5122,#5123,#5124,#5125,#5126,#5127,#5128,#5129,#5130,#5131,#5132,
#5133,#5134,#5135,#5136,#5137,#5138,#5139,#5140,#5141,#5142,#5143,#5144,
#5145,#5146,#5147,#5148,#5149,#5150,#5151,#5152,#5153,#5154,#5155,#5156,
#5157,#5158,#5159,#5160,#5161,#5162,#5163,#5164,#5165,#5166,#5167,#5168,
#5169,#5170,#5171,#5172,#5173,#5174,#5175,#5176,#5177,#5178,#5179,#5180,
#5181,#5182,#5183,#5184,#5185,#5186,#5187,#5188,#5189,#5190,#5191,#5192,
#5193,#5194,#5195,#5196,#5197,#5198,#5199,#5200,#5201,#5202,#5203,#5204,
#5205,#5206,#5207,#5208,#5209,#5210,#5211,#5212,#5213,#5214,#5215,#5216,
#5217,#5218,#5219,#5220,#5221,#5222,#5223,#5224,#5225,#5226,#5227,#5228,
#5229,#5230,#5231,#5232,#5233,#5234,#5235,#5236,#5237,#5238,#5239,#5240,
#5241,#5242,#5243,#5244,#5245,#5246,#5247,#5248,#5249,#5250,#5251,#5252,
#5253,#5254,#5255,#5256,#5257,#5258,#5259,#5260,#5261,#5262,#5263,#5264,
#5265,#5266,#5267,#5268,#5269,#5270,#5271,#5272,#5273,#5274,#5275,#5276,
#5277,#5278,#5279,#5280,#5281,#5282,#5283,#5284,#5285,#5286,#5287,#5288,
#5289,#5290,#5291,#5292,#5293,#5294,#5295,#5296,#5297,#5298,#5299,#5300,
#5301,#5302,#5303,#5304,#5305,#5306,#5307,#5308,#5309,#5310,#5311,#5312,
#5313,#5314,#5315,#5316,#5317,#5318,#5319,#5320,#5321,#5322,#5323,#5324,
#5325,#5326,#5327,#5328,#5329,#5330,#5331,#5332,#5333,#5334,#5335,#5336));
#5338=DERIVED_UNIT_ELEMENT(#5340,1.);
#5339=DERIVED_UNIT_ELEMENT(#8818,-3.);
#5340=(
CONVERSION_BASED_UNIT('gram',#5342)
MASS_UNIT()
NAMED_UNIT(#8815)
);
#5341=(
MASS_UNIT()
NAMED_UNIT(*)
SI_UNIT(.KILO.,.GRAM.)
);
#5342=MASS_MEASURE_WITH_UNIT(MASS_MEASURE(0.001),#5341);
#5343=DERIVED_UNIT((#5338,#5339));
#5344=MEASURE_REPRESENTATION_ITEM('density measure',
POSITIVE_RATIO_MEASURE(1.),#5343);
#5345=PROPERTY_DEFINITION_REPRESENTATION(#5350,#5347);
#5346=PROPERTY_DEFINITION_REPRESENTATION(#5351,#5348);
#5347=REPRESENTATION('material name',(#5349),#8812);
#5348=REPRESENTATION('density',(#5344),#8812);
#5349=DESCRIPTIVE_REPRESENTATION_ITEM('Generic','Generic');
#5350=PROPERTY_DEFINITION('material property','material name',#8826);
#5351=PROPERTY_DEFINITION('material property','density of part',#8826);
#5352=DATE_TIME_ROLE('creation_date');
#5353=APPLIED_DATE_AND_TIME_ASSIGNMENT(#5354,#5352,(#8826));
#5354=DATE_AND_TIME(#5355,#5356);
#5355=CALENDAR_DATE(2023,27,10);
#5356=LOCAL_TIME(0,0,0.,#5357);
#5357=COORDINATED_UNIVERSAL_TIME_OFFSET(0,0,.BEHIND.);
#5358=AXIS2_PLACEMENT_3D('',#7271,#5803,#5804);
#5359=AXIS2_PLACEMENT_3D('',#7272,#5805,#5806);
#5360=AXIS2_PLACEMENT_3D('',#7274,#5807,#5808);
#5361=AXIS2_PLACEMENT_3D('',#7277,#5810,#5811);
#5362=AXIS2_PLACEMENT_3D('',#7278,#5812,#5813);
#5363=AXIS2_PLACEMENT_3D('',#7280,#5814,#5815);
#5364=AXIS2_PLACEMENT_3D('',#7281,#5816,#5817);
#5365=AXIS2_PLACEMENT_3D('',#7283,#5818,#5819);
#5366=AXIS2_PLACEMENT_3D('',#7285,#5821,#5822);
#5367=AXIS2_PLACEMENT_3D('',#7288,#5823,#5824);
#5368=AXIS2_PLACEMENT_3D('',#7292,#5826,#5827);
#5369=AXIS2_PLACEMENT_3D('',#7294,#5829,#5830);
#5370=AXIS2_PLACEMENT_3D('',#7300,#5834,#5835);
#5371=AXIS2_PLACEMENT_3D('',#7302,#5836,#5837);
#5372=AXIS2_PLACEMENT_3D('',#7304,#5838,#5839);
#5373=AXIS2_PLACEMENT_3D('',#7306,#5841,#5842);
#5374=AXIS2_PLACEMENT_3D('',#7309,#5843,#5844);
#5375=AXIS2_PLACEMENT_3D('',#7313,#5846,#5847);
#5376=AXIS2_PLACEMENT_3D('',#7315,#5849,#5850);
#5377=AXIS2_PLACEMENT_3D('',#7321,#5854,#5855);
#5378=AXIS2_PLACEMENT_3D('',#7323,#5856,#5857);
#5379=AXIS2_PLACEMENT_3D('',#7325,#5858,#5859);
#5380=AXIS2_PLACEMENT_3D('',#7327,#5861,#5862);
#5381=AXIS2_PLACEMENT_3D('',#7330,#5863,#5864);
#5382=AXIS2_PLACEMENT_3D('',#7334,#5866,#5867);
#5383=AXIS2_PLACEMENT_3D('',#7336,#5869,#5870);
#5384=AXIS2_PLACEMENT_3D('',#7342,#5874,#5875);
#5385=AXIS2_PLACEMENT_3D('',#7344,#5876,#5877);
#5386=AXIS2_PLACEMENT_3D('',#7346,#5878,#5879);
#5387=AXIS2_PLACEMENT_3D('',#7348,#5881,#5882);
#5388=AXIS2_PLACEMENT_3D('',#7351,#5883,#5884);
#5389=AXIS2_PLACEMENT_3D('',#7355,#5886,#5887);
#5390=AXIS2_PLACEMENT_3D('',#7357,#5889,#5890);
#5391=AXIS2_PLACEMENT_3D('',#7363,#5894,#5895);
#5392=AXIS2_PLACEMENT_3D('',#7365,#5896,#5897);
#5393=AXIS2_PLACEMENT_3D('',#7367,#5898,#5899);
#5394=AXIS2_PLACEMENT_3D('',#7369,#5901,#5902);
#5395=AXIS2_PLACEMENT_3D('',#7372,#5903,#5904);
#5396=AXIS2_PLACEMENT_3D('',#7376,#5906,#5907);
#5397=AXIS2_PLACEMENT_3D('',#7378,#5909,#5910);
#5398=AXIS2_PLACEMENT_3D('',#7384,#5914,#5915);
#5399=AXIS2_PLACEMENT_3D('',#7386,#5916,#5917);
#5400=AXIS2_PLACEMENT_3D('',#7388,#5918,#5919);
#5401=AXIS2_PLACEMENT_3D('',#7390,#5921,#5922);
#5402=AXIS2_PLACEMENT_3D('',#7393,#5923,#5924);
#5403=AXIS2_PLACEMENT_3D('',#7397,#5926,#5927);
#5404=AXIS2_PLACEMENT_3D('',#7399,#5929,#5930);
#5405=AXIS2_PLACEMENT_3D('',#7405,#5934,#5935);
#5406=AXIS2_PLACEMENT_3D('',#7407,#5936,#5937);
#5407=AXIS2_PLACEMENT_3D('',#7409,#5938,#5939);
#5408=AXIS2_PLACEMENT_3D('',#7411,#5941,#5942);
#5409=AXIS2_PLACEMENT_3D('',#7414,#5943,#5944);
#5410=AXIS2_PLACEMENT_3D('',#7418,#5946,#5947);
#5411=AXIS2_PLACEMENT_3D('',#7420,#5949,#5950);
#5412=AXIS2_PLACEMENT_3D('',#7426,#5954,#5955);
#5413=AXIS2_PLACEMENT_3D('',#7428,#5956,#5957);
#5414=AXIS2_PLACEMENT_3D('',#7430,#5958,#5959);
#5415=AXIS2_PLACEMENT_3D('',#7432,#5961,#5962);
#5416=AXIS2_PLACEMENT_3D('',#7435,#5963,#5964);
#5417=AXIS2_PLACEMENT_3D('',#7439,#5966,#5967);
#5418=AXIS2_PLACEMENT_3D('',#7441,#5969,#5970);
#5419=AXIS2_PLACEMENT_3D('',#7447,#5974,#5975);
#5420=AXIS2_PLACEMENT_3D('',#7449,#5976,#5977);
#5421=AXIS2_PLACEMENT_3D('',#7451,#5978,#5979);
#5422=AXIS2_PLACEMENT_3D('',#7453,#5981,#5982);
#5423=AXIS2_PLACEMENT_3D('',#7456,#5983,#5984);
#5424=AXIS2_PLACEMENT_3D('',#7460,#5986,#5987);
#5425=AXIS2_PLACEMENT_3D('',#7462,#5989,#5990);
#5426=AXIS2_PLACEMENT_3D('',#7468,#5994,#5995);
#5427=AXIS2_PLACEMENT_3D('',#7470,#5996,#5997);
#5428=AXIS2_PLACEMENT_3D('',#7472,#5998,#5999);
#5429=AXIS2_PLACEMENT_3D('',#7474,#6001,#6002);
#5430=AXIS2_PLACEMENT_3D('',#7477,#6003,#6004);
#5431=AXIS2_PLACEMENT_3D('',#7481,#6006,#6007);
#5432=AXIS2_PLACEMENT_3D('',#7483,#6009,#6010);
#5433=AXIS2_PLACEMENT_3D('',#7489,#6014,#6015);
#5434=AXIS2_PLACEMENT_3D('',#7491,#6016,#6017);
#5435=AXIS2_PLACEMENT_3D('',#7493,#6018,#6019);
#5436=AXIS2_PLACEMENT_3D('',#7495,#6021,#6022);
#5437=AXIS2_PLACEMENT_3D('',#7498,#6023,#6024);
#5438=AXIS2_PLACEMENT_3D('',#7502,#6026,#6027);
#5439=AXIS2_PLACEMENT_3D('',#7504,#6029,#6030);
#5440=AXIS2_PLACEMENT_3D('',#7510,#6034,#6035);
#5441=AXIS2_PLACEMENT_3D('',#7512,#6036,#6037);
#5442=AXIS2_PLACEMENT_3D('',#7514,#6038,#6039);
#5443=AXIS2_PLACEMENT_3D('',#7516,#6041,#6042);
#5444=AXIS2_PLACEMENT_3D('',#7519,#6043,#6044);
#5445=AXIS2_PLACEMENT_3D('',#7523,#6046,#6047);
#5446=AXIS2_PLACEMENT_3D('',#7525,#6049,#6050);
#5447=AXIS2_PLACEMENT_3D('',#7531,#6054,#6055);
#5448=AXIS2_PLACEMENT_3D('',#7533,#6056,#6057);
#5449=AXIS2_PLACEMENT_3D('',#7535,#6058,#6059);
#5450=AXIS2_PLACEMENT_3D('',#7537,#6061,#6062);
#5451=AXIS2_PLACEMENT_3D('',#7540,#6063,#6064);
#5452=AXIS2_PLACEMENT_3D('',#7544,#6066,#6067);
#5453=AXIS2_PLACEMENT_3D('',#7546,#6069,#6070);
#5454=AXIS2_PLACEMENT_3D('',#7552,#6074,#6075);
#5455=AXIS2_PLACEMENT_3D('',#7554,#6076,#6077);
#5456=AXIS2_PLACEMENT_3D('',#7556,#6078,#6079);
#5457=AXIS2_PLACEMENT_3D('',#7558,#6081,#6082);
#5458=AXIS2_PLACEMENT_3D('',#7561,#6083,#6084);
#5459=AXIS2_PLACEMENT_3D('',#7565,#6086,#6087);
#5460=AXIS2_PLACEMENT_3D('',#7567,#6089,#6090);
#5461=AXIS2_PLACEMENT_3D('',#7573,#6094,#6095);
#5462=AXIS2_PLACEMENT_3D('',#7575,#6096,#6097);
#5463=AXIS2_PLACEMENT_3D('',#7577,#6098,#6099);
#5464=AXIS2_PLACEMENT_3D('',#7579,#6101,#6102);
#5465=AXIS2_PLACEMENT_3D('',#7582,#6103,#6104);
#5466=AXIS2_PLACEMENT_3D('',#7586,#6106,#6107);
#5467=AXIS2_PLACEMENT_3D('',#7588,#6109,#6110);
#5468=AXIS2_PLACEMENT_3D('',#7594,#6114,#6115);
#5469=AXIS2_PLACEMENT_3D('',#7596,#6116,#6117);
#5470=AXIS2_PLACEMENT_3D('',#7598,#6118,#6119);
#5471=AXIS2_PLACEMENT_3D('',#7600,#6121,#6122);
#5472=AXIS2_PLACEMENT_3D('',#7603,#6123,#6124);
#5473=AXIS2_PLACEMENT_3D('',#7607,#6126,#6127);
#5474=AXIS2_PLACEMENT_3D('',#7609,#6129,#6130);
#5475=AXIS2_PLACEMENT_3D('',#7615,#6134,#6135);
#5476=AXIS2_PLACEMENT_3D('',#7617,#6136,#6137);
#5477=AXIS2_PLACEMENT_3D('',#7619,#6138,#6139);
#5478=AXIS2_PLACEMENT_3D('',#7621,#6141,#6142);
#5479=AXIS2_PLACEMENT_3D('',#7624,#6145,#6146);
#5480=AXIS2_PLACEMENT_3D('',#7627,#6147,#6148);
#5481=AXIS2_PLACEMENT_3D('',#7631,#6150,#6151);
#5482=AXIS2_PLACEMENT_3D('',#7633,#6153,#6154);
#5483=AXIS2_PLACEMENT_3D('',#7636,#6155,#6156);
#5484=AXIS2_PLACEMENT_3D('',#7640,#6158,#6159);
#5485=AXIS2_PLACEMENT_3D('',#7642,#6161,#6162);
#5486=AXIS2_PLACEMENT_3D('',#7648,#6166,#6167);
#5487=AXIS2_PLACEMENT_3D('',#7654,#6171,#6172);
#5488=AXIS2_PLACEMENT_3D('',#7656,#6173,#6174);
#5489=AXIS2_PLACEMENT_3D('',#7658,#6175,#6176);
#5490=AXIS2_PLACEMENT_3D('',#7660,#6178,#6179);
#5491=AXIS2_PLACEMENT_3D('',#7663,#6180,#6181);
#5492=AXIS2_PLACEMENT_3D('',#7667,#6183,#6184);
#5493=AXIS2_PLACEMENT_3D('',#7669,#6186,#6187);
#5494=AXIS2_PLACEMENT_3D('',#7675,#6191,#6192);
#5495=AXIS2_PLACEMENT_3D('',#7681,#6196,#6197);
#5496=AXIS2_PLACEMENT_3D('',#7683,#6198,#6199);
#5497=AXIS2_PLACEMENT_3D('',#7685,#6200,#6201);
#5498=AXIS2_PLACEMENT_3D('',#7687,#6203,#6204);
#5499=AXIS2_PLACEMENT_3D('',#7690,#6205,#6206);
#5500=AXIS2_PLACEMENT_3D('',#7694,#6208,#6209);
#5501=AXIS2_PLACEMENT_3D('',#7696,#6211,#6212);
#5502=AXIS2_PLACEMENT_3D('',#7702,#6216,#6217);
#5503=AXIS2_PLACEMENT_3D('',#7708,#6221,#6222);
#5504=AXIS2_PLACEMENT_3D('',#7710,#6223,#6224);
#5505=AXIS2_PLACEMENT_3D('',#7712,#6225,#6226);
#5506=AXIS2_PLACEMENT_3D('',#7714,#6228,#6229);
#5507=AXIS2_PLACEMENT_3D('',#7717,#6230,#6231);
#5508=AXIS2_PLACEMENT_3D('',#7721,#6233,#6234);
#5509=AXIS2_PLACEMENT_3D('',#7723,#6236,#6237);
#5510=AXIS2_PLACEMENT_3D('',#7729,#6241,#6242);
#5511=AXIS2_PLACEMENT_3D('',#7735,#6246,#6247);
#5512=AXIS2_PLACEMENT_3D('',#7737,#6248,#6249);
#5513=AXIS2_PLACEMENT_3D('',#7739,#6250,#6251);
#5514=AXIS2_PLACEMENT_3D('',#7741,#6253,#6254);
#5515=AXIS2_PLACEMENT_3D('',#7744,#6255,#6256);
#5516=AXIS2_PLACEMENT_3D('',#7748,#6258,#6259);
#5517=AXIS2_PLACEMENT_3D('',#7750,#6261,#6262);
#5518=AXIS2_PLACEMENT_3D('',#7756,#6266,#6267);
#5519=AXIS2_PLACEMENT_3D('',#7762,#6271,#6272);
#5520=AXIS2_PLACEMENT_3D('',#7764,#6273,#6274);
#5521=AXIS2_PLACEMENT_3D('',#7766,#6275,#6276);
#5522=AXIS2_PLACEMENT_3D('',#7768,#6278,#6279);
#5523=AXIS2_PLACEMENT_3D('',#7771,#6280,#6281);
#5524=AXIS2_PLACEMENT_3D('',#7775,#6283,#6284);
#5525=AXIS2_PLACEMENT_3D('',#7777,#6286,#6287);
#5526=AXIS2_PLACEMENT_3D('',#7783,#6291,#6292);
#5527=AXIS2_PLACEMENT_3D('',#7789,#6296,#6297);
#5528=AXIS2_PLACEMENT_3D('',#7791,#6298,#6299);
#5529=AXIS2_PLACEMENT_3D('',#7793,#6300,#6301);
#5530=AXIS2_PLACEMENT_3D('',#7795,#6303,#6304);
#5531=AXIS2_PLACEMENT_3D('',#7798,#6305,#6306);
#5532=AXIS2_PLACEMENT_3D('',#7802,#6308,#6309);
#5533=AXIS2_PLACEMENT_3D('',#7804,#6311,#6312);
#5534=AXIS2_PLACEMENT_3D('',#7810,#6316,#6317);
#5535=AXIS2_PLACEMENT_3D('',#7816,#6321,#6322);
#5536=AXIS2_PLACEMENT_3D('',#7818,#6323,#6324);
#5537=AXIS2_PLACEMENT_3D('',#7820,#6325,#6326);
#5538=AXIS2_PLACEMENT_3D('',#7822,#6328,#6329);
#5539=AXIS2_PLACEMENT_3D('',#7825,#6330,#6331);
#5540=AXIS2_PLACEMENT_3D('',#7829,#6333,#6334);
#5541=AXIS2_PLACEMENT_3D('',#7831,#6336,#6337);
#5542=AXIS2_PLACEMENT_3D('',#7837,#6341,#6342);
#5543=AXIS2_PLACEMENT_3D('',#7840,#6345,#6346);
#5544=AXIS2_PLACEMENT_3D('',#7843,#6349,#6350);
#5545=AXIS2_PLACEMENT_3D('',#7846,#6353,#6354);
#5546=AXIS2_PLACEMENT_3D('',#7849,#6357,#6358);
#5547=AXIS2_PLACEMENT_3D('',#7852,#6361,#6362);
#5548=AXIS2_PLACEMENT_3D('',#7855,#6365,#6366);
#5549=AXIS2_PLACEMENT_3D('',#7858,#6369,#6370);
#5550=AXIS2_PLACEMENT_3D('',#7861,#6373,#6374);
#5551=AXIS2_PLACEMENT_3D('',#7864,#6377,#6378);
#5552=AXIS2_PLACEMENT_3D('',#7867,#6379,#6380);
#5553=AXIS2_PLACEMENT_3D('',#7871,#6382,#6383);
#5554=AXIS2_PLACEMENT_3D('',#7873,#6385,#6386);
#5555=AXIS2_PLACEMENT_3D('',#7876,#6387,#6388);
#5556=AXIS2_PLACEMENT_3D('',#7880,#6390,#6391);
#5557=AXIS2_PLACEMENT_3D('',#7882,#6393,#6394);
#5558=AXIS2_PLACEMENT_3D('',#7888,#6398,#6399);
#5559=AXIS2_PLACEMENT_3D('',#7894,#6403,#6404);
#5560=AXIS2_PLACEMENT_3D('',#7896,#6405,#6406);
#5561=AXIS2_PLACEMENT_3D('',#7898,#6407,#6408);
#5562=AXIS2_PLACEMENT_3D('',#7900,#6410,#6411);
#5563=AXIS2_PLACEMENT_3D('',#7903,#6412,#6413);
#5564=AXIS2_PLACEMENT_3D('',#7907,#6415,#6416);
#5565=AXIS2_PLACEMENT_3D('',#7909,#6418,#6419);
#5566=AXIS2_PLACEMENT_3D('',#7915,#6423,#6424);
#5567=AXIS2_PLACEMENT_3D('',#7921,#6428,#6429);
#5568=AXIS2_PLACEMENT_3D('',#7923,#6430,#6431);
#5569=AXIS2_PLACEMENT_3D('',#7925,#6432,#6433);
#5570=AXIS2_PLACEMENT_3D('',#7927,#6435,#6436);
#5571=AXIS2_PLACEMENT_3D('',#7930,#6437,#6438);
#5572=AXIS2_PLACEMENT_3D('',#7934,#6440,#6441);
#5573=AXIS2_PLACEMENT_3D('',#7936,#6443,#6444);
#5574=AXIS2_PLACEMENT_3D('',#7942,#6448,#6449);
#5575=AXIS2_PLACEMENT_3D('',#7948,#6453,#6454);
#5576=AXIS2_PLACEMENT_3D('',#7950,#6455,#6456);
#5577=AXIS2_PLACEMENT_3D('',#7952,#6457,#6458);
#5578=AXIS2_PLACEMENT_3D('',#7954,#6460,#6461);
#5579=AXIS2_PLACEMENT_3D('',#7957,#6462,#6463);
#5580=AXIS2_PLACEMENT_3D('',#7961,#6465,#6466);
#5581=AXIS2_PLACEMENT_3D('',#7963,#6468,#6469);
#5582=AXIS2_PLACEMENT_3D('',#7969,#6473,#6474);
#5583=AXIS2_PLACEMENT_3D('',#7975,#6478,#6479);
#5584=AXIS2_PLACEMENT_3D('',#7977,#6480,#6481);
#5585=AXIS2_PLACEMENT_3D('',#7979,#6482,#6483);
#5586=AXIS2_PLACEMENT_3D('',#7981,#6485,#6486);
#5587=AXIS2_PLACEMENT_3D('',#7984,#6487,#6488);
#5588=AXIS2_PLACEMENT_3D('',#7988,#6490,#6491);
#5589=AXIS2_PLACEMENT_3D('',#7990,#6493,#6494);
#5590=AXIS2_PLACEMENT_3D('',#7996,#6498,#6499);
#5591=AXIS2_PLACEMENT_3D('',#8002,#6503,#6504);
#5592=AXIS2_PLACEMENT_3D('',#8004,#6505,#6506);
#5593=AXIS2_PLACEMENT_3D('',#8006,#6507,#6508);
#5594=AXIS2_PLACEMENT_3D('',#8008,#6510,#6511);
#5595=AXIS2_PLACEMENT_3D('',#8011,#6512,#6513);
#5596=AXIS2_PLACEMENT_3D('',#8015,#6515,#6516);
#5597=AXIS2_PLACEMENT_3D('',#8017,#6518,#6519);
#5598=AXIS2_PLACEMENT_3D('',#8023,#6523,#6524);
#5599=AXIS2_PLACEMENT_3D('',#8029,#6528,#6529);
#5600=AXIS2_PLACEMENT_3D('',#8031,#6530,#6531);
#5601=AXIS2_PLACEMENT_3D('',#8033,#6532,#6533);
#5602=AXIS2_PLACEMENT_3D('',#8035,#6535,#6536);
#5603=AXIS2_PLACEMENT_3D('',#8038,#6537,#6538);
#5604=AXIS2_PLACEMENT_3D('',#8042,#6540,#6541);
#5605=AXIS2_PLACEMENT_3D('',#8044,#6543,#6544);
#5606=AXIS2_PLACEMENT_3D('',#8050,#6548,#6549);
#5607=AXIS2_PLACEMENT_3D('',#8056,#6553,#6554);
#5608=AXIS2_PLACEMENT_3D('',#8058,#6555,#6556);
#5609=AXIS2_PLACEMENT_3D('',#8060,#6557,#6558);
#5610=AXIS2_PLACEMENT_3D('',#8062,#6560,#6561);
#5611=AXIS2_PLACEMENT_3D('',#8065,#6562,#6563);
#5612=AXIS2_PLACEMENT_3D('',#8069,#6565,#6566);
#5613=AXIS2_PLACEMENT_3D('',#8071,#6568,#6569);
#5614=AXIS2_PLACEMENT_3D('',#8077,#6573,#6574);
#5615=AXIS2_PLACEMENT_3D('',#8080,#6577,#6578);
#5616=AXIS2_PLACEMENT_3D('',#8083,#6581,#6582);
#5617=AXIS2_PLACEMENT_3D('',#8086,#6585,#6586);
#5618=AXIS2_PLACEMENT_3D('',#8089,#6589,#6590);
#5619=AXIS2_PLACEMENT_3D('',#8092,#6593,#6594);
#5620=AXIS2_PLACEMENT_3D('',#8095,#6597,#6598);
#5621=AXIS2_PLACEMENT_3D('',#8098,#6601,#6602);
#5622=AXIS2_PLACEMENT_3D('',#8101,#6605,#6606);
#5623=AXIS2_PLACEMENT_3D('',#8104,#6609,#6610);
#5624=AXIS2_PLACEMENT_3D('',#8107,#6611,#6612);
#5625=AXIS2_PLACEMENT_3D('',#8111,#6614,#6615);
#5626=AXIS2_PLACEMENT_3D('',#8113,#6617,#6618);
#5627=AXIS2_PLACEMENT_3D('',#8116,#6619,#6620);
#5628=AXIS2_PLACEMENT_3D('',#8120,#6622,#6623);
#5629=AXIS2_PLACEMENT_3D('',#8122,#6625,#6626);
#5630=AXIS2_PLACEMENT_3D('',#8128,#6630,#6631);
#5631=AXIS2_PLACEMENT_3D('',#8134,#6635,#6636);
#5632=AXIS2_PLACEMENT_3D('',#8136,#6637,#6638);
#5633=AXIS2_PLACEMENT_3D('',#8138,#6639,#6640);
#5634=AXIS2_PLACEMENT_3D('',#8140,#6642,#6643);
#5635=AXIS2_PLACEMENT_3D('',#8143,#6644,#6645);
#5636=AXIS2_PLACEMENT_3D('',#8147,#6647,#6648);
#5637=AXIS2_PLACEMENT_3D('',#8149,#6650,#6651);
#5638=AXIS2_PLACEMENT_3D('',#8155,#6655,#6656);
#5639=AXIS2_PLACEMENT_3D('',#8161,#6660,#6661);
#5640=AXIS2_PLACEMENT_3D('',#8163,#6662,#6663);
#5641=AXIS2_PLACEMENT_3D('',#8165,#6664,#6665);
#5642=AXIS2_PLACEMENT_3D('',#8167,#6667,#6668);
#5643=AXIS2_PLACEMENT_3D('',#8170,#6669,#6670);
#5644=AXIS2_PLACEMENT_3D('',#8174,#6672,#6673);
#5645=AXIS2_PLACEMENT_3D('',#8176,#6675,#6676);
#5646=AXIS2_PLACEMENT_3D('',#8182,#6680,#6681);
#5647=AXIS2_PLACEMENT_3D('',#8188,#6685,#6686);
#5648=AXIS2_PLACEMENT_3D('',#8190,#6687,#6688);
#5649=AXIS2_PLACEMENT_3D('',#8192,#6689,#6690);
#5650=AXIS2_PLACEMENT_3D('',#8194,#6692,#6693);
#5651=AXIS2_PLACEMENT_3D('',#8197,#6694,#6695);
#5652=AXIS2_PLACEMENT_3D('',#8201,#6697,#6698);
#5653=AXIS2_PLACEMENT_3D('',#8203,#6700,#6701);
#5654=AXIS2_PLACEMENT_3D('',#8209,#6705,#6706);
#5655=AXIS2_PLACEMENT_3D('',#8215,#6710,#6711);
#5656=AXIS2_PLACEMENT_3D('',#8217,#6712,#6713);
#5657=AXIS2_PLACEMENT_3D('',#8219,#6714,#6715);
#5658=AXIS2_PLACEMENT_3D('',#8221,#6717,#6718);
#5659=AXIS2_PLACEMENT_3D('',#8224,#6719,#6720);
#5660=AXIS2_PLACEMENT_3D('',#8228,#6722,#6723);
#5661=AXIS2_PLACEMENT_3D('',#8230,#6725,#6726);
#5662=AXIS2_PLACEMENT_3D('',#8236,#6730,#6731);
#5663=AXIS2_PLACEMENT_3D('',#8242,#6735,#6736);
#5664=AXIS2_PLACEMENT_3D('',#8244,#6737,#6738);
#5665=AXIS2_PLACEMENT_3D('',#8246,#6739,#6740);
#5666=AXIS2_PLACEMENT_3D('',#8248,#6742,#6743);
#5667=AXIS2_PLACEMENT_3D('',#8251,#6744,#6745);
#5668=AXIS2_PLACEMENT_3D('',#8255,#6747,#6748);
#5669=AXIS2_PLACEMENT_3D('',#8257,#6750,#6751);
#5670=AXIS2_PLACEMENT_3D('',#8263,#6755,#6756);
#5671=AXIS2_PLACEMENT_3D('',#8269,#6760,#6761);
#5672=AXIS2_PLACEMENT_3D('',#8271,#6762,#6763);
#5673=AXIS2_PLACEMENT_3D('',#8273,#6764,#6765);
#5674=AXIS2_PLACEMENT_3D('',#8275,#6767,#6768);
#5675=AXIS2_PLACEMENT_3D('',#8278,#6769,#6770);
#5676=AXIS2_PLACEMENT_3D('',#8282,#6772,#6773);
#5677=AXIS2_PLACEMENT_3D('',#8284,#6775,#6776);
#5678=AXIS2_PLACEMENT_3D('',#8290,#6780,#6781);
#5679=AXIS2_PLACEMENT_3D('',#8296,#6785,#6786);
#5680=AXIS2_PLACEMENT_3D('',#8298,#6787,#6788);
#5681=AXIS2_PLACEMENT_3D('',#8300,#6789,#6790);
#5682=AXIS2_PLACEMENT_3D('',#8302,#6792,#6793);
#5683=AXIS2_PLACEMENT_3D('',#8305,#6794,#6795);
#5684=AXIS2_PLACEMENT_3D('',#8309,#6797,#6798);
#5685=AXIS2_PLACEMENT_3D('',#8311,#6800,#6801);
#5686=AXIS2_PLACEMENT_3D('',#8317,#6805,#6806);
#5687=AXIS2_PLACEMENT_3D('',#8320,#6809,#6810);
#5688=AXIS2_PLACEMENT_3D('',#8323,#6813,#6814);
#5689=AXIS2_PLACEMENT_3D('',#8326,#6817,#6818);
#5690=AXIS2_PLACEMENT_3D('',#8329,#6821,#6822);
#5691=AXIS2_PLACEMENT_3D('',#8332,#6825,#6826);
#5692=AXIS2_PLACEMENT_3D('',#8335,#6829,#6830);
#5693=AXIS2_PLACEMENT_3D('',#8338,#6833,#6834);
#5694=AXIS2_PLACEMENT_3D('',#8341,#6837,#6838);
#5695=AXIS2_PLACEMENT_3D('',#8344,#6841,#6842);
#5696=AXIS2_PLACEMENT_3D('',#8347,#6845,#6846);
#5697=AXIS2_PLACEMENT_3D('',#8350,#6847,#6848);
#5698=AXIS2_PLACEMENT_3D('',#8354,#6850,#6851);
#5699=AXIS2_PLACEMENT_3D('',#8356,#6853,#6854);
#5700=AXIS2_PLACEMENT_3D('',#8359,#6855,#6856);
#5701=AXIS2_PLACEMENT_3D('',#8363,#6858,#6859);
#5702=AXIS2_PLACEMENT_3D('',#8365,#6861,#6862);
#5703=AXIS2_PLACEMENT_3D('',#8371,#6866,#6867);
#5704=AXIS2_PLACEMENT_3D('',#8377,#6871,#6872);
#5705=AXIS2_PLACEMENT_3D('',#8379,#6873,#6874);
#5706=AXIS2_PLACEMENT_3D('',#8381,#6875,#6876);
#5707=AXIS2_PLACEMENT_3D('',#8383,#6878,#6879);
#5708=AXIS2_PLACEMENT_3D('',#8386,#6880,#6881);
#5709=AXIS2_PLACEMENT_3D('',#8390,#6883,#6884);
#5710=AXIS2_PLACEMENT_3D('',#8392,#6886,#6887);
#5711=AXIS2_PLACEMENT_3D('',#8398,#6891,#6892);
#5712=AXIS2_PLACEMENT_3D('',#8404,#6896,#6897);
#5713=AXIS2_PLACEMENT_3D('',#8406,#6898,#6899);
#5714=AXIS2_PLACEMENT_3D('',#8408,#6900,#6901);
#5715=AXIS2_PLACEMENT_3D('',#8410,#6903,#6904);
#5716=AXIS2_PLACEMENT_3D('',#8413,#6905,#6906);
#5717=AXIS2_PLACEMENT_3D('',#8417,#6908,#6909);
#5718=AXIS2_PLACEMENT_3D('',#8419,#6911,#6912);
#5719=AXIS2_PLACEMENT_3D('',#8425,#6916,#6917);
#5720=AXIS2_PLACEMENT_3D('',#8431,#6921,#6922);
#5721=AXIS2_PLACEMENT_3D('',#8433,#6923,#6924);
#5722=AXIS2_PLACEMENT_3D('',#8435,#6925,#6926);
#5723=AXIS2_PLACEMENT_3D('',#8437,#6928,#6929);
#5724=AXIS2_PLACEMENT_3D('',#8440,#6930,#6931);
#5725=AXIS2_PLACEMENT_3D('',#8444,#6933,#6934);
#5726=AXIS2_PLACEMENT_3D('',#8446,#6936,#6937);
#5727=AXIS2_PLACEMENT_3D('',#8452,#6941,#6942);
#5728=AXIS2_PLACEMENT_3D('',#8458,#6946,#6947);
#5729=AXIS2_PLACEMENT_3D('',#8460,#6948,#6949);
#5730=AXIS2_PLACEMENT_3D('',#8462,#6950,#6951);
#5731=AXIS2_PLACEMENT_3D('',#8464,#6953,#6954);
#5732=AXIS2_PLACEMENT_3D('',#8467,#6955,#6956);
#5733=AXIS2_PLACEMENT_3D('',#8471,#6958,#6959);
#5734=AXIS2_PLACEMENT_3D('',#8473,#6961,#6962);
#5735=AXIS2_PLACEMENT_3D('',#8479,#6966,#6967);
#5736=AXIS2_PLACEMENT_3D('',#8485,#6971,#6972);
#5737=AXIS2_PLACEMENT_3D('',#8487,#6973,#6974);
#5738=AXIS2_PLACEMENT_3D('',#8489,#6975,#6976);
#5739=AXIS2_PLACEMENT_3D('',#8491,#6978,#6979);
#5740=AXIS2_PLACEMENT_3D('',#8494,#6980,#6981);
#5741=AXIS2_PLACEMENT_3D('',#8498,#6983,#6984);
#5742=AXIS2_PLACEMENT_3D('',#8500,#6986,#6987);
#5743=AXIS2_PLACEMENT_3D('',#8506,#6991,#6992);
#5744=AXIS2_PLACEMENT_3D('',#8512,#6996,#6997);
#5745=AXIS2_PLACEMENT_3D('',#8514,#6998,#6999);
#5746=AXIS2_PLACEMENT_3D('',#8516,#7000,#7001);
#5747=AXIS2_PLACEMENT_3D('',#8518,#7003,#7004);
#5748=AXIS2_PLACEMENT_3D('',#8521,#7005,#7006);
#5749=AXIS2_PLACEMENT_3D('',#8525,#7008,#7009);
#5750=AXIS2_PLACEMENT_3D('',#8527,#7011,#7012);
#5751=AXIS2_PLACEMENT_3D('',#8533,#7016,#7017);
#5752=AXIS2_PLACEMENT_3D('',#8539,#7021,#7022);
#5753=AXIS2_PLACEMENT_3D('',#8541,#7023,#7024);
#5754=AXIS2_PLACEMENT_3D('',#8543,#7025,#7026);
#5755=AXIS2_PLACEMENT_3D('',#8545,#7028,#7029);
#5756=AXIS2_PLACEMENT_3D('',#8548,#7030,#7031);
#5757=AXIS2_PLACEMENT_3D('',#8552,#7033,#7034);
#5758=AXIS2_PLACEMENT_3D('',#8554,#7036,#7037);
#5759=AXIS2_PLACEMENT_3D('',#8560,#7041,#7042);
#5760=AXIS2_PLACEMENT_3D('',#8563,#7045,#7046);
#5761=AXIS2_PLACEMENT_3D('',#8566,#7049,#7050);
#5762=AXIS2_PLACEMENT_3D('',#8569,#7053,#7054);
#5763=AXIS2_PLACEMENT_3D('',#8572,#7057,#7058);
#5764=AXIS2_PLACEMENT_3D('',#8575,#7061,#7062);
#5765=AXIS2_PLACEMENT_3D('',#8578,#7065,#7066);
#5766=AXIS2_PLACEMENT_3D('',#8581,#7069,#7070);
#5767=AXIS2_PLACEMENT_3D('',#8630,#7103,#7104);
#5768=AXIS2_PLACEMENT_3D('',#8637,#7109,#7110);
#5769=AXIS2_PLACEMENT_3D('',#8644,#7115,#7116);
#5770=AXIS2_PLACEMENT_3D('',#8649,#7120,#7121);
#5771=AXIS2_PLACEMENT_3D('',#8654,#7125,#7126);
#5772=AXIS2_PLACEMENT_3D('',#8659,#7130,#7131);
#5773=AXIS2_PLACEMENT_3D('',#8662,#7134,#7135);
#5774=AXIS2_PLACEMENT_3D('',#8667,#7139,#7140);
#5775=AXIS2_PLACEMENT_3D('',#8670,#7143,#7144);
#5776=AXIS2_PLACEMENT_3D('',#8671,#7145,#7146);
#5777=AXIS2_PLACEMENT_3D('',#8678,#7151,#7152);
#5778=AXIS2_PLACEMENT_3D('',#8685,#7157,#7158);
#5779=AXIS2_PLACEMENT_3D('',#8690,#7162,#7163);
#5780=AXIS2_PLACEMENT_3D('',#8695,#7167,#7168);
#5781=AXIS2_PLACEMENT_3D('',#8704,#7173,#7174);
#5782=AXIS2_PLACEMENT_3D('',#8710,#7178,#7179);
#5783=AXIS2_PLACEMENT_3D('',#8716,#7183,#7184);
#5784=AXIS2_PLACEMENT_3D('',#8722,#7188,#7189);
#5785=AXIS2_PLACEMENT_3D('',#8728,#7193,#7194);
#5786=AXIS2_PLACEMENT_3D('',#8734,#7198,#7199);
#5787=AXIS2_PLACEMENT_3D('',#8740,#7203,#7204);
#5788=AXIS2_PLACEMENT_3D('',#8743,#7207,#7208);
#5789=AXIS2_PLACEMENT_3D('',#8750,#7213,#7214);
#5790=AXIS2_PLACEMENT_3D('',#8753,#7217,#7218);
#5791=AXIS2_PLACEMENT_3D('',#8755,#7220,#7221);
#5792=AXIS2_PLACEMENT_3D('',#8758,#7224,#7225);
#5793=AXIS2_PLACEMENT_3D('',#8760,#7227,#7228);
#5794=AXIS2_PLACEMENT_3D('',#8769,#7233,#7234);
#5795=AXIS2_PLACEMENT_3D('',#8775,#7238,#7239);
#5796=AXIS2_PLACEMENT_3D('',#8781,#7243,#7244);
#5797=AXIS2_PLACEMENT_3D('',#8787,#7248,#7249);
#5798=AXIS2_PLACEMENT_3D('',#8793,#7253,#7254);
#5799=AXIS2_PLACEMENT_3D('',#8799,#7258,#7259);
#5800=AXIS2_PLACEMENT_3D('',#8805,#7263,#7264);
#5801=AXIS2_PLACEMENT_3D('',#8808,#7267,#7268);
#5802=AXIS2_PLACEMENT_3D('',#8809,#7269,#7270);
#5803=DIRECTION('axis',(0.,0.,1.));
#5804=DIRECTION('refdir',(1.,0.,0.));
#5805=DIRECTION('center_axis',(0.,0.,-1.));
#5806=DIRECTION('ref_axis',(1.,0.,0.));
#5807=DIRECTION('center_axis',(0.,0.,-1.));
#5808=DIRECTION('ref_axis',(1.,0.,0.));
#5809=DIRECTION('',(0.,0.,-1.));
#5810=DIRECTION('center_axis',(0.,0.,-1.));
#5811=DIRECTION('ref_axis',(1.,0.,0.));
#5812=DIRECTION('center_axis',(0.,0.,1.));
#5813=DIRECTION('ref_axis',(1.,0.,0.));
#5814=DIRECTION('center_axis',(0.,0.,1.));
#5815=DIRECTION('ref_axis',(-1.,0.,0.));
#5816=DIRECTION('center_axis',(0.,0.,1.));
#5817=DIRECTION('ref_axis',(-1.,0.,0.));
#5818=DIRECTION('center_axis',(0.,0.,1.));
#5819=DIRECTION('ref_axis',(-1.,0.,0.));
#5820=DIRECTION('',(0.,0.,1.));
#5821=DIRECTION('center_axis',(0.,0.,1.));
#5822=DIRECTION('ref_axis',(0.382683432365083,0.923879532511289,0.));
#5823=DIRECTION('center_axis',(0.,0.,1.));
#5824=DIRECTION('ref_axis',(0.382683432365083,0.923879532511289,0.));
#5825=DIRECTION('',(0.,0.,-1.));
#5826=DIRECTION('center_axis',(0.,0.,-1.));
#5827=DIRECTION('ref_axis',(0.382683432365083,0.923879532511289,0.));
#5828=DIRECTION('',(0.,0.,1.));
#5829=DIRECTION('center_axis',(0.38268343236509,0.923879532511287,0.));
#5830=DIRECTION('ref_axis',(-0.923879532511287,0.38268343236509,0.));
#5831=DIRECTION('',(0.923879532511287,-0.38268343236509,0.));
#5832=DIRECTION('',(-0.923879532511287,0.38268343236509,0.));
#5833=DIRECTION('',(0.,0.,1.));
#5834=DIRECTION('center_axis',(0.,0.,1.));
#5835=DIRECTION('ref_axis',(-0.707106781186547,-0.707106781186547,0.));
#5836=DIRECTION('center_axis',(0.,0.,1.));
#5837=DIRECTION('ref_axis',(-0.707106781186547,-0.707106781186547,0.));
#5838=DIRECTION('center_axis',(0.,0.,-1.));
#5839=DIRECTION('ref_axis',(-0.707106781186547,-0.707106781186547,0.));
#5840=DIRECTION('',(0.,0.,-1.));
#5841=DIRECTION('center_axis',(0.,0.,1.));
#5842=DIRECTION('ref_axis',(0.382683432365078,0.923879532511292,0.));
#5843=DIRECTION('center_axis',(0.,0.,1.));
#5844=DIRECTION('ref_axis',(0.382683432365078,0.923879532511292,0.));
#5845=DIRECTION('',(0.,0.,-1.));
#5846=DIRECTION('center_axis',(0.,0.,-1.));
#5847=DIRECTION('ref_axis',(0.382683432365078,0.923879532511292,0.));
#5848=DIRECTION('',(0.,0.,1.));
#5849=DIRECTION('center_axis',(0.38268343236509,0.923879532511287,0.));
#5850=DIRECTION('ref_axis',(-0.923879532511287,0.38268343236509,0.));
#5851=DIRECTION('',(0.923879532511287,-0.38268343236509,0.));
#5852=DIRECTION('',(-0.923879532511287,0.38268343236509,0.));
#5853=DIRECTION('',(0.,0.,1.));
#5854=DIRECTION('center_axis',(0.,0.,1.));
#5855=DIRECTION('ref_axis',(-1.35447211550762E-13,1.,0.));
#5856=DIRECTION('center_axis',(0.,0.,1.));
#5857=DIRECTION('ref_axis',(-1.35447211550762E-13,1.,0.));
#5858=DIRECTION('center_axis',(0.,0.,-1.));
#5859=DIRECTION('ref_axis',(-1.35447211550762E-13,1.,0.));
#5860=DIRECTION('',(0.,0.,-1.));
#5861=DIRECTION('center_axis',(0.,0.,1.));
#5862=DIRECTION('ref_axis',(-0.382683432365078,-0.923879532511292,0.));
#5863=DIRECTION('center_axis',(0.,0.,1.));
#5864=DIRECTION('ref_axis',(-0.382683432365078,-0.923879532511292,0.));
#5865=DIRECTION('',(0.,0.,-1.));
#5866=DIRECTION('center_axis',(0.,0.,-1.));
#5867=DIRECTION('ref_axis',(-0.382683432365078,-0.923879532511292,0.));
#5868=DIRECTION('',(0.,0.,1.));
#5869=DIRECTION('center_axis',(-0.38268343236509,-0.923879532511287,0.));
#5870=DIRECTION('ref_axis',(0.923879532511287,-0.38268343236509,0.));
#5871=DIRECTION('',(-0.923879532511287,0.38268343236509,0.));
#5872=DIRECTION('',(0.923879532511287,-0.38268343236509,0.));
#5873=DIRECTION('',(0.,0.,1.));
#5874=DIRECTION('center_axis',(0.,0.,1.));
#5875=DIRECTION('ref_axis',(0.707106781186543,0.707106781186552,0.));
#5876=DIRECTION('center_axis',(0.,0.,1.));
#5877=DIRECTION('ref_axis',(0.707106781186543,0.707106781186552,0.));
#5878=DIRECTION('center_axis',(0.,0.,-1.));
#5879=DIRECTION('ref_axis',(0.707106781186543,0.707106781186552,0.));
#5880=DIRECTION('',(0.,0.,-1.));
#5881=DIRECTION('center_axis',(0.,0.,1.));
#5882=DIRECTION('ref_axis',(-0.382683432365078,-0.923879532511292,0.));
#5883=DIRECTION('center_axis',(0.,0.,1.));
#5884=DIRECTION('ref_axis',(-0.382683432365078,-0.923879532511292,0.));
#5885=DIRECTION('',(0.,0.,-1.));
#5886=DIRECTION('center_axis',(0.,0.,-1.));
#5887=DIRECTION('ref_axis',(-0.382683432365078,-0.923879532511292,0.));
#5888=DIRECTION('',(0.,0.,1.));
#5889=DIRECTION('center_axis',(-0.38268343236509,-0.923879532511287,0.));
#5890=DIRECTION('ref_axis',(0.923879532511287,-0.38268343236509,0.));
#5891=DIRECTION('',(-0.923879532511287,0.38268343236509,0.));
#5892=DIRECTION('',(0.923879532511287,-0.38268343236509,0.));
#5893=DIRECTION('',(0.,0.,1.));
#5894=DIRECTION('center_axis',(0.,0.,1.));
#5895=DIRECTION('ref_axis',(-4.66293679108666E-14,-1.,0.));
#5896=DIRECTION('center_axis',(0.,0.,1.));
#5897=DIRECTION('ref_axis',(-4.66293679108666E-14,-1.,0.));
#5898=DIRECTION('center_axis',(0.,0.,-1.));
#5899=DIRECTION('ref_axis',(-4.66293679108666E-14,-1.,0.));
#5900=DIRECTION('',(0.,0.,-1.));
#5901=DIRECTION('center_axis',(0.,0.,1.));
#5902=DIRECTION('ref_axis',(0.382683432365189,-0.923879532511246,0.));
#5903=DIRECTION('center_axis',(0.,0.,1.));
#5904=DIRECTION('ref_axis',(0.382683432365189,-0.923879532511246,0.));
#5905=DIRECTION('',(0.,0.,-1.));
#5906=DIRECTION('center_axis',(0.,0.,-1.));
#5907=DIRECTION('ref_axis',(0.382683432365189,-0.923879532511246,0.));
#5908=DIRECTION('',(0.,0.,1.));
#5909=DIRECTION('center_axis',(0.38268343236509,-0.923879532511287,0.));
#5910=DIRECTION('ref_axis',(0.923879532511287,0.38268343236509,0.));
#5911=DIRECTION('',(-0.923879532511287,-0.38268343236509,0.));
#5912=DIRECTION('',(0.923879532511287,0.38268343236509,0.));
#5913=DIRECTION('',(0.,0.,1.));
#5914=DIRECTION('center_axis',(0.,0.,1.));
#5915=DIRECTION('ref_axis',(-2.22044609099471E-14,1.,0.));
#5916=DIRECTION('center_axis',(0.,0.,1.));
#5917=DIRECTION('ref_axis',(-2.22044609099471E-14,1.,0.));
#5918=DIRECTION('center_axis',(0.,0.,-1.));
#5919=DIRECTION('ref_axis',(-2.22044609099471E-14,1.,0.));
#5920=DIRECTION('',(0.,0.,-1.));
#5921=DIRECTION('center_axis',(0.,0.,1.));
#5922=DIRECTION('ref_axis',(0.382683432365089,-0.923879532511287,0.));
#5923=DIRECTION('center_axis',(0.,0.,1.));
#5924=DIRECTION('ref_axis',(0.382683432365089,-0.923879532511287,0.));
#5925=DIRECTION('',(0.,0.,-1.));
#5926=DIRECTION('center_axis',(0.,0.,-1.));
#5927=DIRECTION('ref_axis',(0.382683432365089,-0.923879532511287,0.));
#5928=DIRECTION('',(0.,0.,1.));
#5929=DIRECTION('center_axis',(0.382683432365089,-0.923879532511287,0.));
#5930=DIRECTION('ref_axis',(0.923879532511287,0.382683432365089,0.));
#5931=DIRECTION('',(-0.923879532511287,-0.382683432365089,0.));
#5932=DIRECTION('',(0.923879532511287,0.382683432365089,0.));
#5933=DIRECTION('',(0.,0.,1.));
#5934=DIRECTION('center_axis',(0.,0.,1.));
#5935=DIRECTION('ref_axis',(0.707106781186494,-0.707106781186601,0.));
#5936=DIRECTION('center_axis',(0.,0.,1.));
#5937=DIRECTION('ref_axis',(0.707106781186494,-0.707106781186601,0.));
#5938=DIRECTION('center_axis',(0.,0.,-1.));
#5939=DIRECTION('ref_axis',(0.707106781186494,-0.707106781186601,0.));
#5940=DIRECTION('',(0.,0.,-1.));
#5941=DIRECTION('center_axis',(0.,0.,1.));
#5942=DIRECTION('ref_axis',(-0.382683432365042,0.923879532511307,0.));
#5943=DIRECTION('center_axis',(0.,0.,1.));
#5944=DIRECTION('ref_axis',(-0.382683432365042,0.923879532511307,0.));
#5945=DIRECTION('',(0.,0.,-1.));
#5946=DIRECTION('center_axis',(0.,0.,-1.));
#5947=DIRECTION('ref_axis',(-0.382683432365042,0.923879532511307,0.));
#5948=DIRECTION('',(0.,0.,1.));
#5949=DIRECTION('center_axis',(-0.38268343236509,0.923879532511287,0.));
#5950=DIRECTION('ref_axis',(-0.923879532511287,-0.38268343236509,0.));
#5951=DIRECTION('',(0.923879532511287,0.38268343236509,0.));
#5952=DIRECTION('',(-0.923879532511287,-0.38268343236509,0.));
#5953=DIRECTION('',(0.,0.,1.));
#5954=DIRECTION('center_axis',(0.,0.,1.));
#5955=DIRECTION('ref_axis',(-4.44089218198942E-15,-1.,0.));
#5956=DIRECTION('center_axis',(0.,0.,1.));
#5957=DIRECTION('ref_axis',(-4.44089218198942E-15,-1.,0.));
#5958=DIRECTION('center_axis',(0.,0.,-1.));
#5959=DIRECTION('ref_axis',(-4.44089218198942E-15,-1.,0.));
#5960=DIRECTION('',(0.,0.,-1.));
#5961=DIRECTION('center_axis',(0.,0.,1.));
#5962=DIRECTION('ref_axis',(-0.38268343236509,0.923879532511287,0.));
#5963=DIRECTION('center_axis',(0.,0.,1.));
#5964=DIRECTION('ref_axis',(-0.38268343236509,0.923879532511287,0.));
#5965=DIRECTION('',(0.,0.,-1.));
#5966=DIRECTION('center_axis',(0.,0.,-1.));
#5967=DIRECTION('ref_axis',(-0.38268343236509,0.923879532511287,0.));
#5968=DIRECTION('',(0.,0.,1.));
#5969=DIRECTION('center_axis',(-0.382683432365089,0.923879532511287,0.));
#5970=DIRECTION('ref_axis',(-0.923879532511287,-0.382683432365089,0.));
#5971=DIRECTION('',(0.923879532511287,0.382683432365089,0.));
#5972=DIRECTION('',(-0.923879532511287,-0.382683432365089,0.));
#5973=DIRECTION('',(0.,0.,1.));
#5974=DIRECTION('center_axis',(0.,0.,1.));
#5975=DIRECTION('ref_axis',(-0.707106781186552,0.707106781186543,0.));
#5976=DIRECTION('center_axis',(0.,0.,1.));
#5977=DIRECTION('ref_axis',(-0.707106781186552,0.707106781186543,0.));
#5978=DIRECTION('center_axis',(0.,0.,-1.));
#5979=DIRECTION('ref_axis',(-0.707106781186552,0.707106781186543,0.));
#5980=DIRECTION('',(0.,0.,-1.));
#5981=DIRECTION('center_axis',(0.,0.,1.));
#5982=DIRECTION('ref_axis',(0.923879532511248,0.382683432365184,0.));
#5983=DIRECTION('center_axis',(0.,0.,1.));
#5984=DIRECTION('ref_axis',(0.923879532511248,0.382683432365184,0.));
#5985=DIRECTION('',(0.,0.,-1.));
#5986=DIRECTION('center_axis',(0.,0.,-1.));
#5987=DIRECTION('ref_axis',(0.923879532511248,0.382683432365184,0.));
#5988=DIRECTION('',(0.,0.,1.));
#5989=DIRECTION('center_axis',(0.923879532511287,0.382683432365089,0.));
#5990=DIRECTION('ref_axis',(-0.382683432365089,0.923879532511287,0.));
#5991=DIRECTION('',(0.382683432365089,-0.923879532511287,0.));
#5992=DIRECTION('',(-0.382683432365089,0.923879532511287,0.));
#5993=DIRECTION('',(0.,0.,1.));
#5994=DIRECTION('center_axis',(0.,0.,1.));
#5995=DIRECTION('ref_axis',(-1.,-4.44089218198942E-15,0.));
#5996=DIRECTION('center_axis',(0.,0.,1.));
#5997=DIRECTION('ref_axis',(-1.,-4.44089218198942E-15,0.));
#5998=DIRECTION('center_axis',(0.,0.,-1.));
#5999=DIRECTION('ref_axis',(-1.,-4.44089218198942E-15,0.));
#6000=DIRECTION('',(0.,0.,-1.));
#6001=DIRECTION('center_axis',(0.,0.,1.));
#6002=DIRECTION('ref_axis',(0.923879532511284,0.382683432365096,0.));
#6003=DIRECTION('center_axis',(0.,0.,1.));
#6004=DIRECTION('ref_axis',(0.923879532511284,0.382683432365096,0.));
#6005=DIRECTION('',(0.,0.,-1.));
#6006=DIRECTION('center_axis',(0.,0.,-1.));
#6007=DIRECTION('ref_axis',(0.923879532511284,0.382683432365096,0.));
#6008=DIRECTION('',(0.,0.,1.));
#6009=DIRECTION('center_axis',(0.923879532511287,0.38268343236509,0.));
#6010=DIRECTION('ref_axis',(-0.38268343236509,0.923879532511287,0.));
#6011=DIRECTION('',(0.38268343236509,-0.923879532511287,0.));
#6012=DIRECTION('',(-0.38268343236509,0.923879532511287,0.));
#6013=DIRECTION('',(0.,0.,1.));
#6014=DIRECTION('center_axis',(0.,0.,1.));
#6015=DIRECTION('ref_axis',(0.707106781186636,0.707106781186459,0.));
#6016=DIRECTION('center_axis',(0.,0.,1.));
#6017=DIRECTION('ref_axis',(0.707106781186636,0.707106781186459,0.));
#6018=DIRECTION('center_axis',(0.,0.,-1.));
#6019=DIRECTION('ref_axis',(0.707106781186636,0.707106781186459,0.));
#6020=DIRECTION('',(0.,0.,-1.));
#6021=DIRECTION('center_axis',(0.,0.,1.));
#6022=DIRECTION('ref_axis',(-0.923879532511284,-0.382683432365096,0.));
#6023=DIRECTION('center_axis',(0.,0.,1.));
#6024=DIRECTION('ref_axis',(-0.923879532511284,-0.382683432365096,0.));
#6025=DIRECTION('',(0.,0.,-1.));
#6026=DIRECTION('center_axis',(0.,0.,-1.));
#6027=DIRECTION('ref_axis',(-0.923879532511284,-0.382683432365096,0.));
#6028=DIRECTION('',(0.,0.,1.));
#6029=DIRECTION('center_axis',(-0.923879532511287,-0.382683432365089,0.));
#6030=DIRECTION('ref_axis',(0.382683432365089,-0.923879532511287,0.));
#6031=DIRECTION('',(-0.382683432365089,0.923879532511287,0.));
#6032=DIRECTION('',(0.382683432365089,-0.923879532511287,0.));
#6033=DIRECTION('',(0.,0.,1.));
#6034=DIRECTION('center_axis',(0.,0.,1.));
#6035=DIRECTION('ref_axis',(-0.707106781186512,-0.707106781186583,0.));
#6036=DIRECTION('center_axis',(0.,0.,1.));
#6037=DIRECTION('ref_axis',(-0.707106781186512,-0.707106781186583,0.));
#6038=DIRECTION('center_axis',(0.,0.,-1.));
#6039=DIRECTION('ref_axis',(-0.707106781186512,-0.707106781186583,0.));
#6040=DIRECTION('',(0.,0.,-1.));
#6041=DIRECTION('center_axis',(0.,0.,1.));
#6042=DIRECTION('ref_axis',(-0.923879532511241,-0.3826834323652,0.));
#6043=DIRECTION('center_axis',(0.,0.,1.));
#6044=DIRECTION('ref_axis',(-0.923879532511241,-0.3826834323652,0.));
#6045=DIRECTION('',(0.,0.,-1.));
#6046=DIRECTION('center_axis',(0.,0.,-1.));
#6047=DIRECTION('ref_axis',(-0.923879532511241,-0.3826834323652,0.));
#6048=DIRECTION('',(0.,0.,1.));
#6049=DIRECTION('center_axis',(-0.923879532511287,-0.38268343236509,0.));
#6050=DIRECTION('ref_axis',(0.38268343236509,-0.923879532511287,0.));
#6051=DIRECTION('',(-0.38268343236509,0.923879532511287,0.));
#6052=DIRECTION('',(0.38268343236509,-0.923879532511287,0.));
#6053=DIRECTION('',(0.,0.,1.));
#6054=DIRECTION('center_axis',(0.,0.,1.));
#6055=DIRECTION('ref_axis',(1.,8.88178436397884E-15,0.));
#6056=DIRECTION('center_axis',(0.,0.,1.));
#6057=DIRECTION('ref_axis',(1.,8.88178436397884E-15,0.));
#6058=DIRECTION('center_axis',(0.,0.,-1.));
#6059=DIRECTION('ref_axis',(1.,8.88178436397884E-15,0.));
#6060=DIRECTION('',(0.,0.,-1.));
#6061=DIRECTION('center_axis',(0.,0.,1.));
#6062=DIRECTION('ref_axis',(0.923879532511292,-0.382683432365076,0.));
#6063=DIRECTION('center_axis',(0.,0.,1.));
#6064=DIRECTION('ref_axis',(0.923879532511292,-0.382683432365076,0.));
#6065=DIRECTION('',(0.,0.,-1.));
#6066=DIRECTION('center_axis',(0.,0.,-1.));
#6067=DIRECTION('ref_axis',(0.923879532511292,-0.382683432365076,0.));
#6068=DIRECTION('',(0.,0.,1.));
#6069=DIRECTION('center_axis',(0.923879532511286,-0.382683432365091,0.));
#6070=DIRECTION('ref_axis',(0.382683432365091,0.923879532511286,0.));
#6071=DIRECTION('',(-0.382683432365091,-0.923879532511286,0.));
#6072=DIRECTION('',(0.382683432365091,0.923879532511286,0.));
#6073=DIRECTION('',(0.,0.,1.));
#6074=DIRECTION('center_axis',(0.,0.,1.));
#6075=DIRECTION('ref_axis',(-0.707106781186547,0.707106781186547,0.));
#6076=DIRECTION('center_axis',(0.,0.,1.));
#6077=DIRECTION('ref_axis',(-0.707106781186547,0.707106781186547,0.));
#6078=DIRECTION('center_axis',(0.,0.,-1.));
#6079=DIRECTION('ref_axis',(-0.707106781186547,0.707106781186547,0.));
#6080=DIRECTION('',(0.,0.,-1.));
#6081=DIRECTION('center_axis',(0.,0.,1.));
#6082=DIRECTION('ref_axis',(0.923879532511292,-0.382683432365078,0.));
#6083=DIRECTION('center_axis',(0.,0.,1.));
#6084=DIRECTION('ref_axis',(0.923879532511292,-0.382683432365078,0.));
#6085=DIRECTION('',(0.,0.,-1.));
#6086=DIRECTION('center_axis',(0.,0.,-1.));
#6087=DIRECTION('ref_axis',(0.923879532511292,-0.382683432365078,0.));
#6088=DIRECTION('',(0.,0.,1.));
#6089=DIRECTION('center_axis',(0.923879532511287,-0.38268343236509,0.));
#6090=DIRECTION('ref_axis',(0.38268343236509,0.923879532511287,0.));
#6091=DIRECTION('',(-0.38268343236509,-0.923879532511287,0.));
#6092=DIRECTION('',(0.38268343236509,0.923879532511287,0.));
#6093=DIRECTION('',(0.,0.,1.));
#6094=DIRECTION('center_axis',(0.,0.,1.));
#6095=DIRECTION('ref_axis',(1.,1.35447211550762E-13,0.));
#6096=DIRECTION('center_axis',(0.,0.,1.));
#6097=DIRECTION('ref_axis',(1.,1.35447211550762E-13,0.));
#6098=DIRECTION('center_axis',(0.,0.,-1.));
#6099=DIRECTION('ref_axis',(1.,1.35447211550762E-13,0.));
#6100=DIRECTION('',(0.,0.,-1.));
#6101=DIRECTION('center_axis',(0.,0.,1.));
#6102=DIRECTION('ref_axis',(-0.923879532511255,0.382683432365166,0.));
#6103=DIRECTION('center_axis',(0.,0.,1.));
#6104=DIRECTION('ref_axis',(-0.923879532511255,0.382683432365166,0.));
#6105=DIRECTION('',(0.,0.,-1.));
#6106=DIRECTION('center_axis',(0.,0.,-1.));
#6107=DIRECTION('ref_axis',(-0.923879532511255,0.382683432365166,0.));
#6108=DIRECTION('',(0.,0.,1.));
#6109=DIRECTION('center_axis',(-0.923879532511287,0.38268343236509,0.));
#6110=DIRECTION('ref_axis',(-0.38268343236509,-0.923879532511287,0.));
#6111=DIRECTION('',(0.38268343236509,0.923879532511287,0.));
#6112=DIRECTION('',(-0.38268343236509,-0.923879532511287,0.));
#6113=DIRECTION('',(0.,0.,1.));
#6114=DIRECTION('center_axis',(0.,0.,1.));
#6115=DIRECTION('ref_axis',(0.707106781186547,-0.707106781186547,0.));
#6116=DIRECTION('center_axis',(0.,0.,1.));
#6117=DIRECTION('ref_axis',(0.707106781186547,-0.707106781186547,0.));
#6118=DIRECTION('center_axis',(0.,0.,-1.));
#6119=DIRECTION('ref_axis',(0.707106781186547,-0.707106781186547,0.));
#6120=DIRECTION('',(0.,0.,-1.));
#6121=DIRECTION('center_axis',(0.,0.,1.));
#6122=DIRECTION('ref_axis',(-0.923879532511283,0.3826834323651,0.));
#6123=DIRECTION('center_axis',(0.,0.,1.));
#6124=DIRECTION('ref_axis',(-0.923879532511283,0.3826834323651,0.));
#6125=DIRECTION('',(0.,0.,-1.));
#6126=DIRECTION('center_axis',(0.,0.,-1.));
#6127=DIRECTION('ref_axis',(-0.923879532511283,0.3826834323651,0.));
#6128=DIRECTION('',(0.,0.,1.));
#6129=DIRECTION('center_axis',(-0.923879532511287,0.38268343236509,0.));
#6130=DIRECTION('ref_axis',(-0.38268343236509,-0.923879532511287,0.));
#6131=DIRECTION('',(0.38268343236509,0.923879532511287,0.));
#6132=DIRECTION('',(-0.38268343236509,-0.923879532511287,0.));
#6133=DIRECTION('',(0.,0.,1.));
#6134=DIRECTION('center_axis',(0.,0.,1.));
#6135=DIRECTION('ref_axis',(-1.,-1.22124535004779E-13,0.));
#6136=DIRECTION('center_axis',(0.,0.,1.));
#6137=DIRECTION('ref_axis',(-1.,-1.22124535004779E-13,0.));
#6138=DIRECTION('center_axis',(0.,0.,-1.));
#6139=DIRECTION('ref_axis',(-1.,-1.22124535004779E-13,0.));
#6140=DIRECTION('',(0.,0.,-1.));
#6141=DIRECTION('center_axis',(1.,0.,0.));
#6142=DIRECTION('ref_axis',(0.,1.,0.));
#6143=DIRECTION('',(0.,1.,0.));
#6144=DIRECTION('',(0.,-1.,0.));
#6145=DIRECTION('center_axis',(0.,0.,1.));
#6146=DIRECTION('ref_axis',(-0.382683432365086,0.923879532511288,0.));
#6147=DIRECTION('center_axis',(0.,0.,1.));
#6148=DIRECTION('ref_axis',(-0.382683432365086,0.923879532511288,0.));
#6149=DIRECTION('',(0.,0.,1.));
#6150=DIRECTION('center_axis',(0.,0.,-1.));
#6151=DIRECTION('ref_axis',(-0.382683432365086,0.923879532511288,0.));
#6152=DIRECTION('',(0.,0.,-1.));
#6153=DIRECTION('center_axis',(0.,0.,1.));
#6154=DIRECTION('ref_axis',(0.707106781186552,-0.707106781186543,0.));
#6155=DIRECTION('center_axis',(0.,0.,1.));
#6156=DIRECTION('ref_axis',(0.707106781186552,-0.707106781186543,0.));
#6157=DIRECTION('',(0.,0.,-1.));
#6158=DIRECTION('center_axis',(0.,0.,-1.));
#6159=DIRECTION('ref_axis',(0.707106781186552,-0.707106781186543,0.));
#6160=DIRECTION('',(0.,0.,1.));
#6161=DIRECTION('center_axis',(0.707106781186549,-0.707106781186546,0.));
#6162=DIRECTION('ref_axis',(0.707106781186546,0.707106781186549,0.));
#6163=DIRECTION('',(-0.707106781186546,-0.707106781186549,0.));
#6164=DIRECTION('',(0.707106781186546,0.707106781186549,0.));
#6165=DIRECTION('',(0.,0.,1.));
#6166=DIRECTION('center_axis',(1.,1.01701284893195E-15,0.));
#6167=DIRECTION('ref_axis',(-1.01701284893195E-15,1.,0.));
#6168=DIRECTION('',(1.01701284893195E-15,-1.,0.));
#6169=DIRECTION('',(-1.01701284893195E-15,1.,0.));
#6170=DIRECTION('',(0.,0.,1.));
#6171=DIRECTION('center_axis',(0.,0.,1.));
#6172=DIRECTION('ref_axis',(-0.923879532511298,0.382683432365062,0.));
#6173=DIRECTION('center_axis',(0.,0.,1.));
#6174=DIRECTION('ref_axis',(-0.923879532511298,0.382683432365062,0.));
#6175=DIRECTION('center_axis',(0.,0.,-1.));
#6176=DIRECTION('ref_axis',(-0.923879532511298,0.382683432365062,0.));
#6177=DIRECTION('',(0.,0.,-1.));
#6178=DIRECTION('center_axis',(0.,0.,1.));
#6179=DIRECTION('ref_axis',(1.,1.55431226369633E-14,0.));
#6180=DIRECTION('center_axis',(0.,0.,1.));
#6181=DIRECTION('ref_axis',(1.,1.55431226369633E-14,0.));
#6182=DIRECTION('',(0.,0.,-1.));
#6183=DIRECTION('center_axis',(0.,0.,-1.));
#6184=DIRECTION('ref_axis',(1.,1.55431226369633E-14,0.));
#6185=DIRECTION('',(0.,0.,1.));
#6186=DIRECTION('center_axis',(1.,-1.52551927339793E-15,0.));
#6187=DIRECTION('ref_axis',(1.52551927339793E-15,1.,0.));
#6188=DIRECTION('',(-1.52551927339793E-15,-1.,0.));
#6189=DIRECTION('',(1.52551927339793E-15,1.,0.));
#6190=DIRECTION('',(0.,0.,1.));
#6191=DIRECTION('center_axis',(0.707106781186547,0.707106781186548,0.));
#6192=DIRECTION('ref_axis',(-0.707106781186548,0.707106781186547,0.));
#6193=DIRECTION('',(0.707106781186548,-0.707106781186547,0.));
#6194=DIRECTION('',(-0.707106781186548,0.707106781186547,0.));
#6195=DIRECTION('',(0.,0.,1.));
#6196=DIRECTION('center_axis',(0.,0.,1.));
#6197=DIRECTION('ref_axis',(-0.923879532511287,-0.38268343236509,0.));
#6198=DIRECTION('center_axis',(0.,0.,1.));
#6199=DIRECTION('ref_axis',(-0.923879532511287,-0.38268343236509,0.));
#6200=DIRECTION('center_axis',(0.,0.,-1.));
#6201=DIRECTION('ref_axis',(-0.923879532511287,-0.38268343236509,0.));
#6202=DIRECTION('',(0.,0.,-1.));
#6203=DIRECTION('center_axis',(0.,0.,1.));
#6204=DIRECTION('ref_axis',(0.707106781186543,0.707106781186552,0.));
#6205=DIRECTION('center_axis',(0.,0.,1.));
#6206=DIRECTION('ref_axis',(0.707106781186543,0.707106781186552,0.));
#6207=DIRECTION('',(0.,0.,-1.));
#6208=DIRECTION('center_axis',(0.,0.,-1.));
#6209=DIRECTION('ref_axis',(0.707106781186543,0.707106781186552,0.));
#6210=DIRECTION('',(0.,0.,1.));
#6211=DIRECTION('center_axis',(0.707106781186548,0.707106781186547,0.));
#6212=DIRECTION('ref_axis',(-0.707106781186547,0.707106781186548,0.));
#6213=DIRECTION('',(0.707106781186547,-0.707106781186548,0.));
#6214=DIRECTION('',(-0.707106781186547,0.707106781186548,0.));
#6215=DIRECTION('',(0.,0.,1.));
#6216=DIRECTION('center_axis',(-5.08506424465976E-16,1.,0.));
#6217=DIRECTION('ref_axis',(-1.,-5.08506424465976E-16,0.));
#6218=DIRECTION('',(1.,5.08506424465976E-16,0.));
#6219=DIRECTION('',(-1.,-5.08506424465976E-16,0.));
#6220=DIRECTION('',(0.,0.,1.));
#6221=DIRECTION('center_axis',(0.,0.,1.));
#6222=DIRECTION('ref_axis',(-0.382683432365072,-0.923879532511294,0.));
#6223=DIRECTION('center_axis',(0.,0.,1.));
#6224=DIRECTION('ref_axis',(-0.382683432365072,-0.923879532511294,0.));
#6225=DIRECTION('center_axis',(0.,0.,-1.));
#6226=DIRECTION('ref_axis',(-0.382683432365072,-0.923879532511294,0.));
#6227=DIRECTION('',(0.,0.,-1.));
#6228=DIRECTION('center_axis',(0.,0.,1.));
#6229=DIRECTION('ref_axis',(-1.66533456824606E-14,1.,0.));
#6230=DIRECTION('center_axis',(0.,0.,1.));
#6231=DIRECTION('ref_axis',(-1.66533456824606E-14,1.,0.));
#6232=DIRECTION('',(0.,0.,-1.));
#6233=DIRECTION('center_axis',(0.,0.,-1.));
#6234=DIRECTION('ref_axis',(-1.66533456824606E-14,1.,0.));
#6235=DIRECTION('',(0.,0.,1.));
#6236=DIRECTION('center_axis',(1.01701284893195E-15,1.,0.));
#6237=DIRECTION('ref_axis',(-1.,1.01701284893195E-15,0.));
#6238=DIRECTION('',(1.,-1.01701284893195E-15,0.));
#6239=DIRECTION('',(-1.,1.01701284893195E-15,0.));
#6240=DIRECTION('',(0.,0.,1.));
#6241=DIRECTION('center_axis',(-0.707106781186548,0.707106781186547,0.));
#6242=DIRECTION('ref_axis',(-0.707106781186547,-0.707106781186548,0.));
#6243=DIRECTION('',(0.707106781186547,0.707106781186548,0.));
#6244=DIRECTION('',(-0.707106781186547,-0.707106781186548,0.));
#6245=DIRECTION('',(0.,0.,1.));
#6246=DIRECTION('center_axis',(0.,0.,1.));
#6247=DIRECTION('ref_axis',(0.3826834323651,-0.923879532511283,0.));
#6248=DIRECTION('center_axis',(0.,0.,1.));
#6249=DIRECTION('ref_axis',(0.3826834323651,-0.923879532511283,0.));
#6250=DIRECTION('center_axis',(0.,0.,-1.));
#6251=DIRECTION('ref_axis',(0.3826834323651,-0.923879532511283,0.));
#6252=DIRECTION('',(0.,0.,-1.));
#6253=DIRECTION('center_axis',(0.,0.,1.));
#6254=DIRECTION('ref_axis',(-0.707106781186556,0.707106781186539,0.));
#6255=DIRECTION('center_axis',(0.,0.,1.));
#6256=DIRECTION('ref_axis',(-0.707106781186556,0.707106781186539,0.));
#6257=DIRECTION('',(0.,0.,-1.));
#6258=DIRECTION('center_axis',(0.,0.,-1.));
#6259=DIRECTION('ref_axis',(-0.707106781186556,0.707106781186539,0.));
#6260=DIRECTION('',(0.,0.,1.));
#6261=DIRECTION('center_axis',(-0.707106781186547,0.707106781186548,0.));
#6262=DIRECTION('ref_axis',(-0.707106781186548,-0.707106781186547,0.));
#6263=DIRECTION('',(0.707106781186548,0.707106781186547,0.));
#6264=DIRECTION('',(-0.707106781186548,-0.707106781186547,0.));
#6265=DIRECTION('',(0.,0.,1.));
#6266=DIRECTION('center_axis',(-1.,2.54253212232987E-15,0.));
#6267=DIRECTION('ref_axis',(-2.54253212232987E-15,-1.,0.));
#6268=DIRECTION('',(2.54253212232987E-15,1.,0.));
#6269=DIRECTION('',(-2.54253212232987E-15,-1.,0.));
#6270=DIRECTION('',(0.,0.,1.));
#6271=DIRECTION('center_axis',(0.,0.,1.));
#6272=DIRECTION('ref_axis',(0.923879532511287,-0.38268343236509,0.));
#6273=DIRECTION('center_axis',(0.,0.,1.));
#6274=DIRECTION('ref_axis',(0.923879532511287,-0.38268343236509,0.));
#6275=DIRECTION('center_axis',(0.,0.,-1.));
#6276=DIRECTION('ref_axis',(0.923879532511287,-0.38268343236509,0.));
#6277=DIRECTION('',(0.,0.,-1.));
#6278=DIRECTION('center_axis',(0.,0.,1.));
#6279=DIRECTION('ref_axis',(-1.,-1.99840148189524E-14,0.));
#6280=DIRECTION('center_axis',(0.,0.,1.));
#6281=DIRECTION('ref_axis',(-1.,-1.99840148189524E-14,0.));
#6282=DIRECTION('',(0.,0.,-1.));
#6283=DIRECTION('center_axis',(0.,0.,-1.));
#6284=DIRECTION('ref_axis',(-1.,-1.99840148189524E-14,0.));
#6285=DIRECTION('',(0.,0.,1.));
#6286=DIRECTION('center_axis',(-1.,-1.52551927339792E-15,0.));
#6287=DIRECTION('ref_axis',(1.52551927339792E-15,-1.,0.));
#6288=DIRECTION('',(-1.52551927339792E-15,1.,0.));
#6289=DIRECTION('',(1.52551927339792E-15,-1.,0.));
#6290=DIRECTION('',(0.,0.,1.));
#6291=DIRECTION('center_axis',(-0.707106781186549,-0.707106781186546,0.));
#6292=DIRECTION('ref_axis',(0.707106781186546,-0.707106781186549,0.));
#6293=DIRECTION('',(-0.707106781186546,0.707106781186549,0.));
#6294=DIRECTION('',(0.707106781186546,-0.707106781186549,0.));
#6295=DIRECTION('',(0.,0.,1.));
#6296=DIRECTION('center_axis',(0.,0.,1.));
#6297=DIRECTION('ref_axis',(0.923879532511294,0.382683432365071,0.));
#6298=DIRECTION('center_axis',(0.,0.,1.));
#6299=DIRECTION('ref_axis',(0.923879532511294,0.382683432365071,0.));
#6300=DIRECTION('center_axis',(0.,0.,-1.));
#6301=DIRECTION('ref_axis',(0.923879532511294,0.382683432365071,0.));
#6302=DIRECTION('',(0.,0.,-1.));
#6303=DIRECTION('center_axis',(0.,0.,1.));
#6304=DIRECTION('ref_axis',(-0.707106781186543,-0.707106781186552,0.));
#6305=DIRECTION('center_axis',(0.,0.,1.));
#6306=DIRECTION('ref_axis',(-0.707106781186543,-0.707106781186552,0.));
#6307=DIRECTION('',(0.,0.,-1.));
#6308=DIRECTION('center_axis',(0.,0.,-1.));
#6309=DIRECTION('ref_axis',(-0.707106781186543,-0.707106781186552,0.));
#6310=DIRECTION('',(0.,0.,1.));
#6311=DIRECTION('center_axis',(-0.707106781186546,-0.707106781186549,0.));
#6312=DIRECTION('ref_axis',(0.707106781186549,-0.707106781186546,0.));
#6313=DIRECTION('',(-0.707106781186549,0.707106781186546,0.));
#6314=DIRECTION('',(0.707106781186549,-0.707106781186546,0.));
#6315=DIRECTION('',(0.,0.,1.));
#6316=DIRECTION('center_axis',(-2.03402569786389E-15,-1.,0.));
#6317=DIRECTION('ref_axis',(1.,-2.03402569786389E-15,0.));
#6318=DIRECTION('',(-1.,2.03402569786389E-15,0.));
#6319=DIRECTION('',(1.,-2.03402569786389E-15,0.));
#6320=DIRECTION('',(0.,0.,1.));
#6321=DIRECTION('center_axis',(0.,0.,1.));
#6322=DIRECTION('ref_axis',(0.38268343236508,0.923879532511291,0.));
#6323=DIRECTION('center_axis',(0.,0.,1.));
#6324=DIRECTION('ref_axis',(0.38268343236508,0.923879532511291,0.));
#6325=DIRECTION('center_axis',(0.,0.,-1.));
#6326=DIRECTION('ref_axis',(0.38268343236508,0.923879532511291,0.));
#6327=DIRECTION('',(0.,0.,-1.));
#6328=DIRECTION('center_axis',(0.,0.,1.));
#6329=DIRECTION('ref_axis',(1.66533456824606E-14,-1.,0.));
#6330=DIRECTION('center_axis',(0.,0.,1.));
#6331=DIRECTION('ref_axis',(1.66533456824606E-14,-1.,0.));
#6332=DIRECTION('',(0.,0.,-1.));
#6333=DIRECTION('center_axis',(0.,0.,-1.));
#6334=DIRECTION('ref_axis',(1.66533456824606E-14,-1.,0.));
#6335=DIRECTION('',(0.,0.,1.));
#6336=DIRECTION('center_axis',(2.54253212232986E-15,-1.,0.));
#6337=DIRECTION('ref_axis',(1.,2.54253212232986E-15,0.));
#6338=DIRECTION('',(-1.,-2.54253212232986E-15,0.));
#6339=DIRECTION('',(1.,2.54253212232986E-15,0.));
#6340=DIRECTION('',(0.,0.,1.));
#6341=DIRECTION('center_axis',(0.707106781186546,-0.707106781186549,0.));
#6342=DIRECTION('ref_axis',(0.707106781186549,0.707106781186546,0.));
#6343=DIRECTION('',(-0.707106781186549,-0.707106781186546,0.));
#6344=DIRECTION('',(0.707106781186549,0.707106781186546,0.));
#6345=DIRECTION('center_axis',(0.707106781186548,-0.707106781186547,0.));
#6346=DIRECTION('ref_axis',(0.707106781186547,0.707106781186548,0.));
#6347=DIRECTION('',(-0.707106781186547,-0.707106781186548,0.));
#6348=DIRECTION('',(0.707106781186547,0.707106781186548,0.));
#6349=DIRECTION('center_axis',(0.,-1.,0.));
#6350=DIRECTION('ref_axis',(1.,0.,0.));
#6351=DIRECTION('',(-1.,0.,0.));
#6352=DIRECTION('',(1.,0.,0.));
#6353=DIRECTION('center_axis',(-0.707106781186548,-0.707106781186548,0.));
#6354=DIRECTION('ref_axis',(0.707106781186548,-0.707106781186548,0.));
#6355=DIRECTION('',(0.707106781186548,-0.707106781186548,0.));
#6356=DIRECTION('',(-0.707106781186548,0.707106781186548,0.));
#6357=DIRECTION('center_axis',(-1.,2.05245858779872E-16,0.));
#6358=DIRECTION('ref_axis',(-2.05245858779872E-16,-1.,0.));
#6359=DIRECTION('',(-2.05245858779872E-16,-1.,0.));
#6360=DIRECTION('',(2.05245858779872E-16,1.,0.));
#6361=DIRECTION('center_axis',(-0.707106781186547,0.707106781186548,0.));
#6362=DIRECTION('ref_axis',(-0.707106781186548,-0.707106781186547,0.));
#6363=DIRECTION('',(0.707106781186548,0.707106781186547,0.));
#6364=DIRECTION('',(-0.707106781186548,-0.707106781186547,0.));
#6365=DIRECTION('center_axis',(0.,1.,0.));
#6366=DIRECTION('ref_axis',(-1.,0.,0.));
#6367=DIRECTION('',(1.,0.,0.));
#6368=DIRECTION('',(-1.,0.,0.));
#6369=DIRECTION('center_axis',(0.707106781186548,0.707106781186548,0.));
#6370=DIRECTION('ref_axis',(-0.707106781186548,0.707106781186548,0.));
#6371=DIRECTION('',(-0.707106781186548,0.707106781186548,0.));
#6372=DIRECTION('',(0.707106781186548,-0.707106781186548,0.));
#6373=DIRECTION('center_axis',(0.923879532511287,0.38268343236509,0.));
#6374=DIRECTION('ref_axis',(-0.38268343236509,0.923879532511287,0.));
#6375=DIRECTION('',(0.38268343236509,-0.923879532511287,0.));
#6376=DIRECTION('',(-0.38268343236509,0.923879532511287,0.));
#6377=DIRECTION('center_axis',(0.,0.,1.));
#6378=DIRECTION('ref_axis',(0.,1.,0.));
#6379=DIRECTION('center_axis',(0.,0.,1.));
#6380=DIRECTION('ref_axis',(0.,1.,0.));
#6381=DIRECTION('',(0.,0.,1.));
#6382=DIRECTION('center_axis',(0.,0.,-1.));
#6383=DIRECTION('ref_axis',(0.,1.,0.));
#6384=DIRECTION('',(0.,0.,-1.));
#6385=DIRECTION('center_axis',(0.,0.,1.));
#6386=DIRECTION('ref_axis',(0.382683432365101,-0.923879532511282,0.));
#6387=DIRECTION('center_axis',(0.,0.,1.));
#6388=DIRECTION('ref_axis',(0.382683432365101,-0.923879532511282,0.));
#6389=DIRECTION('',(0.,0.,-1.));
#6390=DIRECTION('center_axis',(0.,0.,-1.));
#6391=DIRECTION('ref_axis',(0.382683432365101,-0.923879532511282,0.));
#6392=DIRECTION('',(0.,0.,1.));
#6393=DIRECTION('center_axis',(0.382683432365092,-0.923879532511286,0.));
#6394=DIRECTION('ref_axis',(0.923879532511286,0.382683432365092,0.));
#6395=DIRECTION('',(-0.923879532511286,-0.382683432365092,0.));
#6396=DIRECTION('',(0.923879532511286,0.382683432365092,0.));
#6397=DIRECTION('',(0.,0.,1.));
#6398=DIRECTION('center_axis',(0.923879532511286,-0.382683432365091,0.));
#6399=DIRECTION('ref_axis',(0.382683432365091,0.923879532511286,0.));
#6400=DIRECTION('',(-0.382683432365091,-0.923879532511286,0.));
#6401=DIRECTION('',(0.382683432365091,0.923879532511286,0.));
#6402=DIRECTION('',(0.,0.,1.));
#6403=DIRECTION('center_axis',(0.,0.,1.));
#6404=DIRECTION('ref_axis',(-0.707106781186548,0.707106781186548,0.));
#6405=DIRECTION('center_axis',(0.,0.,1.));
#6406=DIRECTION('ref_axis',(-0.707106781186548,0.707106781186548,0.));
#6407=DIRECTION('center_axis',(0.,0.,-1.));
#6408=DIRECTION('ref_axis',(-0.707106781186548,0.707106781186548,0.));
#6409=DIRECTION('',(0.,0.,-1.));
#6410=DIRECTION('center_axis',(0.,0.,1.));
#6411=DIRECTION('ref_axis',(0.923879532511284,-0.382683432365097,0.));
#6412=DIRECTION('center_axis',(0.,0.,1.));
#6413=DIRECTION('ref_axis',(0.923879532511284,-0.382683432365097,0.));
#6414=DIRECTION('',(0.,0.,-1.));
#6415=DIRECTION('center_axis',(0.,0.,-1.));
#6416=DIRECTION('ref_axis',(0.923879532511284,-0.382683432365097,0.));
#6417=DIRECTION('',(0.,0.,1.));
#6418=DIRECTION('center_axis',(0.923879532511287,-0.382683432365088,0.));
#6419=DIRECTION('ref_axis',(0.382683432365088,0.923879532511287,0.));
#6420=DIRECTION('',(-0.382683432365088,-0.923879532511287,0.));
#6421=DIRECTION('',(0.382683432365088,0.923879532511287,0.));
#6422=DIRECTION('',(0.,0.,1.));
#6423=DIRECTION('center_axis',(0.923879532511287,0.382683432365089,0.));
#6424=DIRECTION('ref_axis',(-0.382683432365089,0.923879532511287,0.));
#6425=DIRECTION('',(0.382683432365089,-0.923879532511287,0.));
#6426=DIRECTION('',(-0.382683432365089,0.923879532511287,0.));
#6427=DIRECTION('',(0.,0.,1.));
#6428=DIRECTION('center_axis',(0.,0.,1.));
#6429=DIRECTION('ref_axis',(-1.,-4.44089218198938E-15,0.));
#6430=DIRECTION('center_axis',(0.,0.,1.));
#6431=DIRECTION('ref_axis',(-1.,-4.44089218198938E-15,0.));
#6432=DIRECTION('center_axis',(0.,0.,-1.));
#6433=DIRECTION('ref_axis',(-1.,-4.44089218198938E-15,0.));
#6434=DIRECTION('',(0.,0.,-1.));
#6435=DIRECTION('center_axis',(0.,0.,1.));
#6436=DIRECTION('ref_axis',(0.923879532511287,0.382683432365089,0.));
#6437=DIRECTION('center_axis',(0.,0.,1.));
#6438=DIRECTION('ref_axis',(0.923879532511287,0.382683432365089,0.));
#6439=DIRECTION('',(0.,0.,-1.));
#6440=DIRECTION('center_axis',(0.,0.,-1.));
#6441=DIRECTION('ref_axis',(0.923879532511287,0.382683432365089,0.));
#6442=DIRECTION('',(0.,0.,1.));
#6443=DIRECTION('center_axis',(0.923879532511286,0.382683432365091,0.));
#6444=DIRECTION('ref_axis',(-0.382683432365091,0.923879532511286,0.));
#6445=DIRECTION('',(0.382683432365091,-0.923879532511286,0.));
#6446=DIRECTION('',(-0.382683432365091,0.923879532511286,0.));
#6447=DIRECTION('',(0.,0.,1.));
#6448=DIRECTION('center_axis',(0.382683432365089,0.923879532511287,0.));
#6449=DIRECTION('ref_axis',(-0.923879532511287,0.382683432365089,0.));
#6450=DIRECTION('',(0.923879532511287,-0.382683432365089,0.));
#6451=DIRECTION('',(-0.923879532511287,0.382683432365089,0.));
#6452=DIRECTION('',(0.,0.,1.));
#6453=DIRECTION('center_axis',(0.,0.,1.));
#6454=DIRECTION('ref_axis',(-0.707106781186552,-0.707106781186543,0.));
#6455=DIRECTION('center_axis',(0.,0.,1.));
#6456=DIRECTION('ref_axis',(-0.707106781186552,-0.707106781186543,0.));
#6457=DIRECTION('center_axis',(0.,0.,-1.));
#6458=DIRECTION('ref_axis',(-0.707106781186552,-0.707106781186543,0.));
#6459=DIRECTION('',(0.,0.,-1.));
#6460=DIRECTION('center_axis',(0.,0.,1.));
#6461=DIRECTION('ref_axis',(0.382683432365086,0.923879532511288,0.));
#6462=DIRECTION('center_axis',(0.,0.,1.));
#6463=DIRECTION('ref_axis',(0.382683432365086,0.923879532511288,0.));
#6464=DIRECTION('',(0.,0.,-1.));
#6465=DIRECTION('center_axis',(0.,0.,-1.));
#6466=DIRECTION('ref_axis',(0.382683432365086,0.923879532511288,0.));
#6467=DIRECTION('',(0.,0.,1.));
#6468=DIRECTION('center_axis',(0.382683432365089,0.923879532511287,0.));
#6469=DIRECTION('ref_axis',(-0.923879532511287,0.382683432365089,0.));
#6470=DIRECTION('',(0.923879532511287,-0.382683432365089,0.));
#6471=DIRECTION('',(-0.923879532511287,0.382683432365089,0.));
#6472=DIRECTION('',(0.,0.,1.));
#6473=DIRECTION('center_axis',(-0.382683432365089,0.923879532511287,0.));
#6474=DIRECTION('ref_axis',(-0.923879532511287,-0.382683432365089,0.));
#6475=DIRECTION('',(0.923879532511287,0.382683432365089,0.));
#6476=DIRECTION('',(-0.923879532511287,-0.382683432365089,0.));
#6477=DIRECTION('',(0.,0.,1.));
#6478=DIRECTION('center_axis',(0.,0.,1.));
#6479=DIRECTION('ref_axis',(-1.33226765459681E-14,-1.,0.));
#6480=DIRECTION('center_axis',(0.,0.,1.));
#6481=DIRECTION('ref_axis',(-1.33226765459681E-14,-1.,0.));
#6482=DIRECTION('center_axis',(0.,0.,-1.));
#6483=DIRECTION('ref_axis',(-1.33226765459681E-14,-1.,0.));
#6484=DIRECTION('',(0.,0.,-1.));
#6485=DIRECTION('center_axis',(0.,0.,1.));
#6486=DIRECTION('ref_axis',(-0.382683432365101,0.923879532511282,0.));
#6487=DIRECTION('center_axis',(0.,0.,1.));
#6488=DIRECTION('ref_axis',(-0.382683432365101,0.923879532511282,0.));
#6489=DIRECTION('',(0.,0.,-1.));
#6490=DIRECTION('center_axis',(0.,0.,-1.));
#6491=DIRECTION('ref_axis',(-0.382683432365101,0.923879532511282,0.));
#6492=DIRECTION('',(0.,0.,1.));
#6493=DIRECTION('center_axis',(-0.382683432365091,0.923879532511286,0.));
#6494=DIRECTION('ref_axis',(-0.923879532511286,-0.382683432365091,0.));
#6495=DIRECTION('',(0.923879532511286,0.382683432365091,0.));
#6496=DIRECTION('',(-0.923879532511286,-0.382683432365091,0.));
#6497=DIRECTION('',(0.,0.,1.));
#6498=DIRECTION('center_axis',(-0.923879532511287,0.38268343236509,0.));
#6499=DIRECTION('ref_axis',(-0.38268343236509,-0.923879532511287,0.));
#6500=DIRECTION('',(0.38268343236509,0.923879532511287,0.));
#6501=DIRECTION('',(-0.38268343236509,-0.923879532511287,0.));
#6502=DIRECTION('',(0.,0.,1.));
#6503=DIRECTION('center_axis',(0.,0.,1.));
#6504=DIRECTION('ref_axis',(0.707106781186559,-0.707106781186536,0.));
#6505=DIRECTION('center_axis',(0.,0.,1.));
#6506=DIRECTION('ref_axis',(0.707106781186559,-0.707106781186536,0.));
#6507=DIRECTION('center_axis',(0.,0.,-1.));
#6508=DIRECTION('ref_axis',(0.707106781186559,-0.707106781186536,0.));
#6509=DIRECTION('',(0.,0.,-1.));
#6510=DIRECTION('center_axis',(0.,0.,1.));
#6511=DIRECTION('ref_axis',(-0.923879532511282,0.382683432365101,0.));
#6512=DIRECTION('center_axis',(0.,0.,1.));
#6513=DIRECTION('ref_axis',(-0.923879532511282,0.382683432365101,0.));
#6514=DIRECTION('',(0.,0.,-1.));
#6515=DIRECTION('center_axis',(0.,0.,-1.));
#6516=DIRECTION('ref_axis',(-0.923879532511282,0.382683432365101,0.));
#6517=DIRECTION('',(0.,0.,1.));
#6518=DIRECTION('center_axis',(-0.923879532511287,0.382683432365088,0.));
#6519=DIRECTION('ref_axis',(-0.382683432365088,-0.923879532511287,0.));
#6520=DIRECTION('',(0.382683432365088,0.923879532511287,0.));
#6521=DIRECTION('',(-0.382683432365088,-0.923879532511287,0.));
#6522=DIRECTION('',(0.,0.,1.));
#6523=DIRECTION('center_axis',(-0.923879532511288,-0.382683432365088,0.));
#6524=DIRECTION('ref_axis',(0.382683432365088,-0.923879532511288,0.));
#6525=DIRECTION('',(-0.382683432365088,0.923879532511288,0.));
#6526=DIRECTION('',(0.382683432365088,-0.923879532511288,0.));
#6527=DIRECTION('',(0.,0.,1.));
#6528=DIRECTION('center_axis',(0.,0.,1.));
#6529=DIRECTION('ref_axis',(1.,-4.44089218198938E-15,0.));
#6530=DIRECTION('center_axis',(0.,0.,1.));
#6531=DIRECTION('ref_axis',(1.,-4.44089218198938E-15,0.));
#6532=DIRECTION('center_axis',(0.,0.,-1.));
#6533=DIRECTION('ref_axis',(1.,-4.44089218198938E-15,0.));
#6534=DIRECTION('',(0.,0.,-1.));
#6535=DIRECTION('center_axis',(0.,0.,1.));
#6536=DIRECTION('ref_axis',(-0.923879532511284,-0.382683432365097,0.));
#6537=DIRECTION('center_axis',(0.,0.,1.));
#6538=DIRECTION('ref_axis',(-0.923879532511284,-0.382683432365097,0.));
#6539=DIRECTION('',(0.,0.,-1.));
#6540=DIRECTION('center_axis',(0.,0.,-1.));
#6541=DIRECTION('ref_axis',(-0.923879532511284,-0.382683432365097,0.));
#6542=DIRECTION('',(0.,0.,1.));
#6543=DIRECTION('center_axis',(-0.923879532511286,-0.382683432365092,0.));
#6544=DIRECTION('ref_axis',(0.382683432365092,-0.923879532511286,0.));
#6545=DIRECTION('',(-0.382683432365092,0.923879532511286,0.));
#6546=DIRECTION('',(0.382683432365092,-0.923879532511286,0.));
#6547=DIRECTION('',(0.,0.,1.));
#6548=DIRECTION('center_axis',(-0.382683432365093,-0.923879532511286,0.));
#6549=DIRECTION('ref_axis',(0.923879532511286,-0.382683432365093,0.));
#6550=DIRECTION('',(-0.923879532511286,0.382683432365093,0.));
#6551=DIRECTION('',(0.923879532511286,-0.382683432365093,0.));
#6552=DIRECTION('',(0.,0.,1.));
#6553=DIRECTION('center_axis',(0.,0.,1.));
#6554=DIRECTION('ref_axis',(0.707106781186541,0.707106781186554,0.));
#6555=DIRECTION('center_axis',(0.,0.,1.));
#6556=DIRECTION('ref_axis',(0.707106781186541,0.707106781186554,0.));
#6557=DIRECTION('center_axis',(0.,0.,-1.));
#6558=DIRECTION('ref_axis',(0.707106781186541,0.707106781186554,0.));
#6559=DIRECTION('',(0.,0.,-1.));
#6560=DIRECTION('center_axis',(0.,0.,1.));
#6561=DIRECTION('ref_axis',(-0.382683432365082,-0.92387953251129,0.));
#6562=DIRECTION('center_axis',(0.,0.,1.));
#6563=DIRECTION('ref_axis',(-0.382683432365082,-0.92387953251129,0.));
#6564=DIRECTION('',(0.,0.,-1.));
#6565=DIRECTION('center_axis',(0.,0.,-1.));
#6566=DIRECTION('ref_axis',(-0.382683432365082,-0.92387953251129,0.));
#6567=DIRECTION('',(0.,0.,1.));
#6568=DIRECTION('center_axis',(-0.382683432365088,-0.923879532511288,0.));
#6569=DIRECTION('ref_axis',(0.923879532511288,-0.382683432365088,0.));
#6570=DIRECTION('',(-0.923879532511288,0.382683432365088,0.));
#6571=DIRECTION('',(0.923879532511288,-0.382683432365088,0.));
#6572=DIRECTION('',(0.,0.,1.));
#6573=DIRECTION('center_axis',(0.382683432365087,-0.923879532511288,0.));
#6574=DIRECTION('ref_axis',(0.923879532511288,0.382683432365087,0.));
#6575=DIRECTION('',(-0.923879532511288,-0.382683432365087,0.));
#6576=DIRECTION('',(0.923879532511288,0.382683432365087,0.));
#6577=DIRECTION('center_axis',(0.923879532511287,-0.38268343236509,0.));
#6578=DIRECTION('ref_axis',(0.38268343236509,0.923879532511287,0.));
#6579=DIRECTION('',(-0.38268343236509,-0.923879532511287,0.));
#6580=DIRECTION('',(0.38268343236509,0.923879532511287,0.));
#6581=DIRECTION('center_axis',(0.38268343236509,-0.923879532511287,0.));
#6582=DIRECTION('ref_axis',(0.923879532511287,0.38268343236509,0.));
#6583=DIRECTION('',(-0.923879532511287,-0.38268343236509,0.));
#6584=DIRECTION('',(0.923879532511287,0.38268343236509,0.));
#6585=DIRECTION('center_axis',(-0.38268343236509,-0.923879532511287,0.));
#6586=DIRECTION('ref_axis',(0.923879532511287,-0.38268343236509,0.));
#6587=DIRECTION('',(-0.923879532511287,0.38268343236509,0.));
#6588=DIRECTION('',(0.923879532511287,-0.38268343236509,0.));
#6589=DIRECTION('center_axis',(-0.923879532511287,-0.38268343236509,0.));
#6590=DIRECTION('ref_axis',(0.38268343236509,-0.923879532511287,0.));
#6591=DIRECTION('',(-0.38268343236509,0.923879532511287,0.));
#6592=DIRECTION('',(0.38268343236509,-0.923879532511287,0.));
#6593=DIRECTION('center_axis',(-0.923879532511287,0.38268343236509,0.));
#6594=DIRECTION('ref_axis',(-0.38268343236509,-0.923879532511287,0.));
#6595=DIRECTION('',(0.38268343236509,0.923879532511287,0.));
#6596=DIRECTION('',(-0.38268343236509,-0.923879532511287,0.));
#6597=DIRECTION('center_axis',(-0.382683432365089,0.923879532511287,0.));
#6598=DIRECTION('ref_axis',(-0.923879532511287,-0.382683432365089,0.));
#6599=DIRECTION('',(-0.923879532511287,-0.382683432365089,0.));
#6600=DIRECTION('',(0.923879532511287,0.382683432365089,0.));
#6601=DIRECTION('center_axis',(0.38268343236509,0.923879532511287,0.));
#6602=DIRECTION('ref_axis',(-0.923879532511287,0.38268343236509,0.));
#6603=DIRECTION('',(0.923879532511287,-0.38268343236509,0.));
#6604=DIRECTION('',(-0.923879532511287,0.38268343236509,0.));
#6605=DIRECTION('center_axis',(-0.707106781186548,-0.707106781186548,0.));
#6606=DIRECTION('ref_axis',(0.707106781186548,-0.707106781186548,0.));
#6607=DIRECTION('',(-0.707106781186548,0.707106781186548,0.));
#6608=DIRECTION('',(0.707106781186548,-0.707106781186548,0.));
#6609=DIRECTION('center_axis',(0.,0.,1.));
#6610=DIRECTION('ref_axis',(0.923879532511284,-0.382683432365096,0.));
#6611=DIRECTION('center_axis',(0.,0.,1.));
#6612=DIRECTION('ref_axis',(0.923879532511284,-0.382683432365096,0.));
#6613=DIRECTION('',(0.,0.,1.));
#6614=DIRECTION('center_axis',(0.,0.,-1.));
#6615=DIRECTION('ref_axis',(0.923879532511284,-0.382683432365096,0.));
#6616=DIRECTION('',(0.,0.,-1.));
#6617=DIRECTION('center_axis',(0.,0.,1.));
#6618=DIRECTION('ref_axis',(-1.,3.33066913649207E-15,0.));
#6619=DIRECTION('center_axis',(0.,0.,1.));
#6620=DIRECTION('ref_axis',(-1.,3.33066913649207E-15,0.));
#6621=DIRECTION('',(0.,0.,-1.));
#6622=DIRECTION('center_axis',(0.,0.,-1.));
#6623=DIRECTION('ref_axis',(-1.,3.33066913649207E-15,0.));
#6624=DIRECTION('',(0.,0.,1.));
#6625=DIRECTION('center_axis',(-1.,3.87197119152348E-16,0.));
#6626=DIRECTION('ref_axis',(-3.87197119152348E-16,-1.,0.));
#6627=DIRECTION('',(3.87197119152348E-16,1.,0.));
#6628=DIRECTION('',(-3.87197119152348E-16,-1.,0.));
#6629=DIRECTION('',(0.,0.,1.));
#6630=DIRECTION('center_axis',(-0.707106781186548,-0.707106781186547,0.));
#6631=DIRECTION('ref_axis',(0.707106781186547,-0.707106781186548,0.));
#6632=DIRECTION('',(-0.707106781186547,0.707106781186548,0.));
#6633=DIRECTION('',(0.707106781186547,-0.707106781186548,0.));
#6634=DIRECTION('',(0.,0.,1.));
#6635=DIRECTION('center_axis',(0.,0.,1.));
#6636=DIRECTION('ref_axis',(0.923879532511287,0.38268343236509,0.));
#6637=DIRECTION('center_axis',(0.,0.,1.));
#6638=DIRECTION('ref_axis',(0.923879532511287,0.38268343236509,0.));
#6639=DIRECTION('center_axis',(0.,0.,-1.));
#6640=DIRECTION('ref_axis',(0.923879532511287,0.38268343236509,0.));
#6641=DIRECTION('',(0.,0.,-1.));
#6642=DIRECTION('center_axis',(0.,0.,1.));
#6643=DIRECTION('ref_axis',(-0.707106781186539,-0.707106781186556,0.));
#6644=DIRECTION('center_axis',(0.,0.,1.));
#6645=DIRECTION('ref_axis',(-0.707106781186539,-0.707106781186556,0.));
#6646=DIRECTION('',(0.,0.,-1.));
#6647=DIRECTION('center_axis',(0.,0.,-1.));
#6648=DIRECTION('ref_axis',(-0.707106781186539,-0.707106781186556,0.));
#6649=DIRECTION('',(0.,0.,1.));
#6650=DIRECTION('center_axis',(-0.707106781186547,-0.707106781186548,0.));
#6651=DIRECTION('ref_axis',(0.707106781186548,-0.707106781186547,0.));
#6652=DIRECTION('',(-0.707106781186548,0.707106781186547,0.));
#6653=DIRECTION('',(0.707106781186548,-0.707106781186547,0.));
#6654=DIRECTION('',(0.,0.,1.));
#6655=DIRECTION('center_axis',(0.,-1.,0.));
#6656=DIRECTION('ref_axis',(1.,0.,0.));
#6657=DIRECTION('',(-1.,0.,0.));
#6658=DIRECTION('',(1.,0.,0.));
#6659=DIRECTION('',(0.,0.,1.));
#6660=DIRECTION('center_axis',(0.,0.,1.));
#6661=DIRECTION('ref_axis',(0.382683432365097,0.923879532511284,0.));
#6662=DIRECTION('center_axis',(0.,0.,1.));
#6663=DIRECTION('ref_axis',(0.382683432365097,0.923879532511284,0.));
#6664=DIRECTION('center_axis',(0.,0.,-1.));
#6665=DIRECTION('ref_axis',(0.382683432365097,0.923879532511284,0.));
#6666=DIRECTION('',(0.,0.,-1.));
#6667=DIRECTION('center_axis',(0.,0.,1.));
#6668=DIRECTION('ref_axis',(1.11022304549736E-15,-1.,0.));
#6669=DIRECTION('center_axis',(0.,0.,1.));
#6670=DIRECTION('ref_axis',(1.11022304549736E-15,-1.,0.));
#6671=DIRECTION('',(0.,0.,-1.));
#6672=DIRECTION('center_axis',(0.,0.,-1.));
#6673=DIRECTION('ref_axis',(1.11022304549736E-15,-1.,0.));
#6674=DIRECTION('',(0.,0.,1.));
#6675=DIRECTION('center_axis',(-3.87197119152347E-16,-1.,0.));
#6676=DIRECTION('ref_axis',(1.,-3.87197119152347E-16,0.));
#6677=DIRECTION('',(-1.,3.87197119152347E-16,0.));
#6678=DIRECTION('',(1.,-3.87197119152347E-16,0.));
#6679=DIRECTION('',(0.,0.,1.));
#6680=DIRECTION('center_axis',(0.707106781186547,-0.707106781186548,0.));
#6681=DIRECTION('ref_axis',(0.707106781186548,0.707106781186547,0.));
#6682=DIRECTION('',(-0.707106781186548,-0.707106781186547,0.));
#6683=DIRECTION('',(0.707106781186548,0.707106781186547,0.));
#6684=DIRECTION('',(0.,0.,1.));
#6685=DIRECTION('center_axis',(0.,0.,1.));
#6686=DIRECTION('ref_axis',(-0.3826834323651,0.923879532511283,0.));
#6687=DIRECTION('center_axis',(0.,0.,1.));
#6688=DIRECTION('ref_axis',(-0.3826834323651,0.923879532511283,0.));
#6689=DIRECTION('center_axis',(0.,0.,-1.));
#6690=DIRECTION('ref_axis',(-0.3826834323651,0.923879532511283,0.));
#6691=DIRECTION('',(0.,0.,-1.));
#6692=DIRECTION('center_axis',(0.,0.,1.));
#6693=DIRECTION('ref_axis',(0.707106781186552,-0.707106781186543,0.));
#6694=DIRECTION('center_axis',(0.,0.,1.));
#6695=DIRECTION('ref_axis',(0.707106781186552,-0.707106781186543,0.));
#6696=DIRECTION('',(0.,0.,-1.));
#6697=DIRECTION('center_axis',(0.,0.,-1.));
#6698=DIRECTION('ref_axis',(0.707106781186552,-0.707106781186543,0.));
#6699=DIRECTION('',(0.,0.,1.));
#6700=DIRECTION('center_axis',(0.707106781186547,-0.707106781186548,0.));
#6701=DIRECTION('ref_axis',(0.707106781186548,0.707106781186547,0.));
#6702=DIRECTION('',(-0.707106781186548,-0.707106781186547,0.));
#6703=DIRECTION('',(0.707106781186548,0.707106781186547,0.));
#6704=DIRECTION('',(0.,0.,1.));
#6705=DIRECTION('center_axis',(1.,0.,0.));
#6706=DIRECTION('ref_axis',(0.,1.,0.));
#6707=DIRECTION('',(0.,-1.,0.));
#6708=DIRECTION('',(0.,1.,0.));
#6709=DIRECTION('',(0.,0.,1.));
#6710=DIRECTION('center_axis',(0.,0.,1.));
#6711=DIRECTION('ref_axis',(-0.923879532511289,0.382683432365085,0.));
#6712=DIRECTION('center_axis',(0.,0.,1.));
#6713=DIRECTION('ref_axis',(-0.923879532511289,0.382683432365085,0.));
#6714=DIRECTION('center_axis',(0.,0.,-1.));
#6715=DIRECTION('ref_axis',(-0.923879532511289,0.382683432365085,0.));
#6716=DIRECTION('',(0.,0.,-1.));
#6717=DIRECTION('center_axis',(0.,0.,1.));
#6718=DIRECTION('ref_axis',(1.,-3.33066913649204E-15,0.));
#6719=DIRECTION('center_axis',(0.,0.,1.));
#6720=DIRECTION('ref_axis',(1.,-3.33066913649204E-15,0.));
#6721=DIRECTION('',(0.,0.,-1.));
#6722=DIRECTION('center_axis',(0.,0.,-1.));
#6723=DIRECTION('ref_axis',(1.,-3.33066913649204E-15,0.));
#6724=DIRECTION('',(0.,0.,1.));
#6725=DIRECTION('center_axis',(1.,-3.87197119152348E-16,0.));
#6726=DIRECTION('ref_axis',(3.87197119152348E-16,1.,0.));
#6727=DIRECTION('',(-3.87197119152348E-16,-1.,0.));
#6728=DIRECTION('',(3.87197119152348E-16,1.,0.));
#6729=DIRECTION('',(0.,0.,1.));
#6730=DIRECTION('center_axis',(0.707106781186548,0.707106781186548,0.));
#6731=DIRECTION('ref_axis',(-0.707106781186548,0.707106781186548,0.));
#6732=DIRECTION('',(0.707106781186548,-0.707106781186548,0.));
#6733=DIRECTION('',(-0.707106781186548,0.707106781186548,0.));
#6734=DIRECTION('',(0.,0.,1.));
#6735=DIRECTION('center_axis',(0.,0.,1.));
#6736=DIRECTION('ref_axis',(-0.923879532511288,-0.382683432365086,0.));
#6737=DIRECTION('center_axis',(0.,0.,1.));
#6738=DIRECTION('ref_axis',(-0.923879532511288,-0.382683432365086,0.));
#6739=DIRECTION('center_axis',(0.,0.,-1.));
#6740=DIRECTION('ref_axis',(-0.923879532511288,-0.382683432365086,0.));
#6741=DIRECTION('',(0.,0.,-1.));
#6742=DIRECTION('center_axis',(0.,0.,1.));
#6743=DIRECTION('ref_axis',(0.707106781186539,0.707106781186556,0.));
#6744=DIRECTION('center_axis',(0.,0.,1.));
#6745=DIRECTION('ref_axis',(0.707106781186539,0.707106781186556,0.));
#6746=DIRECTION('',(0.,0.,-1.));
#6747=DIRECTION('center_axis',(0.,0.,-1.));
#6748=DIRECTION('ref_axis',(0.707106781186539,0.707106781186556,0.));
#6749=DIRECTION('',(0.,0.,1.));
#6750=DIRECTION('center_axis',(0.707106781186548,0.707106781186547,0.));
#6751=DIRECTION('ref_axis',(-0.707106781186547,0.707106781186548,0.));
#6752=DIRECTION('',(0.707106781186547,-0.707106781186548,0.));
#6753=DIRECTION('',(-0.707106781186547,0.707106781186548,0.));
#6754=DIRECTION('',(0.,0.,1.));
#6755=DIRECTION('center_axis',(0.,1.,0.));
#6756=DIRECTION('ref_axis',(-1.,0.,0.));
#6757=DIRECTION('',(1.,0.,0.));
#6758=DIRECTION('',(-1.,0.,0.));
#6759=DIRECTION('',(0.,0.,1.));
#6760=DIRECTION('center_axis',(0.,0.,1.));
#6761=DIRECTION('ref_axis',(-0.382683432365093,-0.923879532511285,0.));
#6762=DIRECTION('center_axis',(0.,0.,1.));
#6763=DIRECTION('ref_axis',(-0.382683432365093,-0.923879532511285,0.));
#6764=DIRECTION('center_axis',(0.,0.,-1.));
#6765=DIRECTION('ref_axis',(-0.382683432365093,-0.923879532511285,0.));
#6766=DIRECTION('',(0.,0.,-1.));
#6767=DIRECTION('center_axis',(0.,0.,1.));
#6768=DIRECTION('ref_axis',(2.22044609099469E-15,1.,0.));
#6769=DIRECTION('center_axis',(0.,0.,1.));
#6770=DIRECTION('ref_axis',(2.22044609099469E-15,1.,0.));
#6771=DIRECTION('',(0.,0.,-1.));
#6772=DIRECTION('center_axis',(0.,0.,-1.));
#6773=DIRECTION('ref_axis',(2.22044609099469E-15,1.,0.));
#6774=DIRECTION('',(0.,0.,1.));
#6775=DIRECTION('center_axis',(3.87197119152348E-16,1.,0.));
#6776=DIRECTION('ref_axis',(-1.,3.87197119152348E-16,0.));
#6777=DIRECTION('',(1.,-3.87197119152348E-16,0.));
#6778=DIRECTION('',(-1.,3.87197119152348E-16,0.));
#6779=DIRECTION('',(0.,0.,1.));
#6780=DIRECTION('center_axis',(-0.707106781186548,0.707106781186547,0.));
#6781=DIRECTION('ref_axis',(-0.707106781186547,-0.707106781186548,0.));
#6782=DIRECTION('',(0.707106781186547,0.707106781186548,0.));
#6783=DIRECTION('',(-0.707106781186547,-0.707106781186548,0.));
#6784=DIRECTION('',(0.,0.,1.));
#6785=DIRECTION('center_axis',(0.,0.,1.));
#6786=DIRECTION('ref_axis',(0.38268343236509,-0.923879532511287,0.));
#6787=DIRECTION('center_axis',(0.,0.,1.));
#6788=DIRECTION('ref_axis',(0.38268343236509,-0.923879532511287,0.));
#6789=DIRECTION('center_axis',(0.,0.,-1.));
#6790=DIRECTION('ref_axis',(0.38268343236509,-0.923879532511287,0.));
#6791=DIRECTION('',(0.,0.,-1.));
#6792=DIRECTION('center_axis',(0.,0.,1.));
#6793=DIRECTION('ref_axis',(-0.707106781186552,0.707106781186543,0.));
#6794=DIRECTION('center_axis',(0.,0.,1.));
#6795=DIRECTION('ref_axis',(-0.707106781186552,0.707106781186543,0.));
#6796=DIRECTION('',(0.,0.,-1.));
#6797=DIRECTION('center_axis',(0.,0.,-1.));
#6798=DIRECTION('ref_axis',(-0.707106781186552,0.707106781186543,0.));
#6799=DIRECTION('',(0.,0.,1.));
#6800=DIRECTION('center_axis',(-0.707106781186547,0.707106781186548,0.));
#6801=DIRECTION('ref_axis',(-0.707106781186548,-0.707106781186547,0.));
#6802=DIRECTION('',(0.707106781186548,0.707106781186547,0.));
#6803=DIRECTION('',(-0.707106781186548,-0.707106781186547,0.));
#6804=DIRECTION('',(0.,0.,1.));
#6805=DIRECTION('center_axis',(-1.,-3.87197119152348E-16,0.));
#6806=DIRECTION('ref_axis',(3.87197119152348E-16,-1.,0.));
#6807=DIRECTION('',(-3.87197119152348E-16,1.,0.));
#6808=DIRECTION('',(3.87197119152348E-16,-1.,0.));
#6809=DIRECTION('center_axis',(-1.,-1.4197356636628E-16,0.));
#6810=DIRECTION('ref_axis',(1.4197356636628E-16,-1.,0.));
#6811=DIRECTION('',(-1.4197356636628E-16,1.,0.));
#6812=DIRECTION('',(1.4197356636628E-16,-1.,0.));
#6813=DIRECTION('center_axis',(-0.707106781186547,0.707106781186548,0.));
#6814=DIRECTION('ref_axis',(-0.707106781186548,-0.707106781186547,0.));
#6815=DIRECTION('',(0.707106781186548,0.707106781186547,0.));
#6816=DIRECTION('',(-0.707106781186548,-0.707106781186547,0.));
#6817=DIRECTION('center_axis',(1.4197356636628E-16,1.,0.));
#6818=DIRECTION('ref_axis',(-1.,1.4197356636628E-16,0.));
#6819=DIRECTION('',(-1.,1.4197356636628E-16,0.));
#6820=DIRECTION('',(1.,-1.4197356636628E-16,0.));
#6821=DIRECTION('center_axis',(0.707106781186548,0.707106781186547,0.));
#6822=DIRECTION('ref_axis',(-0.707106781186547,0.707106781186548,0.));
#6823=DIRECTION('',(0.707106781186547,-0.707106781186548,0.));
#6824=DIRECTION('',(-0.707106781186547,0.707106781186548,0.));
#6825=DIRECTION('center_axis',(1.,0.,0.));
#6826=DIRECTION('ref_axis',(0.,1.,0.));
#6827=DIRECTION('',(0.,-1.,0.));
#6828=DIRECTION('',(0.,1.,0.));
#6829=DIRECTION('center_axis',(0.707106781186548,-0.707106781186548,0.));
#6830=DIRECTION('ref_axis',(0.707106781186548,0.707106781186548,0.));
#6831=DIRECTION('',(-0.707106781186548,-0.707106781186548,0.));
#6832=DIRECTION('',(0.707106781186548,0.707106781186548,0.));
#6833=DIRECTION('center_axis',(0.,-1.,0.));
#6834=DIRECTION('ref_axis',(1.,0.,0.));
#6835=DIRECTION('',(-1.,0.,0.));
#6836=DIRECTION('',(1.,0.,0.));
#6837=DIRECTION('center_axis',(0.923879532511287,0.38268343236509,0.));
#6838=DIRECTION('ref_axis',(-0.38268343236509,0.923879532511287,0.));
#6839=DIRECTION('',(0.38268343236509,-0.923879532511287,0.));
#6840=DIRECTION('',(-0.38268343236509,0.923879532511287,0.));
#6841=DIRECTION('center_axis',(0.923879532511287,-0.38268343236509,0.));
#6842=DIRECTION('ref_axis',(0.38268343236509,0.923879532511287,0.));
#6843=DIRECTION('',(0.38268343236509,0.923879532511287,0.));
#6844=DIRECTION('',(-0.38268343236509,-0.923879532511287,0.));
#6845=DIRECTION('center_axis',(0.,0.,1.));
#6846=DIRECTION('ref_axis',(4.44089218198942E-15,1.,0.));
#6847=DIRECTION('center_axis',(0.,0.,1.));
#6848=DIRECTION('ref_axis',(4.44089218198942E-15,1.,0.));
#6849=DIRECTION('',(0.,0.,1.));
#6850=DIRECTION('center_axis',(0.,0.,-1.));
#6851=DIRECTION('ref_axis',(4.44089218198942E-15,1.,0.));
#6852=DIRECTION('',(0.,0.,-1.));
#6853=DIRECTION('center_axis',(0.,0.,1.));
#6854=DIRECTION('ref_axis',(0.382683432365093,-0.923879532511286,0.));
#6855=DIRECTION('center_axis',(0.,0.,1.));
#6856=DIRECTION('ref_axis',(0.382683432365093,-0.923879532511286,0.));
#6857=DIRECTION('',(0.,0.,-1.));
#6858=DIRECTION('center_axis',(0.,0.,-1.));
#6859=DIRECTION('ref_axis',(0.382683432365093,-0.923879532511286,0.));
#6860=DIRECTION('',(0.,0.,1.));
#6861=DIRECTION('center_axis',(0.38268343236509,-0.923879532511287,0.));
#6862=DIRECTION('ref_axis',(0.923879532511287,0.38268343236509,0.));
#6863=DIRECTION('',(-0.923879532511287,-0.38268343236509,0.));
#6864=DIRECTION('',(0.923879532511287,0.38268343236509,0.));
#6865=DIRECTION('',(0.,0.,1.));
#6866=DIRECTION('center_axis',(0.923879532511287,-0.38268343236509,0.));
#6867=DIRECTION('ref_axis',(0.38268343236509,0.923879532511287,0.));
#6868=DIRECTION('',(-0.38268343236509,-0.923879532511287,0.));
#6869=DIRECTION('',(0.38268343236509,0.923879532511287,0.));
#6870=DIRECTION('',(0.,0.,1.));
#6871=DIRECTION('center_axis',(0.,0.,1.));
#6872=DIRECTION('ref_axis',(-0.707106781186554,0.707106781186541,0.));
#6873=DIRECTION('center_axis',(0.,0.,1.));
#6874=DIRECTION('ref_axis',(-0.707106781186554,0.707106781186541,0.));
#6875=DIRECTION('center_axis',(0.,0.,-1.));
#6876=DIRECTION('ref_axis',(-0.707106781186554,0.707106781186541,0.));
#6877=DIRECTION('',(0.,0.,-1.));
#6878=DIRECTION('center_axis',(0.,0.,1.));
#6879=DIRECTION('ref_axis',(0.923879532511289,-0.382683432365084,0.));
#6880=DIRECTION('center_axis',(0.,0.,1.));
#6881=DIRECTION('ref_axis',(0.923879532511289,-0.382683432365084,0.));
#6882=DIRECTION('',(0.,0.,-1.));
#6883=DIRECTION('center_axis',(0.,0.,-1.));
#6884=DIRECTION('ref_axis',(0.923879532511289,-0.382683432365084,0.));
#6885=DIRECTION('',(0.,0.,1.));
#6886=DIRECTION('center_axis',(0.923879532511287,-0.382683432365088,0.));
#6887=DIRECTION('ref_axis',(0.382683432365088,0.923879532511287,0.));
#6888=DIRECTION('',(-0.382683432365088,-0.923879532511287,0.));
#6889=DIRECTION('',(0.382683432365088,0.923879532511287,0.));
#6890=DIRECTION('',(0.,0.,1.));
#6891=DIRECTION('center_axis',(0.923879532511287,0.382683432365091,0.));
#6892=DIRECTION('ref_axis',(-0.382683432365091,0.923879532511286,0.));
#6893=DIRECTION('',(0.382683432365091,-0.923879532511286,0.));
#6894=DIRECTION('',(-0.382683432365091,0.923879532511286,0.));
#6895=DIRECTION('',(0.,0.,1.));
#6896=DIRECTION('center_axis',(0.,0.,1.));
#6897=DIRECTION('ref_axis',(-1.,-2.22044609099471E-15,0.));
#6898=DIRECTION('center_axis',(0.,0.,1.));
#6899=DIRECTION('ref_axis',(-1.,-2.22044609099471E-15,0.));
#6900=DIRECTION('center_axis',(0.,0.,-1.));
#6901=DIRECTION('ref_axis',(-1.,-2.22044609099471E-15,0.));
#6902=DIRECTION('',(0.,0.,-1.));
#6903=DIRECTION('center_axis',(0.,0.,1.));
#6904=DIRECTION('ref_axis',(0.923879532511282,0.382683432365101,0.));
#6905=DIRECTION('center_axis',(0.,0.,1.));
#6906=DIRECTION('ref_axis',(0.923879532511282,0.382683432365101,0.));
#6907=DIRECTION('',(0.,0.,-1.));
#6908=DIRECTION('center_axis',(0.,0.,-1.));
#6909=DIRECTION('ref_axis',(0.923879532511282,0.382683432365101,0.));
#6910=DIRECTION('',(0.,0.,1.));
#6911=DIRECTION('center_axis',(0.923879532511286,0.382683432365092,0.));
#6912=DIRECTION('ref_axis',(-0.382683432365092,0.923879532511286,0.));
#6913=DIRECTION('',(0.382683432365092,-0.923879532511286,0.));
#6914=DIRECTION('',(-0.382683432365092,0.923879532511286,0.));
#6915=DIRECTION('',(0.,0.,1.));
#6916=DIRECTION('center_axis',(0.38268343236509,0.923879532511287,0.));
#6917=DIRECTION('ref_axis',(-0.923879532511287,0.38268343236509,0.));
#6918=DIRECTION('',(0.923879532511287,-0.38268343236509,0.));
#6919=DIRECTION('',(-0.923879532511287,0.38268343236509,0.));
#6920=DIRECTION('',(0.,0.,1.));
#6921=DIRECTION('center_axis',(0.,0.,1.));
#6922=DIRECTION('ref_axis',(-0.707106781186548,-0.707106781186548,0.));
#6923=DIRECTION('center_axis',(0.,0.,1.));
#6924=DIRECTION('ref_axis',(-0.707106781186548,-0.707106781186548,0.));
#6925=DIRECTION('center_axis',(0.,0.,-1.));
#6926=DIRECTION('ref_axis',(-0.707106781186548,-0.707106781186548,0.));
#6927=DIRECTION('',(0.,0.,-1.));
#6928=DIRECTION('center_axis',(0.,0.,1.));
#6929=DIRECTION('ref_axis',(0.382683432365086,0.923879532511288,0.));
#6930=DIRECTION('center_axis',(0.,0.,1.));
#6931=DIRECTION('ref_axis',(0.382683432365086,0.923879532511288,0.));
#6932=DIRECTION('',(0.,0.,-1.));
#6933=DIRECTION('center_axis',(0.,0.,-1.));
#6934=DIRECTION('ref_axis',(0.382683432365086,0.923879532511288,0.));
#6935=DIRECTION('',(0.,0.,1.));
#6936=DIRECTION('center_axis',(0.382683432365088,0.923879532511288,0.));
#6937=DIRECTION('ref_axis',(-0.923879532511288,0.382683432365088,0.));
#6938=DIRECTION('',(0.923879532511288,-0.382683432365088,0.));
#6939=DIRECTION('',(-0.923879532511288,0.382683432365088,0.));
#6940=DIRECTION('',(0.,0.,1.));
#6941=DIRECTION('center_axis',(-0.382683432365091,0.923879532511286,0.));
#6942=DIRECTION('ref_axis',(-0.923879532511287,-0.382683432365091,0.));
#6943=DIRECTION('',(0.923879532511287,0.382683432365091,0.));
#6944=DIRECTION('',(-0.923879532511287,-0.382683432365091,0.));
#6945=DIRECTION('',(0.,0.,1.));
#6946=DIRECTION('center_axis',(0.,0.,1.));
#6947=DIRECTION('ref_axis',(-4.44089218198942E-15,-1.,0.));
#6948=DIRECTION('center_axis',(0.,0.,1.));
#6949=DIRECTION('ref_axis',(-4.44089218198942E-15,-1.,0.));
#6950=DIRECTION('center_axis',(0.,0.,-1.));
#6951=DIRECTION('ref_axis',(-4.44089218198942E-15,-1.,0.));
#6952=DIRECTION('',(0.,0.,-1.));
#6953=DIRECTION('center_axis',(0.,0.,1.));
#6954=DIRECTION('ref_axis',(-0.38268343236509,0.923879532511287,0.));
#6955=DIRECTION('center_axis',(0.,0.,1.));
#6956=DIRECTION('ref_axis',(-0.38268343236509,0.923879532511287,0.));
#6957=DIRECTION('',(0.,0.,-1.));
#6958=DIRECTION('center_axis',(0.,0.,-1.));
#6959=DIRECTION('ref_axis',(-0.38268343236509,0.923879532511287,0.));
#6960=DIRECTION('',(0.,0.,1.));
#6961=DIRECTION('center_axis',(-0.382683432365088,0.923879532511287,0.));
#6962=DIRECTION('ref_axis',(-0.923879532511287,-0.382683432365088,0.));
#6963=DIRECTION('',(0.923879532511287,0.382683432365088,0.));
#6964=DIRECTION('',(-0.923879532511287,-0.382683432365088,0.));
#6965=DIRECTION('',(0.,0.,1.));
#6966=DIRECTION('center_axis',(-0.923879532511287,0.382683432365089,0.));
#6967=DIRECTION('ref_axis',(-0.382683432365089,-0.923879532511287,0.));
#6968=DIRECTION('',(0.382683432365089,0.923879532511287,0.));
#6969=DIRECTION('',(-0.382683432365089,-0.923879532511287,0.));
#6970=DIRECTION('',(0.,0.,1.));
#6971=DIRECTION('center_axis',(0.,0.,1.));
#6972=DIRECTION('ref_axis',(0.70710678118655,-0.707106781186545,0.));
#6973=DIRECTION('center_axis',(0.,0.,1.));
#6974=DIRECTION('ref_axis',(0.70710678118655,-0.707106781186545,0.));
#6975=DIRECTION('center_axis',(0.,0.,-1.));
#6976=DIRECTION('ref_axis',(0.70710678118655,-0.707106781186545,0.));
#6977=DIRECTION('',(0.,0.,-1.));
#6978=DIRECTION('center_axis',(0.,0.,1.));
#6979=DIRECTION('ref_axis',(-0.923879532511287,0.382683432365088,0.));
#6980=DIRECTION('center_axis',(0.,0.,1.));
#6981=DIRECTION('ref_axis',(-0.923879532511287,0.382683432365088,0.));
#6982=DIRECTION('',(0.,0.,-1.));
#6983=DIRECTION('center_axis',(0.,0.,-1.));
#6984=DIRECTION('ref_axis',(-0.923879532511287,0.382683432365088,0.));
#6985=DIRECTION('',(0.,0.,1.));
#6986=DIRECTION('center_axis',(-0.923879532511286,0.382683432365093,0.));
#6987=DIRECTION('ref_axis',(-0.382683432365093,-0.923879532511286,0.));
#6988=DIRECTION('',(0.382683432365093,0.923879532511286,0.));
#6989=DIRECTION('',(-0.382683432365093,-0.923879532511286,0.));
#6990=DIRECTION('',(0.,0.,1.));
#6991=DIRECTION('center_axis',(-0.923879532511285,-0.382683432365094,0.));
#6992=DIRECTION('ref_axis',(0.382683432365094,-0.923879532511285,0.));
#6993=DIRECTION('',(-0.382683432365094,0.923879532511285,0.));
#6994=DIRECTION('',(0.382683432365094,-0.923879532511285,0.));
#6995=DIRECTION('',(0.,0.,1.));
#6996=DIRECTION('center_axis',(0.,0.,1.));
#6997=DIRECTION('ref_axis',(1.,-4.44089218198938E-15,0.));
#6998=DIRECTION('center_axis',(0.,0.,1.));
#6999=DIRECTION('ref_axis',(1.,-4.44089218198938E-15,0.));
#7000=DIRECTION('center_axis',(0.,0.,-1.));
#7001=DIRECTION('ref_axis',(1.,-4.44089218198938E-15,0.));
#7002=DIRECTION('',(0.,0.,-1.));
#7003=DIRECTION('center_axis',(0.,0.,1.));
#7004=DIRECTION('ref_axis',(-0.923879532511287,-0.38268343236509,0.));
#7005=DIRECTION('center_axis',(0.,0.,1.));
#7006=DIRECTION('ref_axis',(-0.923879532511287,-0.38268343236509,0.));
#7007=DIRECTION('',(0.,0.,-1.));
#7008=DIRECTION('center_axis',(0.,0.,-1.));
#7009=DIRECTION('ref_axis',(-0.923879532511287,-0.38268343236509,0.));
#7010=DIRECTION('',(0.,0.,1.));
#7011=DIRECTION('center_axis',(-0.923879532511288,-0.382683432365086,0.));
#7012=DIRECTION('ref_axis',(0.382683432365086,-0.923879532511288,0.));
#7013=DIRECTION('',(-0.382683432365086,0.923879532511288,0.));
#7014=DIRECTION('',(0.382683432365086,-0.923879532511288,0.));
#7015=DIRECTION('',(0.,0.,1.));
#7016=DIRECTION('center_axis',(-0.382683432365089,-0.923879532511287,0.));
#7017=DIRECTION('ref_axis',(0.923879532511287,-0.382683432365089,0.));
#7018=DIRECTION('',(-0.923879532511287,0.382683432365089,0.));
#7019=DIRECTION('',(0.923879532511287,-0.382683432365089,0.));
#7020=DIRECTION('',(0.,0.,1.));
#7021=DIRECTION('center_axis',(0.,0.,1.));
#7022=DIRECTION('ref_axis',(0.707106781186548,0.707106781186548,0.));
#7023=DIRECTION('center_axis',(0.,0.,1.));
#7024=DIRECTION('ref_axis',(0.707106781186548,0.707106781186548,0.));
#7025=DIRECTION('center_axis',(0.,0.,-1.));
#7026=DIRECTION('ref_axis',(0.707106781186548,0.707106781186548,0.));
#7027=DIRECTION('',(0.,0.,-1.));
#7028=DIRECTION('center_axis',(0.,0.,1.));
#7029=DIRECTION('ref_axis',(-0.38268343236509,-0.923879532511287,0.));
#7030=DIRECTION('center_axis',(0.,0.,1.));
#7031=DIRECTION('ref_axis',(-0.38268343236509,-0.923879532511287,0.));
#7032=DIRECTION('',(0.,0.,-1.));
#7033=DIRECTION('center_axis',(0.,0.,-1.));
#7034=DIRECTION('ref_axis',(-0.38268343236509,-0.923879532511287,0.));
#7035=DIRECTION('',(0.,0.,1.));
#7036=DIRECTION('center_axis',(-0.382683432365092,-0.923879532511286,0.));
#7037=DIRECTION('ref_axis',(0.923879532511286,-0.382683432365092,0.));
#7038=DIRECTION('',(-0.923879532511286,0.382683432365092,0.));
#7039=DIRECTION('',(0.923879532511286,-0.382683432365092,0.));
#7040=DIRECTION('',(0.,0.,1.));
#7041=DIRECTION('center_axis',(0.382683432365091,-0.923879532511286,0.));
#7042=DIRECTION('ref_axis',(0.923879532511287,0.382683432365091,0.));
#7043=DIRECTION('',(-0.923879532511287,-0.382683432365091,0.));
#7044=DIRECTION('',(0.923879532511287,0.382683432365091,0.));
#7045=DIRECTION('center_axis',(0.38268343236509,-0.923879532511287,0.));
#7046=DIRECTION('ref_axis',(0.923879532511287,0.38268343236509,0.));
#7047=DIRECTION('',(-0.923879532511287,-0.38268343236509,0.));
#7048=DIRECTION('',(0.923879532511287,0.38268343236509,0.));
#7049=DIRECTION('center_axis',(-0.38268343236509,-0.923879532511287,0.));
#7050=DIRECTION('ref_axis',(0.923879532511287,-0.38268343236509,0.));
#7051=DIRECTION('',(-0.923879532511287,0.38268343236509,0.));
#7052=DIRECTION('',(0.923879532511287,-0.38268343236509,0.));
#7053=DIRECTION('center_axis',(-0.923879532511287,-0.38268343236509,0.));
#7054=DIRECTION('ref_axis',(0.38268343236509,-0.923879532511287,0.));
#7055=DIRECTION('',(-0.38268343236509,0.923879532511287,0.));
#7056=DIRECTION('',(0.38268343236509,-0.923879532511287,0.));
#7057=DIRECTION('center_axis',(-0.923879532511287,0.38268343236509,0.));
#7058=DIRECTION('ref_axis',(-0.38268343236509,-0.923879532511287,0.));
#7059=DIRECTION('',(0.38268343236509,0.923879532511287,0.));
#7060=DIRECTION('',(-0.38268343236509,-0.923879532511287,0.));
#7061=DIRECTION('center_axis',(-0.38268343236509,0.923879532511287,0.));
#7062=DIRECTION('ref_axis',(-0.923879532511287,-0.38268343236509,0.));
#7063=DIRECTION('',(0.923879532511287,0.38268343236509,0.));
#7064=DIRECTION('',(-0.923879532511287,-0.38268343236509,0.));
#7065=DIRECTION('center_axis',(0.38268343236509,0.923879532511287,0.));
#7066=DIRECTION('ref_axis',(-0.923879532511287,0.38268343236509,0.));
#7067=DIRECTION('',(0.923879532511287,-0.38268343236509,0.));
#7068=DIRECTION('',(-0.923879532511287,0.38268343236509,0.));
#7069=DIRECTION('center_axis',(0.,0.,-1.));
#7070=DIRECTION('ref_axis',(-1.,0.,0.));
#7071=DIRECTION('',(0.707106781186548,-0.707106781186547,0.));
#7072=DIRECTION('',(1.,0.,0.));
#7073=DIRECTION('',(1.,0.,0.));
#7074=DIRECTION('',(0.707106781186548,0.707106781186548,0.));
#7075=DIRECTION('',(0.707106781186548,0.707106781186548,0.));
#7076=DIRECTION('',(0.,1.,0.));
#7077=DIRECTION('',(0.,1.,0.));
#7078=DIRECTION('',(-0.707106781186548,0.707106781186548,0.));
#7079=DIRECTION('',(-0.707106781186548,0.707106781186548,0.));
#7080=DIRECTION('',(-1.,0.,0.));
#7081=DIRECTION('',(-1.,0.,0.));
#7082=DIRECTION('',(-0.707106781186547,-0.707106781186548,0.));
#7083=DIRECTION('',(-0.707106781186547,-0.707106781186548,0.));
#7084=DIRECTION('',(1.87270950798877E-16,-1.,0.));
#7085=DIRECTION('',(1.87270950798877E-16,-1.,0.));
#7086=DIRECTION('',(0.707106781186548,-0.707106781186547,0.));
#7087=DIRECTION('',(-1.,4.22096926505344E-16,0.));
#7088=DIRECTION('',(-0.707106781186547,0.707106781186548,0.));
#7089=DIRECTION('',(-0.707106781186547,0.707106781186548,0.));
#7090=DIRECTION('',(2.11048463252672E-16,1.,0.));
#7091=DIRECTION('',(2.11048463252672E-16,1.,0.));
#7092=DIRECTION('',(0.707106781186548,0.707106781186547,0.));
#7093=DIRECTION('',(0.707106781186548,0.707106781186547,0.));
#7094=DIRECTION('',(1.,0.,0.));
#7095=DIRECTION('',(1.,0.,0.));
#7096=DIRECTION('',(0.707106781186547,-0.707106781186548,0.));
#7097=DIRECTION('',(0.707106781186547,-0.707106781186548,0.));
#7098=DIRECTION('',(-4.22096926505344E-16,-1.,0.));
#7099=DIRECTION('',(-4.22096926505344E-16,-1.,0.));
#7100=DIRECTION('',(-0.707106781186548,-0.707106781186547,0.));
#7101=DIRECTION('',(-0.707106781186548,-0.707106781186547,0.));
#7102=DIRECTION('',(-1.,4.22096926505344E-16,0.));
#7103=DIRECTION('center_axis',(4.22096926505344E-16,1.,0.));
#7104=DIRECTION('ref_axis',(-1.,4.22096926505344E-16,0.));
#7105=DIRECTION('',(0.,0.,1.));
#7106=DIRECTION('',(-1.,4.22096926505344E-16,0.));
#7107=DIRECTION('',(0.,0.,1.));
#7108=DIRECTION('',(1.,-4.22096926505344E-16,0.));
#7109=DIRECTION('center_axis',(0.707106781186547,-0.707106781186548,0.));
#7110=DIRECTION('ref_axis',(0.707106781186548,0.707106781186547,0.));
#7111=DIRECTION('',(-0.707106781186548,-0.707106781186547,0.));
#7112=DIRECTION('',(0.,0.,1.));
#7113=DIRECTION('',(0.707106781186548,0.707106781186547,0.));
#7114=DIRECTION('',(0.,0.,1.));
#7115=DIRECTION('center_axis',(0.,-1.,0.));
#7116=DIRECTION('ref_axis',(1.,0.,0.));
#7117=DIRECTION('',(-1.,0.,0.));
#7118=DIRECTION('',(1.,0.,0.));
#7119=DIRECTION('',(0.,0.,1.));
#7120=DIRECTION('center_axis',(-0.707106781186548,-0.707106781186547,0.));
#7121=DIRECTION('ref_axis',(0.707106781186547,-0.707106781186548,0.));
#7122=DIRECTION('',(-0.707106781186547,0.707106781186548,0.));
#7123=DIRECTION('',(0.707106781186547,-0.707106781186548,0.));
#7124=DIRECTION('',(0.,0.,1.));
#7125=DIRECTION('center_axis',(-1.,4.22096926505344E-16,0.));
#7126=DIRECTION('ref_axis',(-4.22096926505344E-16,-1.,0.));
#7127=DIRECTION('',(4.22096926505344E-16,1.,0.));
#7128=DIRECTION('',(-4.22096926505344E-16,-1.,0.));
#7129=DIRECTION('',(0.,0.,1.));
#7130=DIRECTION('center_axis',(-0.707106781186547,0.707106781186548,0.));
#7131=DIRECTION('ref_axis',(-0.707106781186548,-0.707106781186547,0.));
#7132=DIRECTION('',(0.707106781186548,0.707106781186547,0.));
#7133=DIRECTION('',(-0.707106781186548,-0.707106781186547,0.));
#7134=DIRECTION('center_axis',(0.707106781186548,0.707106781186547,0.));
#7135=DIRECTION('ref_axis',(-0.707106781186547,0.707106781186548,0.));
#7136=DIRECTION('',(0.707106781186547,-0.707106781186548,0.));
#7137=DIRECTION('',(-0.707106781186547,0.707106781186548,0.));
#7138=DIRECTION('',(0.,0.,1.));
#7139=DIRECTION('center_axis',(1.,-2.11048463252672E-16,0.));
#7140=DIRECTION('ref_axis',(2.11048463252672E-16,1.,0.));
#7141=DIRECTION('',(-2.11048463252672E-16,-1.,0.));
#7142=DIRECTION('',(2.11048463252672E-16,1.,0.));
#7143=DIRECTION('center_axis',(0.,0.,1.));
#7144=DIRECTION('ref_axis',(1.,0.,0.));
#7145=DIRECTION('center_axis',(0.,-1.,0.));
#7146=DIRECTION('ref_axis',(1.,0.,0.));
#7147=DIRECTION('',(0.,0.,1.));
#7148=DIRECTION('',(1.,0.,0.));
#7149=DIRECTION('',(0.,0.,1.));
#7150=DIRECTION('',(1.,0.,0.));
#7151=DIRECTION('center_axis',(0.,1.,0.));
#7152=DIRECTION('ref_axis',(-1.,0.,0.));
#7153=DIRECTION('',(0.,0.,1.));
#7154=DIRECTION('',(-1.,0.,0.));
#7155=DIRECTION('',(0.,0.,1.));
#7156=DIRECTION('',(-1.,0.,0.));
#7157=DIRECTION('center_axis',(0.707106781186548,-0.707106781186548,0.));
#7158=DIRECTION('ref_axis',(0.707106781186548,0.707106781186548,0.));
#7159=DIRECTION('',(0.707106781186548,0.707106781186548,0.));
#7160=DIRECTION('',(0.,0.,1.));
#7161=DIRECTION('',(0.707106781186548,0.707106781186548,0.));
#7162=DIRECTION('center_axis',(-0.707106781186548,0.707106781186547,0.));
#7163=DIRECTION('ref_axis',(-0.707106781186547,-0.707106781186548,0.));
#7164=DIRECTION('',(-0.707106781186547,-0.707106781186548,0.));
#7165=DIRECTION('',(0.,0.,1.));
#7166=DIRECTION('',(-0.707106781186547,-0.707106781186548,0.));
#7167=DIRECTION('center_axis',(-0.707106781186548,0.707106781186547,0.));
#7168=DIRECTION('ref_axis',(-0.707106781186547,-0.707106781186548,0.));
#7169=DIRECTION('',(0.707106781186547,0.707106781186548,0.));
#7170=DIRECTION('',(0.,0.,1.));
#7171=DIRECTION('',(-0.707106781186547,-0.707106781186548,0.));
#7172=DIRECTION('',(0.,0.,1.));
#7173=DIRECTION('center_axis',(0.,1.,0.));
#7174=DIRECTION('ref_axis',(-1.,0.,0.));
#7175=DIRECTION('',(1.,0.,0.));
#7176=DIRECTION('',(-1.,0.,0.));
#7177=DIRECTION('',(0.,0.,1.));
#7178=DIRECTION('center_axis',(0.707106781186547,0.707106781186548,0.));
#7179=DIRECTION('ref_axis',(-0.707106781186548,0.707106781186547,0.));
#7180=DIRECTION('',(0.707106781186548,-0.707106781186547,0.));
#7181=DIRECTION('',(-0.707106781186548,0.707106781186547,0.));
#7182=DIRECTION('',(0.,0.,1.));
#7183=DIRECTION('center_axis',(1.,0.,0.));
#7184=DIRECTION('ref_axis',(0.,1.,0.));
#7185=DIRECTION('',(0.,-1.,0.));
#7186=DIRECTION('',(0.,1.,0.));
#7187=DIRECTION('',(0.,0.,1.));
#7188=DIRECTION('center_axis',(0.707106781186547,-0.707106781186548,0.));
#7189=DIRECTION('ref_axis',(0.707106781186548,0.707106781186547,0.));
#7190=DIRECTION('',(-0.707106781186548,-0.707106781186547,0.));
#7191=DIRECTION('',(0.707106781186548,0.707106781186547,0.));
#7192=DIRECTION('',(0.,0.,1.));
#7193=DIRECTION('center_axis',(0.,-1.,0.));
#7194=DIRECTION('ref_axis',(1.,0.,0.));
#7195=DIRECTION('',(-1.,0.,0.));
#7196=DIRECTION('',(1.,0.,0.));
#7197=DIRECTION('',(0.,0.,1.));
#7198=DIRECTION('center_axis',(-0.707106781186548,-0.707106781186547,0.));
#7199=DIRECTION('ref_axis',(0.707106781186547,-0.707106781186548,0.));
#7200=DIRECTION('',(-0.707106781186547,0.707106781186548,0.));
#7201=DIRECTION('',(0.707106781186547,-0.707106781186548,0.));
#7202=DIRECTION('',(0.,0.,1.));
#7203=DIRECTION('center_axis',(-1.,0.,0.));
#7204=DIRECTION('ref_axis',(0.,-1.,0.));
#7205=DIRECTION('',(0.,1.,0.));
#7206=DIRECTION('',(0.,-1.,0.));
#7207=DIRECTION('center_axis',(0.,0.,1.));
#7208=DIRECTION('ref_axis',(1.,0.,0.));
#7209=DIRECTION('',(0.707106781186548,-0.707106781186547,0.));
#7210=DIRECTION('',(3.74541901597755E-16,-1.,0.));
#7211=DIRECTION('',(-0.707106781186548,0.707106781186548,0.));
#7212=DIRECTION('',(0.,1.,0.));
#7213=DIRECTION('center_axis',(1.,0.,0.));
#7214=DIRECTION('ref_axis',(0.,1.,0.));
#7215=DIRECTION('',(0.,1.,0.));
#7216=DIRECTION('',(0.,0.,1.));
#7217=DIRECTION('center_axis',(0.707106781186548,0.707106781186548,0.));
#7218=DIRECTION('ref_axis',(-0.707106781186548,0.707106781186548,0.));
#7219=DIRECTION('',(-0.707106781186548,0.707106781186548,0.));
#7220=DIRECTION('center_axis',(-1.,-1.87270950798877E-16,0.));
#7221=DIRECTION('ref_axis',(1.87270950798877E-16,-1.,0.));
#7222=DIRECTION('',(1.87270950798877E-16,-1.,0.));
#7223=DIRECTION('',(0.,0.,1.));
#7224=DIRECTION('center_axis',(-0.707106781186547,-0.707106781186548,0.));
#7225=DIRECTION('ref_axis',(0.707106781186548,-0.707106781186547,0.));
#7226=DIRECTION('',(0.707106781186548,-0.707106781186547,0.));
#7227=DIRECTION('center_axis',(-0.707106781186547,0.707106781186548,0.));
#7228=DIRECTION('ref_axis',(-0.707106781186548,-0.707106781186547,0.));
#7229=DIRECTION('',(-0.707106781186548,-0.707106781186547,0.));
#7230=DIRECTION('',(0.,0.,1.));
#7231=DIRECTION('',(-0.707106781186548,-0.707106781186547,0.));
#7232=DIRECTION('',(0.,0.,1.));
#7233=DIRECTION('center_axis',(0.,1.,0.));
#7234=DIRECTION('ref_axis',(-1.,0.,0.));
#7235=DIRECTION('',(-1.,0.,0.));
#7236=DIRECTION('',(-1.,0.,0.));
#7237=DIRECTION('',(0.,0.,1.));
#7238=DIRECTION('center_axis',(0.707106781186548,0.707106781186547,0.));
#7239=DIRECTION('ref_axis',(-0.707106781186547,0.707106781186548,0.));
#7240=DIRECTION('',(-0.707106781186547,0.707106781186548,0.));
#7241=DIRECTION('',(-0.707106781186547,0.707106781186548,0.));
#7242=DIRECTION('',(0.,0.,1.));
#7243=DIRECTION('center_axis',(1.,-3.29884982561099E-16,0.));
#7244=DIRECTION('ref_axis',(3.29884982561099E-16,1.,0.));
#7245=DIRECTION('',(3.29884982561099E-16,1.,0.));
#7246=DIRECTION('',(3.29884982561099E-16,1.,0.));
#7247=DIRECTION('',(0.,0.,1.));
#7248=DIRECTION('center_axis',(0.707106781186547,-0.707106781186548,0.));
#7249=DIRECTION('ref_axis',(0.707106781186548,0.707106781186547,0.));
#7250=DIRECTION('',(0.707106781186548,0.707106781186547,0.));
#7251=DIRECTION('',(0.707106781186548,0.707106781186547,0.));
#7252=DIRECTION('',(0.,0.,1.));
#7253=DIRECTION('center_axis',(-1.6494249128055E-16,-1.,0.));
#7254=DIRECTION('ref_axis',(1.,-1.6494249128055E-16,0.));
#7255=DIRECTION('',(1.,-1.6494249128055E-16,0.));
#7256=DIRECTION('',(1.,-1.6494249128055E-16,0.));
#7257=DIRECTION('',(0.,0.,1.));
#7258=DIRECTION('center_axis',(-0.707106781186548,-0.707106781186547,0.));
#7259=DIRECTION('ref_axis',(0.707106781186547,-0.707106781186548,0.));
#7260=DIRECTION('',(0.707106781186547,-0.707106781186548,0.));
#7261=DIRECTION('',(0.707106781186547,-0.707106781186548,0.));
#7262=DIRECTION('',(0.,0.,1.));
#7263=DIRECTION('center_axis',(-1.,0.,0.));
#7264=DIRECTION('ref_axis',(0.,-1.,0.));
#7265=DIRECTION('',(0.,-1.,0.));
#7266=DIRECTION('',(0.,-1.,0.));
#7267=DIRECTION('center_axis',(0.,0.,1.));
#7268=DIRECTION('ref_axis',(1.,0.,0.));
#7269=DIRECTION('center_axis',(0.,0.,1.));
#7270=DIRECTION('ref_axis',(1.,0.,0.));
#7271=CARTESIAN_POINT('',(0.,0.,0.));
#7272=CARTESIAN_POINT('Origin',(0.,0.,2.));
#7273=CARTESIAN_POINT('',(-0.875,1.07156594925393E-16,2.));
#7274=CARTESIAN_POINT('Origin',(0.,0.,2.));
#7275=CARTESIAN_POINT('',(-0.875,1.07156594925393E-16,0.27));
#7276=CARTESIAN_POINT('',(-0.875,1.07156594925393E-16,2.));
#7277=CARTESIAN_POINT('Origin',(0.,0.,0.27));
#7278=CARTESIAN_POINT('Origin',(0.,0.,0.27));
#7279=CARTESIAN_POINT('',(0.3625,4.43934464690915E-17,0.27));
#7280=CARTESIAN_POINT('Origin',(0.,0.,0.27));
#7281=CARTESIAN_POINT('Origin',(0.,0.,0.));
#7282=CARTESIAN_POINT('',(0.3625,4.43934464690915E-17,0.));
#7283=CARTESIAN_POINT('Origin',(0.,0.,0.));
#7284=CARTESIAN_POINT('',(0.3625,4.43934464690915E-17,0.));
#7285=CARTESIAN_POINT('Origin',(-1.31724868879133,-1.84246074734909,0.));
#7286=CARTESIAN_POINT('',(-1.33116811335615,-1.85638017191391,0.));
#7287=CARTESIAN_POINT('',(-1.32478182708209,-1.86064735197788,0.));
#7288=CARTESIAN_POINT('Origin',(-1.31724868879133,-1.84246074734909,0.));
#7289=CARTESIAN_POINT('',(-1.33116811335615,-1.85638017191391,0.118110236220472));
#7290=CARTESIAN_POINT('',(-1.33116811335615,-1.85638017191391,0.));
#7291=CARTESIAN_POINT('',(-1.32478182708209,-1.86064735197788,0.118110236220472));
#7292=CARTESIAN_POINT('Origin',(-1.31724868879133,-1.84246074734909,0.118110236220472));
#7293=CARTESIAN_POINT('',(-1.32478182708209,-1.86064735197788,0.));
#7294=CARTESIAN_POINT('Origin',(-0.943278222447973,-2.01867131911155,0.));
#7295=CARTESIAN_POINT('',(-0.943278222447973,-2.01867131911155,0.));
#7296=CARTESIAN_POINT('',(-1.32478182708209,-1.86064735197788,0.));
#7297=CARTESIAN_POINT('',(-0.943278222447973,-2.01867131911155,0.118110236220472));
#7298=CARTESIAN_POINT('',(-1.32478182708209,-1.86064735197788,0.118110236220472));
#7299=CARTESIAN_POINT('',(-0.943278222447973,-2.01867131911155,0.));
#7300=CARTESIAN_POINT('Origin',(-0.935745084157212,-2.00048471448277,0.));
#7301=CARTESIAN_POINT('',(-0.921825659592391,-1.98656528991795,0.));
#7302=CARTESIAN_POINT('Origin',(-0.935745084157212,-2.00048471448277,0.));
#7303=CARTESIAN_POINT('',(-0.921825659592391,-1.98656528991795,0.118110236220472));
#7304=CARTESIAN_POINT('Origin',(-0.935745084157212,-2.00048471448277,0.118110236220472));
#7305=CARTESIAN_POINT('',(-0.921825659592391,-1.98656528991795,0.));
#7306=CARTESIAN_POINT('Origin',(-0.752884612801259,-2.07622800174034,0.));
#7307=CARTESIAN_POINT('',(-0.752884612801258,-2.05654296274034,0.));
#7308=CARTESIAN_POINT('',(-0.760417751092019,-2.09441460636913,0.));
#7309=CARTESIAN_POINT('Origin',(-0.752884612801259,-2.07622800174034,0.));
#7310=CARTESIAN_POINT('',(-0.752884612801258,-2.05654296274034,0.118110236220472));
#7311=CARTESIAN_POINT('',(-0.752884612801259,-2.05654296274034,0.));
#7312=CARTESIAN_POINT('',(-0.760417751092019,-2.09441460636913,0.118110236220472));
#7313=CARTESIAN_POINT('Origin',(-0.752884612801259,-2.07622800174034,0.118110236220472));
#7314=CARTESIAN_POINT('',(-0.760417751092019,-2.09441460636913,0.));
#7315=CARTESIAN_POINT('Origin',(-0.378914146457898,-2.2524385735028,0.));
#7316=CARTESIAN_POINT('',(-0.378914146457898,-2.2524385735028,0.));
#7317=CARTESIAN_POINT('',(-0.760417751092019,-2.09441460636913,0.));
#7318=CARTESIAN_POINT('',(-0.378914146457898,-2.2524385735028,0.118110236220472));
#7319=CARTESIAN_POINT('',(-0.760417751092019,-2.09441460636913,0.118110236220472));
#7320=CARTESIAN_POINT('',(-0.378914146457898,-2.2524385735028,0.));
#7321=CARTESIAN_POINT('Origin',(-0.37138100816714,-2.23425196887403,0.));
#7322=CARTESIAN_POINT('',(-0.371381008167137,-2.25393700787402,0.));
#7323=CARTESIAN_POINT('Origin',(-0.37138100816714,-2.23425196887403,0.));
#7324=CARTESIAN_POINT('',(-0.371381008167137,-2.25393700787402,0.118110236220472));
#7325=CARTESIAN_POINT('Origin',(-0.37138100816714,-2.23425196887403,0.118110236220472));
#7326=CARTESIAN_POINT('',(-0.37138100816714,-2.25393700787402,0.));
#7327=CARTESIAN_POINT('Origin',(1.31724868879133,1.8424607473491,0.));
#7328=CARTESIAN_POINT('',(1.33116811335615,1.85638017191391,0.));
#7329=CARTESIAN_POINT('',(1.32478182708209,1.86064735197788,0.));
#7330=CARTESIAN_POINT('Origin',(1.31724868879133,1.8424607473491,0.));
#7331=CARTESIAN_POINT('',(1.33116811335615,1.85638017191391,0.118110236220472));
#7332=CARTESIAN_POINT('',(1.33116811335615,1.85638017191391,0.));
#7333=CARTESIAN_POINT('',(1.32478182708209,1.86064735197788,0.118110236220472));
#7334=CARTESIAN_POINT('Origin',(1.31724868879133,1.8424607473491,0.118110236220472));
#7335=CARTESIAN_POINT('',(1.32478182708209,1.86064735197788,0.));
#7336=CARTESIAN_POINT('Origin',(0.943278222447973,2.01867131911155,0.));
#7337=CARTESIAN_POINT('',(0.943278222447973,2.01867131911155,0.));
#7338=CARTESIAN_POINT('',(1.32478182708209,1.86064735197788,0.));
#7339=CARTESIAN_POINT('',(0.943278222447973,2.01867131911155,0.118110236220472));
#7340=CARTESIAN_POINT('',(1.32478182708209,1.86064735197788,0.118110236220472));
#7341=CARTESIAN_POINT('',(0.943278222447973,2.01867131911155,0.));
#7342=CARTESIAN_POINT('Origin',(0.935745084157212,2.00048471448277,0.));
#7343=CARTESIAN_POINT('',(0.921825659592391,1.98656528991795,0.));
#7344=CARTESIAN_POINT('Origin',(0.935745084157212,2.00048471448277,0.));
#7345=CARTESIAN_POINT('',(0.921825659592391,1.98656528991795,0.118110236220472));
#7346=CARTESIAN_POINT('Origin',(0.935745084157212,2.00048471448277,0.118110236220472));
#7347=CARTESIAN_POINT('',(0.92182565959239,1.98656528991795,0.));
#7348=CARTESIAN_POINT('Origin',(0.75288461280126,2.07622800174034,0.));
#7349=CARTESIAN_POINT('',(0.75288461280126,2.05654296274034,0.));
#7350=CARTESIAN_POINT('',(0.760417751092021,2.09441460636913,0.));
#7351=CARTESIAN_POINT('Origin',(0.75288461280126,2.07622800174034,0.));
#7352=CARTESIAN_POINT('',(0.75288461280126,2.05654296274034,0.118110236220472));
#7353=CARTESIAN_POINT('',(0.75288461280126,2.05654296274034,0.));
#7354=CARTESIAN_POINT('',(0.760417751092021,2.09441460636913,0.118110236220472));
#7355=CARTESIAN_POINT('Origin',(0.75288461280126,2.07622800174034,0.118110236220472));
#7356=CARTESIAN_POINT('',(0.760417751092021,2.09441460636913,0.));
#7357=CARTESIAN_POINT('Origin',(0.378914146457898,2.2524385735028,0.));
#7358=CARTESIAN_POINT('',(0.378914146457898,2.2524385735028,0.));
#7359=CARTESIAN_POINT('',(0.760417751092021,2.09441460636913,0.));
#7360=CARTESIAN_POINT('',(0.378914146457898,2.2524385735028,0.118110236220472));
#7361=CARTESIAN_POINT('',(0.760417751092021,2.09441460636913,0.118110236220472));
#7362=CARTESIAN_POINT('',(0.378914146457898,2.2524385735028,0.));
#7363=CARTESIAN_POINT('Origin',(0.371381008167136,2.23425196887401,0.));
#7364=CARTESIAN_POINT('',(0.371381008167137,2.25393700787402,0.));
#7365=CARTESIAN_POINT('Origin',(0.371381008167136,2.23425196887401,0.));
#7366=CARTESIAN_POINT('',(0.371381008167137,2.25393700787402,0.118110236220472));
#7367=CARTESIAN_POINT('Origin',(0.371381008167136,2.23425196887401,0.118110236220472));
#7368=CARTESIAN_POINT('',(0.371381008167136,2.25393700787402,0.));
#7369=CARTESIAN_POINT('Origin',(-0.37138100816714,2.23425196887403,0.));
#7370=CARTESIAN_POINT('',(-0.371381008167137,2.25393700787402,0.));
#7371=CARTESIAN_POINT('',(-0.378914146457898,2.2524385735028,0.));
#7372=CARTESIAN_POINT('Origin',(-0.37138100816714,2.23425196887403,0.));
#7373=CARTESIAN_POINT('',(-0.371381008167138,2.25393700787402,0.118110236220472));
#7374=CARTESIAN_POINT('',(-0.37138100816714,2.25393700787402,0.));
#7375=CARTESIAN_POINT('',(-0.378914146457898,2.2524385735028,0.118110236220472));
#7376=CARTESIAN_POINT('Origin',(-0.37138100816714,2.23425196887403,0.118110236220472));
#7377=CARTESIAN_POINT('',(-0.378914146457898,2.2524385735028,0.));
#7378=CARTESIAN_POINT('Origin',(-0.76041775109202,2.09441460636913,0.));
#7379=CARTESIAN_POINT('',(-0.76041775109202,2.09441460636913,0.));
#7380=CARTESIAN_POINT('',(-0.378914146457898,2.2524385735028,0.));
#7381=CARTESIAN_POINT('',(-0.76041775109202,2.09441460636913,0.118110236220472));
#7382=CARTESIAN_POINT('',(-0.378914146457898,2.2524385735028,0.118110236220472));
#7383=CARTESIAN_POINT('',(-0.76041775109202,2.09441460636913,0.));
#7384=CARTESIAN_POINT('Origin',(-0.752884612801259,2.07622800174034,0.));
#7385=CARTESIAN_POINT('',(-0.752884612801259,2.05654296274034,0.));
#7386=CARTESIAN_POINT('Origin',(-0.752884612801259,2.07622800174034,0.));
#7387=CARTESIAN_POINT('',(-0.752884612801259,2.05654296274034,0.118110236220472));
#7388=CARTESIAN_POINT('Origin',(-0.752884612801259,2.07622800174034,0.118110236220472));
#7389=CARTESIAN_POINT('',(-0.752884612801259,2.05654296274034,0.));
#7390=CARTESIAN_POINT('Origin',(-0.935745084157213,2.00048471448277,0.));
#7391=CARTESIAN_POINT('',(-0.921825659592391,1.98656528991794,0.));
#7392=CARTESIAN_POINT('',(-0.943278222447974,2.01867131911155,0.));
#7393=CARTESIAN_POINT('Origin',(-0.935745084157213,2.00048471448277,0.));
#7394=CARTESIAN_POINT('',(-0.921825659592391,1.98656528991794,0.118110236220472));
#7395=CARTESIAN_POINT('',(-0.921825659592392,1.98656528991794,0.));
#7396=CARTESIAN_POINT('',(-0.943278222447974,2.01867131911155,0.118110236220472));
#7397=CARTESIAN_POINT('Origin',(-0.935745084157213,2.00048471448277,0.118110236220472));
#7398=CARTESIAN_POINT('',(-0.943278222447974,2.01867131911155,0.));
#7399=CARTESIAN_POINT('Origin',(-1.32478182708209,1.86064735197788,0.));
#7400=CARTESIAN_POINT('',(-1.32478182708209,1.86064735197788,0.));
#7401=CARTESIAN_POINT('',(-0.943278222447974,2.01867131911155,0.));
#7402=CARTESIAN_POINT('',(-1.32478182708209,1.86064735197788,0.118110236220472));
#7403=CARTESIAN_POINT('',(-0.943278222447974,2.01867131911155,0.118110236220472));
#7404=CARTESIAN_POINT('',(-1.32478182708209,1.86064735197788,0.));
#7405=CARTESIAN_POINT('Origin',(-1.31724868879133,1.84246074734909,0.));
#7406=CARTESIAN_POINT('',(-1.33116811335615,1.85638017191391,0.));
#7407=CARTESIAN_POINT('Origin',(-1.31724868879133,1.84246074734909,0.));
#7408=CARTESIAN_POINT('',(-1.33116811335615,1.85638017191391,0.118110236220472));
#7409=CARTESIAN_POINT('Origin',(-1.31724868879133,1.84246074734909,0.118110236220472));
#7410=CARTESIAN_POINT('',(-1.33116811335616,1.85638017191391,0.));
#7411=CARTESIAN_POINT('Origin',(0.371381008167138,-2.23425196887401,0.));
#7412=CARTESIAN_POINT('',(0.371381008167139,-2.25393700787402,0.));
#7413=CARTESIAN_POINT('',(0.3789141464579,-2.2524385735028,0.));
#7414=CARTESIAN_POINT('Origin',(0.371381008167138,-2.23425196887401,0.));
#7415=CARTESIAN_POINT('',(0.371381008167139,-2.25393700787402,0.118110236220472));
#7416=CARTESIAN_POINT('',(0.371381008167138,-2.25393700787402,0.));
#7417=CARTESIAN_POINT('',(0.378914146457899,-2.2524385735028,0.118110236220472));
#7418=CARTESIAN_POINT('Origin',(0.371381008167138,-2.23425196887401,0.118110236220472));
#7419=CARTESIAN_POINT('',(0.3789141464579,-2.2524385735028,0.));
#7420=CARTESIAN_POINT('Origin',(0.760417751092019,-2.09441460636913,0.));
#7421=CARTESIAN_POINT('',(0.760417751092019,-2.09441460636913,0.));
#7422=CARTESIAN_POINT('',(0.3789141464579,-2.2524385735028,0.));
#7423=CARTESIAN_POINT('',(0.760417751092019,-2.09441460636913,0.118110236220472));
#7424=CARTESIAN_POINT('',(0.3789141464579,-2.2524385735028,0.118110236220472));
#7425=CARTESIAN_POINT('',(0.760417751092019,-2.09441460636913,0.));
#7426=CARTESIAN_POINT('Origin',(0.752884612801259,-2.07622800174034,0.));
#7427=CARTESIAN_POINT('',(0.752884612801259,-2.05654296274034,0.));
#7428=CARTESIAN_POINT('Origin',(0.752884612801259,-2.07622800174034,0.));
#7429=CARTESIAN_POINT('',(0.752884612801259,-2.05654296274034,0.118110236220472));
#7430=CARTESIAN_POINT('Origin',(0.752884612801259,-2.07622800174034,0.118110236220472));
#7431=CARTESIAN_POINT('',(0.752884612801259,-2.05654296274034,0.));
#7432=CARTESIAN_POINT('Origin',(0.935745084157212,-2.00048471448277,0.));
#7433=CARTESIAN_POINT('',(0.92182565959239,-1.98656528991795,0.));
#7434=CARTESIAN_POINT('',(0.943278222447973,-2.01867131911155,0.));
#7435=CARTESIAN_POINT('Origin',(0.935745084157212,-2.00048471448277,0.));
#7436=CARTESIAN_POINT('',(0.92182565959239,-1.98656528991795,0.118110236220472));
#7437=CARTESIAN_POINT('',(0.92182565959239,-1.98656528991795,0.));
#7438=CARTESIAN_POINT('',(0.943278222447973,-2.01867131911155,0.118110236220472));
#7439=CARTESIAN_POINT('Origin',(0.935745084157212,-2.00048471448277,0.118110236220472));
#7440=CARTESIAN_POINT('',(0.943278222447973,-2.01867131911155,0.));
#7441=CARTESIAN_POINT('Origin',(1.32478182708209,-1.86064735197788,0.));
#7442=CARTESIAN_POINT('',(1.32478182708209,-1.86064735197788,0.));
#7443=CARTESIAN_POINT('',(0.943278222447973,-2.01867131911155,0.));
#7444=CARTESIAN_POINT('',(1.32478182708209,-1.86064735197788,0.118110236220472));
#7445=CARTESIAN_POINT('',(0.943278222447973,-2.01867131911155,0.118110236220472));
#7446=CARTESIAN_POINT('',(1.32478182708209,-1.86064735197788,0.));
#7447=CARTESIAN_POINT('Origin',(1.31724868879133,-1.8424607473491,0.));
#7448=CARTESIAN_POINT('',(1.33116811335615,-1.85638017191391,0.));
#7449=CARTESIAN_POINT('Origin',(1.31724868879133,-1.8424607473491,0.));
#7450=CARTESIAN_POINT('',(1.33116811335615,-1.85638017191391,0.118110236220472));
#7451=CARTESIAN_POINT('Origin',(1.31724868879133,-1.8424607473491,0.118110236220472));
#7452=CARTESIAN_POINT('',(1.33116811335615,-1.85638017191391,0.));
#7453=CARTESIAN_POINT('Origin',(-2.23425196887403,-0.37138100816714,0.));
#7454=CARTESIAN_POINT('',(-2.25393700787402,-0.371381008167138,0.));
#7455=CARTESIAN_POINT('',(-2.2524385735028,-0.378914146457899,0.));
#7456=CARTESIAN_POINT('Origin',(-2.23425196887403,-0.37138100816714,0.));
#7457=CARTESIAN_POINT('',(-2.25393700787402,-0.371381008167138,0.118110236220472));
#7458=CARTESIAN_POINT('',(-2.25393700787401,-0.37138100816714,0.));
#7459=CARTESIAN_POINT('',(-2.2524385735028,-0.378914146457899,0.118110236220472));
#7460=CARTESIAN_POINT('Origin',(-2.23425196887403,-0.37138100816714,0.118110236220472));
#7461=CARTESIAN_POINT('',(-2.2524385735028,-0.378914146457899,0.));
#7462=CARTESIAN_POINT('Origin',(-2.09441460636913,-0.760417751092019,0.));
#7463=CARTESIAN_POINT('',(-2.09441460636913,-0.760417751092019,0.));
#7464=CARTESIAN_POINT('',(-2.2524385735028,-0.378914146457899,0.));
#7465=CARTESIAN_POINT('',(-2.09441460636913,-0.760417751092019,0.118110236220472));
#7466=CARTESIAN_POINT('',(-2.2524385735028,-0.378914146457899,0.118110236220472));
#7467=CARTESIAN_POINT('',(-2.09441460636913,-0.760417751092019,0.));
#7468=CARTESIAN_POINT('Origin',(-2.07622800174034,-0.752884612801259,0.));
#7469=CARTESIAN_POINT('',(-2.05654296274034,-0.752884612801259,0.));
#7470=CARTESIAN_POINT('Origin',(-2.07622800174034,-0.752884612801259,0.));
#7471=CARTESIAN_POINT('',(-2.05654296274034,-0.752884612801259,0.118110236220472));
#7472=CARTESIAN_POINT('Origin',(-2.07622800174034,-0.752884612801259,0.118110236220472));
#7473=CARTESIAN_POINT('',(-2.05654296274034,-0.752884612801259,0.));
#7474=CARTESIAN_POINT('Origin',(-2.00048471448277,-0.935745084157213,0.));
#7475=CARTESIAN_POINT('',(-1.98656528991794,-0.921825659592392,0.));
#7476=CARTESIAN_POINT('',(-2.01867131911155,-0.943278222447974,0.));
#7477=CARTESIAN_POINT('Origin',(-2.00048471448277,-0.935745084157213,0.));
#7478=CARTESIAN_POINT('',(-1.98656528991794,-0.921825659592392,0.118110236220472));
#7479=CARTESIAN_POINT('',(-1.98656528991794,-0.921825659592392,0.));
#7480=CARTESIAN_POINT('',(-2.01867131911155,-0.943278222447974,0.118110236220472));
#7481=CARTESIAN_POINT('Origin',(-2.00048471448277,-0.935745084157213,0.118110236220472));
#7482=CARTESIAN_POINT('',(-2.01867131911155,-0.943278222447974,0.));
#7483=CARTESIAN_POINT('Origin',(-1.86064735197788,-1.32478182708209,0.));
#7484=CARTESIAN_POINT('',(-1.86064735197788,-1.32478182708209,0.));
#7485=CARTESIAN_POINT('',(-2.01867131911155,-0.943278222447974,0.));
#7486=CARTESIAN_POINT('',(-1.86064735197788,-1.32478182708209,0.118110236220472));
#7487=CARTESIAN_POINT('',(-2.01867131911155,-0.943278222447974,0.118110236220472));
#7488=CARTESIAN_POINT('',(-1.86064735197788,-1.32478182708209,0.));
#7489=CARTESIAN_POINT('Origin',(-1.84246074734908,-1.31724868879133,0.));
#7490=CARTESIAN_POINT('',(-1.85638017191391,-1.33116811335615,0.));
#7491=CARTESIAN_POINT('Origin',(-1.84246074734908,-1.31724868879133,0.));
#7492=CARTESIAN_POINT('',(-1.85638017191391,-1.33116811335615,0.118110236220472));
#7493=CARTESIAN_POINT('Origin',(-1.84246074734908,-1.31724868879133,0.118110236220472));
#7494=CARTESIAN_POINT('',(-1.85638017191391,-1.33116811335616,0.));
#7495=CARTESIAN_POINT('Origin',(2.00048471448277,0.935745084157212,0.));
#7496=CARTESIAN_POINT('',(1.98656528991795,0.92182565959239,0.));
#7497=CARTESIAN_POINT('',(2.01867131911155,0.943278222447972,0.));
#7498=CARTESIAN_POINT('Origin',(2.00048471448277,0.935745084157212,0.));
#7499=CARTESIAN_POINT('',(1.98656528991795,0.92182565959239,0.118110236220472));
#7500=CARTESIAN_POINT('',(1.98656528991795,0.92182565959239,0.));
#7501=CARTESIAN_POINT('',(2.01867131911155,0.943278222447972,0.118110236220472));
#7502=CARTESIAN_POINT('Origin',(2.00048471448277,0.935745084157212,0.118110236220472));
#7503=CARTESIAN_POINT('',(2.01867131911155,0.943278222447972,0.));
#7504=CARTESIAN_POINT('Origin',(1.86064735197788,1.32478182708209,0.));
#7505=CARTESIAN_POINT('',(1.86064735197788,1.32478182708209,0.));
#7506=CARTESIAN_POINT('',(2.01867131911155,0.943278222447972,0.));
#7507=CARTESIAN_POINT('',(1.86064735197788,1.32478182708209,0.118110236220472));
#7508=CARTESIAN_POINT('',(2.01867131911155,0.943278222447972,0.118110236220472));
#7509=CARTESIAN_POINT('',(1.86064735197788,1.32478182708209,0.));
#7510=CARTESIAN_POINT('Origin',(1.84246074734909,1.31724868879133,0.));
#7511=CARTESIAN_POINT('',(1.85638017191391,1.33116811335615,0.));
#7512=CARTESIAN_POINT('Origin',(1.84246074734909,1.31724868879133,0.));
#7513=CARTESIAN_POINT('',(1.85638017191391,1.33116811335615,0.118110236220472));
#7514=CARTESIAN_POINT('Origin',(1.84246074734909,1.31724868879133,0.118110236220472));
#7515=CARTESIAN_POINT('',(1.85638017191391,1.33116811335615,0.));
#7516=CARTESIAN_POINT('Origin',(2.23425196887403,0.371381008167144,0.));
#7517=CARTESIAN_POINT('',(2.25393700787402,0.371381008167141,0.));
#7518=CARTESIAN_POINT('',(2.2524385735028,0.378914146457902,0.));
#7519=CARTESIAN_POINT('Origin',(2.23425196887403,0.371381008167144,0.));
#7520=CARTESIAN_POINT('',(2.25393700787402,0.371381008167141,0.118110236220472));
#7521=CARTESIAN_POINT('',(2.25393700787402,0.371381008167144,0.));
#7522=CARTESIAN_POINT('',(2.2524385735028,0.378914146457902,0.118110236220472));
#7523=CARTESIAN_POINT('Origin',(2.23425196887403,0.371381008167144,0.118110236220472));
#7524=CARTESIAN_POINT('',(2.2524385735028,0.378914146457902,0.));
#7525=CARTESIAN_POINT('Origin',(2.09441460636913,0.760417751092021,0.));
#7526=CARTESIAN_POINT('',(2.09441460636913,0.760417751092021,0.));
#7527=CARTESIAN_POINT('',(2.2524385735028,0.378914146457902,0.));
#7528=CARTESIAN_POINT('',(2.09441460636913,0.760417751092021,0.118110236220472));
#7529=CARTESIAN_POINT('',(2.2524385735028,0.378914146457902,0.118110236220472));
#7530=CARTESIAN_POINT('',(2.09441460636913,0.760417751092021,0.));
#7531=CARTESIAN_POINT('Origin',(2.07622800174034,0.75288461280126,0.));
#7532=CARTESIAN_POINT('',(2.05654296274034,0.75288461280126,0.));
#7533=CARTESIAN_POINT('Origin',(2.07622800174034,0.75288461280126,0.));
#7534=CARTESIAN_POINT('',(2.05654296274034,0.75288461280126,0.118110236220472));
#7535=CARTESIAN_POINT('Origin',(2.07622800174034,0.75288461280126,0.118110236220472));
#7536=CARTESIAN_POINT('',(2.05654296274034,0.75288461280126,0.));
#7537=CARTESIAN_POINT('Origin',(-1.84246074734909,1.31724868879133,0.));
#7538=CARTESIAN_POINT('',(-1.85638017191391,1.33116811335615,0.));
#7539=CARTESIAN_POINT('',(-1.86064735197788,1.32478182708209,0.));
#7540=CARTESIAN_POINT('Origin',(-1.84246074734909,1.31724868879133,0.));
#7541=CARTESIAN_POINT('',(-1.85638017191391,1.33116811335615,0.118110236220472));
#7542=CARTESIAN_POINT('',(-1.85638017191391,1.33116811335615,0.));
#7543=CARTESIAN_POINT('',(-1.86064735197788,1.32478182708209,0.118110236220472));
#7544=CARTESIAN_POINT('Origin',(-1.84246074734909,1.31724868879133,0.118110236220472));
#7545=CARTESIAN_POINT('',(-1.86064735197788,1.32478182708209,0.));
#7546=CARTESIAN_POINT('Origin',(-2.01867131911155,0.943278222447974,0.));
#7547=CARTESIAN_POINT('',(-2.01867131911155,0.943278222447974,0.));
#7548=CARTESIAN_POINT('',(-1.86064735197788,1.32478182708209,0.));
#7549=CARTESIAN_POINT('',(-2.01867131911155,0.943278222447974,0.118110236220472));
#7550=CARTESIAN_POINT('',(-1.86064735197788,1.32478182708209,0.118110236220472));
#7551=CARTESIAN_POINT('',(-2.01867131911155,0.943278222447974,0.));
#7552=CARTESIAN_POINT('Origin',(-2.00048471448277,0.935745084157213,0.));
#7553=CARTESIAN_POINT('',(-1.98656528991794,0.921825659592392,0.));
#7554=CARTESIAN_POINT('Origin',(-2.00048471448277,0.935745084157213,0.));
#7555=CARTESIAN_POINT('',(-1.98656528991794,0.921825659592392,0.118110236220472));
#7556=CARTESIAN_POINT('Origin',(-2.00048471448277,0.935745084157213,0.118110236220472));
#7557=CARTESIAN_POINT('',(-1.98656528991794,0.921825659592392,0.));
#7558=CARTESIAN_POINT('Origin',(-2.07622800174034,0.752884612801259,0.));
#7559=CARTESIAN_POINT('',(-2.05654296274034,0.752884612801258,0.));
#7560=CARTESIAN_POINT('',(-2.09441460636913,0.760417751092019,0.));
#7561=CARTESIAN_POINT('Origin',(-2.07622800174034,0.752884612801259,0.));
#7562=CARTESIAN_POINT('',(-2.05654296274034,0.752884612801258,0.118110236220472));
#7563=CARTESIAN_POINT('',(-2.05654296274034,0.752884612801259,0.));
#7564=CARTESIAN_POINT('',(-2.09441460636913,0.760417751092019,0.118110236220472));
#7565=CARTESIAN_POINT('Origin',(-2.07622800174034,0.752884612801259,0.118110236220472));
#7566=CARTESIAN_POINT('',(-2.09441460636913,0.760417751092019,0.));
#7567=CARTESIAN_POINT('Origin',(-2.2524385735028,0.378914146457897,0.));
#7568=CARTESIAN_POINT('',(-2.2524385735028,0.378914146457897,0.));
#7569=CARTESIAN_POINT('',(-2.09441460636913,0.760417751092019,0.));
#7570=CARTESIAN_POINT('',(-2.2524385735028,0.378914146457897,0.118110236220472));
#7571=CARTESIAN_POINT('',(-2.09441460636913,0.760417751092019,0.118110236220472));
#7572=CARTESIAN_POINT('',(-2.2524385735028,0.378914146457897,0.));
#7573=CARTESIAN_POINT('Origin',(-2.23425196887403,0.371381008167139,0.));
#7574=CARTESIAN_POINT('',(-2.25393700787402,0.371381008167137,0.));
#7575=CARTESIAN_POINT('Origin',(-2.23425196887403,0.371381008167139,0.));
#7576=CARTESIAN_POINT('',(-2.25393700787402,0.371381008167137,0.118110236220472));
#7577=CARTESIAN_POINT('Origin',(-2.23425196887403,0.371381008167139,0.118110236220472));
#7578=CARTESIAN_POINT('',(-2.25393700787401,0.371381008167139,0.));
#7579=CARTESIAN_POINT('Origin',(1.84246074734908,-1.31724868879132,0.));
#7580=CARTESIAN_POINT('',(1.85638017191391,-1.33116811335615,0.));
#7581=CARTESIAN_POINT('',(1.86064735197788,-1.32478182708209,0.));
#7582=CARTESIAN_POINT('Origin',(1.84246074734908,-1.31724868879132,0.));
#7583=CARTESIAN_POINT('',(1.85638017191391,-1.33116811335615,0.118110236220472));
#7584=CARTESIAN_POINT('',(1.85638017191391,-1.33116811335615,0.));
#7585=CARTESIAN_POINT('',(1.86064735197788,-1.32478182708209,0.118110236220472));
#7586=CARTESIAN_POINT('Origin',(1.84246074734908,-1.31724868879132,0.118110236220472));
#7587=CARTESIAN_POINT('',(1.86064735197788,-1.32478182708209,0.));
#7588=CARTESIAN_POINT('Origin',(2.01867131911155,-0.943278222447973,0.));
#7589=CARTESIAN_POINT('',(2.01867131911155,-0.943278222447973,0.));
#7590=CARTESIAN_POINT('',(1.86064735197788,-1.32478182708209,0.));
#7591=CARTESIAN_POINT('',(2.01867131911155,-0.943278222447973,0.118110236220472));
#7592=CARTESIAN_POINT('',(1.86064735197788,-1.32478182708209,0.118110236220472));
#7593=CARTESIAN_POINT('',(2.01867131911155,-0.943278222447973,0.));
#7594=CARTESIAN_POINT('Origin',(2.00048471448277,-0.935745084157212,0.));
#7595=CARTESIAN_POINT('',(1.98656528991795,-0.92182565959239,0.));
#7596=CARTESIAN_POINT('Origin',(2.00048471448277,-0.935745084157212,0.));
#7597=CARTESIAN_POINT('',(1.98656528991795,-0.92182565959239,0.118110236220472));
#7598=CARTESIAN_POINT('Origin',(2.00048471448277,-0.935745084157212,0.118110236220472));
#7599=CARTESIAN_POINT('',(1.98656528991795,-0.92182565959239,0.));
#7600=CARTESIAN_POINT('Origin',(2.07622800174034,-0.75288461280126,0.));
#7601=CARTESIAN_POINT('',(2.05654296274034,-0.75288461280126,0.));
#7602=CARTESIAN_POINT('',(2.09441460636913,-0.760417751092021,0.));
#7603=CARTESIAN_POINT('Origin',(2.07622800174034,-0.75288461280126,0.));
#7604=CARTESIAN_POINT('',(2.05654296274034,-0.75288461280126,0.118110236220472));
#7605=CARTESIAN_POINT('',(2.05654296274034,-0.75288461280126,0.));
#7606=CARTESIAN_POINT('',(2.09441460636913,-0.760417751092021,0.118110236220472));
#7607=CARTESIAN_POINT('Origin',(2.07622800174034,-0.75288461280126,0.118110236220472));
#7608=CARTESIAN_POINT('',(2.09441460636913,-0.760417751092021,0.));
#7609=CARTESIAN_POINT('Origin',(2.2524385735028,-0.3789141464579,0.));
#7610=CARTESIAN_POINT('',(2.2524385735028,-0.3789141464579,0.));
#7611=CARTESIAN_POINT('',(2.09441460636913,-0.760417751092021,0.));
#7612=CARTESIAN_POINT('',(2.2524385735028,-0.3789141464579,0.118110236220472));
#7613=CARTESIAN_POINT('',(2.09441460636913,-0.760417751092021,0.118110236220472));
#7614=CARTESIAN_POINT('',(2.2524385735028,-0.3789141464579,0.));
#7615=CARTESIAN_POINT('Origin',(2.23425196887403,-0.371381008167142,0.));
#7616=CARTESIAN_POINT('',(2.25393700787402,-0.371381008167139,0.));
#7617=CARTESIAN_POINT('Origin',(2.23425196887403,-0.371381008167142,0.));
#7618=CARTESIAN_POINT('',(2.25393700787402,-0.371381008167139,0.118110236220472));
#7619=CARTESIAN_POINT('Origin',(2.23425196887403,-0.371381008167142,0.118110236220472));
#7620=CARTESIAN_POINT('',(2.25393700787402,-0.371381008167142,0.));
#7621=CARTESIAN_POINT('Origin',(2.05654296274034,-0.851847986769996,0.));
#7622=CARTESIAN_POINT('',(2.05654296274034,0.851847986769996,0.118110236220472));
#7623=CARTESIAN_POINT('',(2.05654296274034,0.851847986769996,0.));
#7624=CARTESIAN_POINT('Origin',(-1.2589429787559,1.39889832440068,0.));
#7625=CARTESIAN_POINT('',(-1.27286240332072,1.41281774896551,0.));
#7626=CARTESIAN_POINT('',(-1.25140984046514,1.3807117197719,0.));
#7627=CARTESIAN_POINT('Origin',(-1.2589429787559,1.39889832440068,0.));
#7628=CARTESIAN_POINT('',(-1.27286240332072,1.41281774896551,0.118110236220472));
#7629=CARTESIAN_POINT('',(-1.27286240332072,1.41281774896551,0.));
#7630=CARTESIAN_POINT('',(-1.25140984046514,1.3807117197719,0.118110236220472));
#7631=CARTESIAN_POINT('Origin',(-1.2589429787559,1.39889832440068,0.118110236220472));
#7632=CARTESIAN_POINT('',(-1.25140984046514,1.3807117197719,0.));
#7633=CARTESIAN_POINT('Origin',(-1.39889832440068,1.2589429787559,0.));
#7634=CARTESIAN_POINT('',(-1.3807117197719,1.25140984046514,0.));
#7635=CARTESIAN_POINT('',(-1.41281774896551,1.27286240332072,0.));
#7636=CARTESIAN_POINT('Origin',(-1.39889832440068,1.2589429787559,0.));
#7637=CARTESIAN_POINT('',(-1.3807117197719,1.25140984046514,0.118110236220472));
#7638=CARTESIAN_POINT('',(-1.3807117197719,1.25140984046514,0.));
#7639=CARTESIAN_POINT('',(-1.41281774896551,1.27286240332072,0.118110236220472));
#7640=CARTESIAN_POINT('Origin',(-1.39889832440068,1.2589429787559,0.118110236220472));
#7641=CARTESIAN_POINT('',(-1.41281774896551,1.27286240332072,0.));
#7642=CARTESIAN_POINT('Origin',(-1.89906264777971,0.786617504506516,0.));
#7643=CARTESIAN_POINT('',(-1.89906264777971,0.786617504506516,0.));
#7644=CARTESIAN_POINT('',(-1.41281774896551,1.27286240332072,0.));
#7645=CARTESIAN_POINT('',(-1.89906264777971,0.786617504506516,0.118110236220472));
#7646=CARTESIAN_POINT('',(-1.41281774896551,1.27286240332072,0.118110236220472));
#7647=CARTESIAN_POINT('',(-1.89906264777971,0.786617504506516,0.));
#7648=CARTESIAN_POINT('Origin',(-1.89906264777971,0.0989633739687374,0.));
#7649=CARTESIAN_POINT('',(-1.89906264777971,0.0989633739687374,0.));
#7650=CARTESIAN_POINT('',(-1.89906264777971,0.786617504506516,0.));
#7651=CARTESIAN_POINT('',(-1.89906264777971,0.0989633739687373,0.118110236220472));
#7652=CARTESIAN_POINT('',(-1.89906264777971,0.786617504506516,0.118110236220472));
#7653=CARTESIAN_POINT('',(-1.89906264777971,0.0989633739687374,0.));
#7654=CARTESIAN_POINT('Origin',(-1.87937760877971,0.098963373968737,0.));
#7655=CARTESIAN_POINT('',(-1.86119100415092,0.091430235677977,0.));
#7656=CARTESIAN_POINT('Origin',(-1.87937760877971,0.098963373968737,0.));
#7657=CARTESIAN_POINT('',(-1.86119100415092,0.091430235677977,0.118110236220472));
#7658=CARTESIAN_POINT('Origin',(-1.87937760877971,0.098963373968737,0.118110236220472));
#7659=CARTESIAN_POINT('',(-1.86119100415093,0.0914302356779767,0.));
#7660=CARTESIAN_POINT('Origin',(-1.87937760877971,-0.0989633739687362,0.));
#7661=CARTESIAN_POINT('',(-1.86119100415092,-0.091430235677976,0.));
#7662=CARTESIAN_POINT('',(-1.89906264777971,-0.0989633739687365,0.));
#7663=CARTESIAN_POINT('Origin',(-1.87937760877971,-0.0989633739687362,0.));
#7664=CARTESIAN_POINT('',(-1.86119100415092,-0.091430235677976,0.118110236220472));
#7665=CARTESIAN_POINT('',(-1.86119100415093,-0.091430235677976,0.));
#7666=CARTESIAN_POINT('',(-1.89906264777971,-0.0989633739687366,0.118110236220472));
#7667=CARTESIAN_POINT('Origin',(-1.87937760877971,-0.0989633739687362,0.118110236220472));
#7668=CARTESIAN_POINT('',(-1.89906264777971,-0.0989633739687365,0.));
#7669=CARTESIAN_POINT('Origin',(-1.89906264777971,-0.786617504506516,0.));
#7670=CARTESIAN_POINT('',(-1.89906264777971,-0.786617504506516,0.));
#7671=CARTESIAN_POINT('',(-1.89906264777971,-0.0989633739687365,0.));
#7672=CARTESIAN_POINT('',(-1.89906264777971,-0.786617504506516,0.118110236220472));
#7673=CARTESIAN_POINT('',(-1.89906264777971,-0.0989633739687365,0.118110236220472));
#7674=CARTESIAN_POINT('',(-1.89906264777971,-0.786617504506516,0.));
#7675=CARTESIAN_POINT('Origin',(-1.41281774896551,-1.27286240332072,0.));
#7676=CARTESIAN_POINT('',(-1.41281774896551,-1.27286240332072,0.));
#7677=CARTESIAN_POINT('',(-1.89906264777971,-0.786617504506516,0.));
#7678=CARTESIAN_POINT('',(-1.41281774896551,-1.27286240332072,0.118110236220472));
#7679=CARTESIAN_POINT('',(-1.89906264777971,-0.786617504506516,0.118110236220472));
#7680=CARTESIAN_POINT('',(-1.41281774896551,-1.27286240332072,0.));
#7681=CARTESIAN_POINT('Origin',(-1.39889832440069,-1.2589429787559,0.));
#7682=CARTESIAN_POINT('',(-1.3807117197719,-1.25140984046514,0.));
#7683=CARTESIAN_POINT('Origin',(-1.39889832440069,-1.2589429787559,0.));
#7684=CARTESIAN_POINT('',(-1.3807117197719,-1.25140984046514,0.118110236220472));
#7685=CARTESIAN_POINT('Origin',(-1.39889832440069,-1.2589429787559,0.118110236220472));
#7686=CARTESIAN_POINT('',(-1.3807117197719,-1.25140984046514,0.));
#7687=CARTESIAN_POINT('Origin',(-1.2589429787559,-1.39889832440069,0.));
#7688=CARTESIAN_POINT('',(-1.25140984046514,-1.3807117197719,0.));
#7689=CARTESIAN_POINT('',(-1.27286240332072,-1.41281774896551,0.));
#7690=CARTESIAN_POINT('Origin',(-1.2589429787559,-1.39889832440069,0.));
#7691=CARTESIAN_POINT('',(-1.25140984046514,-1.3807117197719,0.118110236220472));
#7692=CARTESIAN_POINT('',(-1.25140984046514,-1.3807117197719,0.));
#7693=CARTESIAN_POINT('',(-1.27286240332072,-1.41281774896551,0.118110236220472));
#7694=CARTESIAN_POINT('Origin',(-1.2589429787559,-1.39889832440069,0.118110236220472));
#7695=CARTESIAN_POINT('',(-1.27286240332072,-1.41281774896551,0.));
#7696=CARTESIAN_POINT('Origin',(-0.786617504506516,-1.89906264777971,0.));
#7697=CARTESIAN_POINT('',(-0.786617504506516,-1.89906264777971,0.));
#7698=CARTESIAN_POINT('',(-1.27286240332072,-1.41281774896551,0.));
#7699=CARTESIAN_POINT('',(-0.786617504506517,-1.89906264777971,0.118110236220472));
#7700=CARTESIAN_POINT('',(-1.27286240332072,-1.41281774896551,0.118110236220472));
#7701=CARTESIAN_POINT('',(-0.786617504506516,-1.89906264777971,0.));
#7702=CARTESIAN_POINT('Origin',(-0.0989633739687374,-1.89906264777971,0.));
#7703=CARTESIAN_POINT('',(-0.0989633739687374,-1.89906264777971,0.));
#7704=CARTESIAN_POINT('',(-0.786617504506516,-1.89906264777971,0.));
#7705=CARTESIAN_POINT('',(-0.0989633739687373,-1.89906264777971,0.118110236220472));
#7706=CARTESIAN_POINT('',(-0.786617504506516,-1.89906264777971,0.118110236220472));
#7707=CARTESIAN_POINT('',(-0.0989633739687374,-1.89906264777971,0.));
#7708=CARTESIAN_POINT('Origin',(-0.098963373968737,-1.87937760877971,0.));
#7709=CARTESIAN_POINT('',(-0.0914302356779768,-1.86119100415092,0.));
#7710=CARTESIAN_POINT('Origin',(-0.098963373968737,-1.87937760877971,0.));
#7711=CARTESIAN_POINT('',(-0.0914302356779768,-1.86119100415092,0.118110236220472));
#7712=CARTESIAN_POINT('Origin',(-0.098963373968737,-1.87937760877971,0.118110236220472));
#7713=CARTESIAN_POINT('',(-0.0914302356779763,-1.86119100415092,0.));
#7714=CARTESIAN_POINT('Origin',(0.0989633739687365,-1.87937760877971,0.));
#7715=CARTESIAN_POINT('',(0.0914302356779762,-1.86119100415092,0.));
#7716=CARTESIAN_POINT('',(0.0989633739687368,-1.89906264777971,0.));
#7717=CARTESIAN_POINT('Origin',(0.0989633739687365,-1.87937760877971,0.));
#7718=CARTESIAN_POINT('',(0.0914302356779762,-1.86119100415092,0.118110236220472));
#7719=CARTESIAN_POINT('',(0.0914302356779759,-1.86119100415092,0.));
#7720=CARTESIAN_POINT('',(0.0989633739687368,-1.89906264777971,0.118110236220472));
#7721=CARTESIAN_POINT('Origin',(0.0989633739687365,-1.87937760877971,0.118110236220472));
#7722=CARTESIAN_POINT('',(0.0989633739687368,-1.89906264777971,0.));
#7723=CARTESIAN_POINT('Origin',(0.786617504506516,-1.89906264777971,0.));
#7724=CARTESIAN_POINT('',(0.786617504506516,-1.89906264777971,0.));
#7725=CARTESIAN_POINT('',(0.0989633739687368,-1.89906264777971,0.));
#7726=CARTESIAN_POINT('',(0.786617504506516,-1.89906264777971,0.118110236220472));
#7727=CARTESIAN_POINT('',(0.0989633739687368,-1.89906264777971,0.118110236220472));
#7728=CARTESIAN_POINT('',(0.786617504506516,-1.89906264777971,0.));
#7729=CARTESIAN_POINT('Origin',(1.27286240332072,-1.41281774896551,0.));
#7730=CARTESIAN_POINT('',(1.27286240332072,-1.41281774896551,0.));
#7731=CARTESIAN_POINT('',(0.786617504506516,-1.89906264777971,0.));
#7732=CARTESIAN_POINT('',(1.27286240332072,-1.41281774896551,0.118110236220472));
#7733=CARTESIAN_POINT('',(0.786617504506516,-1.89906264777971,0.118110236220472));
#7734=CARTESIAN_POINT('',(1.27286240332072,-1.41281774896551,0.));
#7735=CARTESIAN_POINT('Origin',(1.2589429787559,-1.39889832440069,0.));
#7736=CARTESIAN_POINT('',(1.25140984046514,-1.3807117197719,0.));
#7737=CARTESIAN_POINT('Origin',(1.2589429787559,-1.39889832440069,0.));
#7738=CARTESIAN_POINT('',(1.25140984046514,-1.3807117197719,0.118110236220472));
#7739=CARTESIAN_POINT('Origin',(1.2589429787559,-1.39889832440069,0.118110236220472));
#7740=CARTESIAN_POINT('',(1.25140984046514,-1.3807117197719,0.));
#7741=CARTESIAN_POINT('Origin',(1.39889832440069,-1.2589429787559,0.));
#7742=CARTESIAN_POINT('',(1.3807117197719,-1.25140984046514,0.));
#7743=CARTESIAN_POINT('',(1.41281774896551,-1.27286240332072,0.));
#7744=CARTESIAN_POINT('Origin',(1.39889832440069,-1.2589429787559,0.));
#7745=CARTESIAN_POINT('',(1.3807117197719,-1.25140984046514,0.118110236220472));
#7746=CARTESIAN_POINT('',(1.3807117197719,-1.25140984046514,0.));
#7747=CARTESIAN_POINT('',(1.41281774896551,-1.27286240332072,0.118110236220472));
#7748=CARTESIAN_POINT('Origin',(1.39889832440069,-1.2589429787559,0.118110236220472));
#7749=CARTESIAN_POINT('',(1.41281774896551,-1.27286240332072,0.));
#7750=CARTESIAN_POINT('Origin',(1.89906264777971,-0.786617504506516,0.));
#7751=CARTESIAN_POINT('',(1.89906264777971,-0.786617504506516,0.));
#7752=CARTESIAN_POINT('',(1.41281774896551,-1.27286240332072,0.));
#7753=CARTESIAN_POINT('',(1.89906264777971,-0.786617504506516,0.118110236220472));
#7754=CARTESIAN_POINT('',(1.41281774896551,-1.27286240332072,0.118110236220472));
#7755=CARTESIAN_POINT('',(1.89906264777971,-0.786617504506516,0.));
#7756=CARTESIAN_POINT('Origin',(1.89906264777971,-0.0989633739687354,0.));
#7757=CARTESIAN_POINT('',(1.89906264777971,-0.0989633739687354,0.));
#7758=CARTESIAN_POINT('',(1.89906264777971,-0.786617504506516,0.));
#7759=CARTESIAN_POINT('',(1.89906264777971,-0.0989633739687355,0.118110236220472));
#7760=CARTESIAN_POINT('',(1.89906264777971,-0.786617504506516,0.118110236220472));
#7761=CARTESIAN_POINT('',(1.89906264777971,-0.0989633739687354,0.));
#7762=CARTESIAN_POINT('Origin',(1.87937760877971,-0.0989633739687355,0.));
#7763=CARTESIAN_POINT('',(1.86119100415092,-0.0914302356779747,0.));
#7764=CARTESIAN_POINT('Origin',(1.87937760877971,-0.0989633739687355,0.));
#7765=CARTESIAN_POINT('',(1.86119100415092,-0.0914302356779749,0.118110236220472));
#7766=CARTESIAN_POINT('Origin',(1.87937760877971,-0.0989633739687355,0.118110236220472));
#7767=CARTESIAN_POINT('',(1.86119100415093,-0.091430235677975,0.));
#7768=CARTESIAN_POINT('Origin',(1.87937760877971,0.0989633739687345,0.));
#7769=CARTESIAN_POINT('',(1.86119100415092,0.0914302356779743,0.));
#7770=CARTESIAN_POINT('',(1.89906264777971,0.0989633739687349,0.));
#7771=CARTESIAN_POINT('Origin',(1.87937760877971,0.0989633739687345,0.));
#7772=CARTESIAN_POINT('',(1.86119100415092,0.0914302356779742,0.118110236220472));
#7773=CARTESIAN_POINT('',(1.86119100415093,0.0914302356779746,0.));
#7774=CARTESIAN_POINT('',(1.89906264777971,0.0989633739687348,0.118110236220472));
#7775=CARTESIAN_POINT('Origin',(1.87937760877971,0.0989633739687345,0.118110236220472));
#7776=CARTESIAN_POINT('',(1.89906264777971,0.0989633739687349,0.));
#7777=CARTESIAN_POINT('Origin',(1.89906264777971,0.786617504506516,0.));
#7778=CARTESIAN_POINT('',(1.89906264777971,0.786617504506516,0.));
#7779=CARTESIAN_POINT('',(1.89906264777971,0.0989633739687349,0.));
#7780=CARTESIAN_POINT('',(1.89906264777971,0.786617504506516,0.118110236220472));
#7781=CARTESIAN_POINT('',(1.89906264777971,0.0989633739687349,0.118110236220472));
#7782=CARTESIAN_POINT('',(1.89906264777971,0.786617504506516,0.));
#7783=CARTESIAN_POINT('Origin',(1.41281774896551,1.27286240332072,0.));
#7784=CARTESIAN_POINT('',(1.41281774896551,1.27286240332072,0.));
#7785=CARTESIAN_POINT('',(1.89906264777971,0.786617504506516,0.));
#7786=CARTESIAN_POINT('',(1.41281774896551,1.27286240332072,0.118110236220472));
#7787=CARTESIAN_POINT('',(1.89906264777971,0.786617504506516,0.118110236220472));
#7788=CARTESIAN_POINT('',(1.41281774896551,1.27286240332072,0.));
#7789=CARTESIAN_POINT('Origin',(1.39889832440068,1.2589429787559,0.));
#7790=CARTESIAN_POINT('',(1.3807117197719,1.25140984046514,0.));
#7791=CARTESIAN_POINT('Origin',(1.39889832440068,1.2589429787559,0.));
#7792=CARTESIAN_POINT('',(1.3807117197719,1.25140984046514,0.118110236220472));
#7793=CARTESIAN_POINT('Origin',(1.39889832440068,1.2589429787559,0.118110236220472));
#7794=CARTESIAN_POINT('',(1.3807117197719,1.25140984046514,0.));
#7795=CARTESIAN_POINT('Origin',(1.2589429787559,1.39889832440068,0.));
#7796=CARTESIAN_POINT('',(1.25140984046514,1.3807117197719,0.));
#7797=CARTESIAN_POINT('',(1.27286240332072,1.41281774896551,0.));
#7798=CARTESIAN_POINT('Origin',(1.2589429787559,1.39889832440068,0.));
#7799=CARTESIAN_POINT('',(1.25140984046514,1.3807117197719,0.118110236220472));
#7800=CARTESIAN_POINT('',(1.25140984046514,1.3807117197719,0.));
#7801=CARTESIAN_POINT('',(1.27286240332072,1.41281774896551,0.118110236220472));
#7802=CARTESIAN_POINT('Origin',(1.2589429787559,1.39889832440068,0.118110236220472));
#7803=CARTESIAN_POINT('',(1.27286240332072,1.41281774896551,0.));
#7804=CARTESIAN_POINT('Origin',(0.786617504506516,1.89906264777971,0.));
#7805=CARTESIAN_POINT('',(0.786617504506516,1.89906264777971,0.));
#7806=CARTESIAN_POINT('',(1.27286240332072,1.41281774896551,0.));
#7807=CARTESIAN_POINT('',(0.786617504506516,1.89906264777971,0.118110236220472));
#7808=CARTESIAN_POINT('',(1.27286240332072,1.41281774896551,0.118110236220472));
#7809=CARTESIAN_POINT('',(0.786617504506516,1.89906264777971,0.));
#7810=CARTESIAN_POINT('Origin',(0.0989633739687321,1.89906264777971,0.));
#7811=CARTESIAN_POINT('',(0.0989633739687321,1.89906264777971,0.));
#7812=CARTESIAN_POINT('',(0.786617504506516,1.89906264777971,0.));
#7813=CARTESIAN_POINT('',(0.0989633739687321,1.89906264777971,0.118110236220472));
#7814=CARTESIAN_POINT('',(0.786617504506516,1.89906264777971,0.118110236220472));
#7815=CARTESIAN_POINT('',(0.0989633739687321,1.89906264777971,0.));
#7816=CARTESIAN_POINT('Origin',(0.0989633739687317,1.87937760877971,0.));
#7817=CARTESIAN_POINT('',(0.0914302356779714,1.86119100415093,0.));
#7818=CARTESIAN_POINT('Origin',(0.0989633739687317,1.87937760877971,0.));
#7819=CARTESIAN_POINT('',(0.0914302356779714,1.86119100415093,0.118110236220472));
#7820=CARTESIAN_POINT('Origin',(0.0989633739687317,1.87937760877971,0.118110236220472));
#7821=CARTESIAN_POINT('',(0.0914302356779719,1.86119100415093,0.));
#7822=CARTESIAN_POINT('Origin',(-0.0989633739687314,1.87937760877971,0.));
#7823=CARTESIAN_POINT('',(-0.0914302356779711,1.86119100415093,0.));
#7824=CARTESIAN_POINT('',(-0.0989633739687317,1.89906264777971,0.));
#7825=CARTESIAN_POINT('Origin',(-0.0989633739687314,1.87937760877971,0.));
#7826=CARTESIAN_POINT('',(-0.0914302356779711,1.86119100415093,0.118110236220472));
#7827=CARTESIAN_POINT('',(-0.0914302356779717,1.86119100415093,0.));
#7828=CARTESIAN_POINT('',(-0.0989633739687317,1.89906264777971,0.118110236220472));
#7829=CARTESIAN_POINT('Origin',(-0.0989633739687314,1.87937760877971,0.118110236220472));
#7830=CARTESIAN_POINT('',(-0.0989633739687317,1.89906264777971,0.));
#7831=CARTESIAN_POINT('Origin',(-0.786617504506517,1.89906264777971,0.));
#7832=CARTESIAN_POINT('',(-0.786617504506517,1.89906264777971,0.));
#7833=CARTESIAN_POINT('',(-0.0989633739687317,1.89906264777971,0.));
#7834=CARTESIAN_POINT('',(-0.786617504506517,1.89906264777971,0.118110236220472));
#7835=CARTESIAN_POINT('',(-0.0989633739687317,1.89906264777971,0.118110236220472));
#7836=CARTESIAN_POINT('',(-0.786617504506517,1.89906264777971,0.));
#7837=CARTESIAN_POINT('Origin',(-1.27286240332072,1.41281774896551,0.));
#7838=CARTESIAN_POINT('',(-0.786617504506517,1.89906264777971,0.));
#7839=CARTESIAN_POINT('',(-0.786617504506517,1.89906264777971,0.118110236220472));
#7840=CARTESIAN_POINT('Origin',(0.851847986769996,-2.05654296274034,0.));
#7841=CARTESIAN_POINT('',(2.05654296274034,-0.851847986769996,0.));
#7842=CARTESIAN_POINT('',(2.05654296274034,-0.851847986769996,0.118110236220472));
#7843=CARTESIAN_POINT('Origin',(-0.851847986769996,-2.05654296274034,0.));
#7844=CARTESIAN_POINT('',(0.851847986769996,-2.05654296274034,0.));
#7845=CARTESIAN_POINT('',(0.851847986769996,-2.05654296274034,0.118110236220472));
#7846=CARTESIAN_POINT('Origin',(-2.05654296274034,-0.851847986769995,0.));
#7847=CARTESIAN_POINT('',(-0.851847986769996,-2.05654296274034,0.118110236220472));
#7848=CARTESIAN_POINT('',(-0.851847986769996,-2.05654296274034,0.));
#7849=CARTESIAN_POINT('Origin',(-2.05654296274034,0.851847986769996,0.));
#7850=CARTESIAN_POINT('',(-2.05654296274034,-0.851847986769996,0.118110236220472));
#7851=CARTESIAN_POINT('',(-2.05654296274034,-0.851847986769996,0.));
#7852=CARTESIAN_POINT('Origin',(-0.851847986769996,2.05654296274034,0.));
#7853=CARTESIAN_POINT('',(-2.05654296274034,0.851847986769996,0.));
#7854=CARTESIAN_POINT('',(-2.05654296274034,0.851847986769996,0.118110236220472));
#7855=CARTESIAN_POINT('Origin',(0.851847986769996,2.05654296274034,0.));
#7856=CARTESIAN_POINT('',(-0.851847986769996,2.05654296274034,0.));
#7857=CARTESIAN_POINT('',(-0.851847986769996,2.05654296274034,0.118110236220472));
#7858=CARTESIAN_POINT('Origin',(2.05654296274034,0.851847986769996,0.));
#7859=CARTESIAN_POINT('',(0.851847986769996,2.05654296274034,0.118110236220472));
#7860=CARTESIAN_POINT('',(0.851847986769996,2.05654296274034,0.));
#7861=CARTESIAN_POINT('Origin',(1.89906264777971,6.99353086378051E-16,0.));
#7862=CARTESIAN_POINT('',(1.34284007614311,1.34284007614311,0.));
#7863=CARTESIAN_POINT('',(1.34284007614311,1.34284007614311,0.118110236220472));
#7864=CARTESIAN_POINT('Origin',(-0.516778964796791,1.50621854417507,0.));
#7865=CARTESIAN_POINT('',(-0.524312103087551,1.52440514880386,0.));
#7866=CARTESIAN_POINT('',(-0.516778964796791,1.48653350517507,0.));
#7867=CARTESIAN_POINT('Origin',(-0.516778964796791,1.50621854417507,0.));
#7868=CARTESIAN_POINT('',(-0.524312103087552,1.52440514880386,0.118110236220472));
#7869=CARTESIAN_POINT('',(-0.524312103087551,1.52440514880386,0.));
#7870=CARTESIAN_POINT('',(-0.516778964796791,1.48653350517507,0.118110236220472));
#7871=CARTESIAN_POINT('Origin',(-0.516778964796791,1.50621854417507,0.118110236220472));
#7872=CARTESIAN_POINT('',(-0.516778964796791,1.48653350517507,0.));
#7873=CARTESIAN_POINT('Origin',(-0.699639436152745,1.4304752569175,0.));
#7874=CARTESIAN_POINT('',(-0.685720011587924,1.41655583235268,0.));
#7875=CARTESIAN_POINT('',(-0.707172574443506,1.44866186154629,0.));
#7876=CARTESIAN_POINT('Origin',(-0.699639436152745,1.4304752569175,0.));
#7877=CARTESIAN_POINT('',(-0.685720011587924,1.41655583235268,0.118110236220472));
#7878=CARTESIAN_POINT('',(-0.685720011587923,1.41655583235268,0.));
#7879=CARTESIAN_POINT('',(-0.707172574443506,1.44866186154629,0.118110236220472));
#7880=CARTESIAN_POINT('Origin',(-0.699639436152745,1.4304752569175,0.118110236220472));
#7881=CARTESIAN_POINT('',(-0.707172574443506,1.44866186154629,0.));
#7882=CARTESIAN_POINT('Origin',(-1.23148467753106,1.23148467753106,0.));
#7883=CARTESIAN_POINT('',(-1.23148467753106,1.23148467753106,0.));
#7884=CARTESIAN_POINT('',(-0.707172574443506,1.44866186154629,0.));
#7885=CARTESIAN_POINT('',(-1.23148467753106,1.23148467753106,0.118110236220472));
#7886=CARTESIAN_POINT('',(-0.707172574443506,1.44866186154629,0.118110236220472));
#7887=CARTESIAN_POINT('',(-1.23148467753106,1.23148467753106,0.));
#7888=CARTESIAN_POINT('Origin',(-1.44866186154628,0.70717257444351,0.));
#7889=CARTESIAN_POINT('',(-1.44866186154628,0.70717257444351,0.));
#7890=CARTESIAN_POINT('',(-1.23148467753106,1.23148467753106,0.));
#7891=CARTESIAN_POINT('',(-1.44866186154628,0.70717257444351,0.118110236220472));
#7892=CARTESIAN_POINT('',(-1.23148467753106,1.23148467753106,0.118110236220472));
#7893=CARTESIAN_POINT('',(-1.44866186154628,0.70717257444351,0.));
#7894=CARTESIAN_POINT('Origin',(-1.4304752569175,0.699639436152749,0.));
#7895=CARTESIAN_POINT('',(-1.41655583235268,0.685720011587927,0.));
#7896=CARTESIAN_POINT('Origin',(-1.4304752569175,0.699639436152749,0.));
#7897=CARTESIAN_POINT('',(-1.41655583235268,0.685720011587927,0.118110236220472));
#7898=CARTESIAN_POINT('Origin',(-1.4304752569175,0.699639436152749,0.118110236220472));
#7899=CARTESIAN_POINT('',(-1.41655583235267,0.685720011587926,0.));
#7900=CARTESIAN_POINT('Origin',(-1.50621854417507,0.516778964796794,0.));
#7901=CARTESIAN_POINT('',(-1.48653350517507,0.516778964796794,0.));
#7902=CARTESIAN_POINT('',(-1.52440514880386,0.524312103087554,0.));
#7903=CARTESIAN_POINT('Origin',(-1.50621854417507,0.516778964796794,0.));
#7904=CARTESIAN_POINT('',(-1.48653350517507,0.516778964796794,0.118110236220472));
#7905=CARTESIAN_POINT('',(-1.48653350517507,0.516778964796794,0.));
#7906=CARTESIAN_POINT('',(-1.52440514880386,0.524312103087554,0.118110236220472));
#7907=CARTESIAN_POINT('Origin',(-1.50621854417507,0.516778964796794,0.118110236220472));
#7908=CARTESIAN_POINT('',(-1.52440514880386,0.524312103087554,0.));
#7909=CARTESIAN_POINT('Origin',(-1.74158233281908,6.99353086378051E-16,
0.));
#7910=CARTESIAN_POINT('',(-1.74158233281908,8.09825814360334E-16,0.));
#7911=CARTESIAN_POINT('',(-1.52440514880386,0.524312103087554,0.));
#7912=CARTESIAN_POINT('',(-1.74158233281908,8.74191357972564E-16,0.118110236220472));
#7913=CARTESIAN_POINT('',(-1.52440514880386,0.524312103087554,0.118110236220472));
#7914=CARTESIAN_POINT('',(-1.74158233281908,8.09825814360334E-16,0.));
#7915=CARTESIAN_POINT('Origin',(-1.52440514880386,-0.524312103087549,0.));
#7916=CARTESIAN_POINT('',(-1.52440514880386,-0.524312103087549,0.));
#7917=CARTESIAN_POINT('',(-1.74158233281908,8.09825814360334E-16,0.));
#7918=CARTESIAN_POINT('',(-1.52440514880386,-0.524312103087549,0.118110236220472));
#7919=CARTESIAN_POINT('',(-1.74158233281908,8.09825814360334E-16,0.118110236220472));
#7920=CARTESIAN_POINT('',(-1.52440514880386,-0.524312103087549,0.));
#7921=CARTESIAN_POINT('Origin',(-1.50621854417507,-0.516778964796788,0.));
#7922=CARTESIAN_POINT('',(-1.48653350517507,-0.516778964796788,0.));
#7923=CARTESIAN_POINT('Origin',(-1.50621854417507,-0.516778964796788,0.));
#7924=CARTESIAN_POINT('',(-1.48653350517507,-0.516778964796788,0.118110236220472));
#7925=CARTESIAN_POINT('Origin',(-1.50621854417507,-0.516778964796788,0.118110236220472));
#7926=CARTESIAN_POINT('',(-1.48653350517507,-0.516778964796788,0.));
#7927=CARTESIAN_POINT('Origin',(-1.4304752569175,-0.699639436152744,0.));
#7928=CARTESIAN_POINT('',(-1.41655583235268,-0.685720011587923,0.));
#7929=CARTESIAN_POINT('',(-1.44866186154628,-0.707172574443505,0.));
#7930=CARTESIAN_POINT('Origin',(-1.4304752569175,-0.699639436152744,0.));
#7931=CARTESIAN_POINT('',(-1.41655583235268,-0.685720011587923,0.118110236220472));
#7932=CARTESIAN_POINT('',(-1.41655583235268,-0.685720011587923,0.));
#7933=CARTESIAN_POINT('',(-1.44866186154628,-0.707172574443505,0.118110236220472));
#7934=CARTESIAN_POINT('Origin',(-1.4304752569175,-0.699639436152744,0.118110236220472));
#7935=CARTESIAN_POINT('',(-1.44866186154628,-0.707172574443505,0.));
#7936=CARTESIAN_POINT('Origin',(-1.23148467753106,-1.23148467753106,0.));
#7937=CARTESIAN_POINT('',(-1.23148467753106,-1.23148467753106,0.));
#7938=CARTESIAN_POINT('',(-1.44866186154628,-0.707172574443505,0.));
#7939=CARTESIAN_POINT('',(-1.23148467753106,-1.23148467753106,0.118110236220472));
#7940=CARTESIAN_POINT('',(-1.44866186154628,-0.707172574443505,0.118110236220472));
#7941=CARTESIAN_POINT('',(-1.23148467753106,-1.23148467753106,0.));
#7942=CARTESIAN_POINT('Origin',(-0.707172574443509,-1.44866186154628,0.));
#7943=CARTESIAN_POINT('',(-0.707172574443509,-1.44866186154628,0.));
#7944=CARTESIAN_POINT('',(-1.23148467753106,-1.23148467753106,0.));
#7945=CARTESIAN_POINT('',(-0.707172574443509,-1.44866186154628,0.118110236220472));
#7946=CARTESIAN_POINT('',(-1.23148467753106,-1.23148467753106,0.118110236220472));
#7947=CARTESIAN_POINT('',(-0.707172574443509,-1.44866186154628,0.));
#7948=CARTESIAN_POINT('Origin',(-0.699639436152748,-1.4304752569175,0.));
#7949=CARTESIAN_POINT('',(-0.685720011587927,-1.41655583235267,0.));
#7950=CARTESIAN_POINT('Origin',(-0.699639436152748,-1.4304752569175,0.));
#7951=CARTESIAN_POINT('',(-0.685720011587927,-1.41655583235267,0.118110236220472));
#7952=CARTESIAN_POINT('Origin',(-0.699639436152748,-1.4304752569175,0.118110236220472));
#7953=CARTESIAN_POINT('',(-0.685720011587927,-1.41655583235267,0.));
#7954=CARTESIAN_POINT('Origin',(-0.516778964796793,-1.50621854417507,0.));
#7955=CARTESIAN_POINT('',(-0.516778964796793,-1.48653350517507,0.));
#7956=CARTESIAN_POINT('',(-0.524312103087553,-1.52440514880386,0.));
#7957=CARTESIAN_POINT('Origin',(-0.516778964796793,-1.50621854417507,0.));
#7958=CARTESIAN_POINT('',(-0.516778964796793,-1.48653350517507,0.118110236220472));
#7959=CARTESIAN_POINT('',(-0.516778964796793,-1.48653350517507,0.));
#7960=CARTESIAN_POINT('',(-0.524312103087554,-1.52440514880386,0.118110236220472));
#7961=CARTESIAN_POINT('Origin',(-0.516778964796793,-1.50621854417507,0.118110236220472));
#7962=CARTESIAN_POINT('',(-0.524312103087553,-1.52440514880386,0.));
#7963=CARTESIAN_POINT('Origin',(-1.74838271594513E-16,-1.74158233281908,
0.));
#7964=CARTESIAN_POINT('',(-1.49062986920887E-16,-1.74158233281908,0.));
#7965=CARTESIAN_POINT('',(-0.524312103087553,-1.52440514880386,0.));
#7966=CARTESIAN_POINT('',(-1.74838271594513E-16,-1.74158233281908,0.118110236220472));
#7967=CARTESIAN_POINT('',(-0.524312103087553,-1.52440514880386,0.118110236220472));
#7968=CARTESIAN_POINT('',(-1.49062986920887E-16,-1.74158233281908,0.));
#7969=CARTESIAN_POINT('Origin',(0.524312103087551,-1.52440514880386,0.));
#7970=CARTESIAN_POINT('',(0.524312103087551,-1.52440514880386,0.));
#7971=CARTESIAN_POINT('',(-1.49062986920887E-16,-1.74158233281908,0.));
#7972=CARTESIAN_POINT('',(0.52431210308755,-1.52440514880386,0.118110236220472));
#7973=CARTESIAN_POINT('',(-1.49062986920887E-16,-1.74158233281908,0.118110236220472));
#7974=CARTESIAN_POINT('',(0.524312103087551,-1.52440514880386,0.));
#7975=CARTESIAN_POINT('Origin',(0.51677896479679,-1.50621854417507,0.));
#7976=CARTESIAN_POINT('',(0.51677896479679,-1.48653350517507,0.));
#7977=CARTESIAN_POINT('Origin',(0.51677896479679,-1.50621854417507,0.));
#7978=CARTESIAN_POINT('',(0.51677896479679,-1.48653350517507,0.118110236220472));
#7979=CARTESIAN_POINT('Origin',(0.51677896479679,-1.50621854417507,0.118110236220472));
#7980=CARTESIAN_POINT('',(0.51677896479679,-1.48653350517507,0.));
#7981=CARTESIAN_POINT('Origin',(0.699639436152746,-1.4304752569175,0.));
#7982=CARTESIAN_POINT('',(0.685720011587924,-1.41655583235268,0.));
#7983=CARTESIAN_POINT('',(0.707172574443507,-1.44866186154628,0.));
#7984=CARTESIAN_POINT('Origin',(0.699639436152746,-1.4304752569175,0.));
#7985=CARTESIAN_POINT('',(0.685720011587924,-1.41655583235268,0.118110236220472));
#7986=CARTESIAN_POINT('',(0.685720011587924,-1.41655583235268,0.));
#7987=CARTESIAN_POINT('',(0.707172574443507,-1.44866186154628,0.118110236220472));
#7988=CARTESIAN_POINT('Origin',(0.699639436152746,-1.4304752569175,0.118110236220472));
#7989=CARTESIAN_POINT('',(0.707172574443507,-1.44866186154628,0.));
#7990=CARTESIAN_POINT('Origin',(1.23148467753106,-1.23148467753106,0.));
#7991=CARTESIAN_POINT('',(1.23148467753106,-1.23148467753106,0.));
#7992=CARTESIAN_POINT('',(0.707172574443507,-1.44866186154628,0.));
#7993=CARTESIAN_POINT('',(1.23148467753106,-1.23148467753106,0.118110236220472));
#7994=CARTESIAN_POINT('',(0.707172574443507,-1.44866186154628,0.118110236220472));
#7995=CARTESIAN_POINT('',(1.23148467753106,-1.23148467753106,0.));
#7996=CARTESIAN_POINT('Origin',(1.44866186154628,-0.707172574443508,0.));
#7997=CARTESIAN_POINT('',(1.44866186154628,-0.707172574443508,0.));
#7998=CARTESIAN_POINT('',(1.23148467753106,-1.23148467753106,0.));
#7999=CARTESIAN_POINT('',(1.44866186154628,-0.707172574443508,0.118110236220472));
#8000=CARTESIAN_POINT('',(1.23148467753106,-1.23148467753106,0.118110236220472));
#8001=CARTESIAN_POINT('',(1.44866186154628,-0.707172574443508,0.));
#8002=CARTESIAN_POINT('Origin',(1.4304752569175,-0.699639436152748,0.));
#8003=CARTESIAN_POINT('',(1.41655583235267,-0.685720011587926,0.));
#8004=CARTESIAN_POINT('Origin',(1.4304752569175,-0.699639436152748,0.));
#8005=CARTESIAN_POINT('',(1.41655583235267,-0.685720011587926,0.118110236220472));
#8006=CARTESIAN_POINT('Origin',(1.4304752569175,-0.699639436152748,0.118110236220472));
#8007=CARTESIAN_POINT('',(1.41655583235267,-0.685720011587926,0.));
#8008=CARTESIAN_POINT('Origin',(1.50621854417507,-0.516778964796791,0.));
#8009=CARTESIAN_POINT('',(1.48653350517507,-0.516778964796791,0.));
#8010=CARTESIAN_POINT('',(1.52440514880386,-0.524312103087552,0.));
#8011=CARTESIAN_POINT('Origin',(1.50621854417507,-0.516778964796791,0.));
#8012=CARTESIAN_POINT('',(1.48653350517507,-0.516778964796791,0.118110236220472));
#8013=CARTESIAN_POINT('',(1.48653350517507,-0.516778964796791,0.));
#8014=CARTESIAN_POINT('',(1.52440514880386,-0.524312103087552,0.118110236220472));
#8015=CARTESIAN_POINT('Origin',(1.50621854417507,-0.516778964796791,0.118110236220472));
#8016=CARTESIAN_POINT('',(1.52440514880386,-0.524312103087552,0.));
#8017=CARTESIAN_POINT('Origin',(1.74158233281908,4.37095678986282E-16,0.));
#8018=CARTESIAN_POINT('',(1.74158233281908,4.77904360369122E-16,0.));
#8019=CARTESIAN_POINT('',(1.52440514880386,-0.524312103087552,0.));
#8020=CARTESIAN_POINT('',(1.74158233281908,5.24514814783538E-16,0.118110236220472));
#8021=CARTESIAN_POINT('',(1.52440514880386,-0.524312103087552,0.118110236220472));
#8022=CARTESIAN_POINT('',(1.74158233281908,4.77904360369122E-16,0.));
#8023=CARTESIAN_POINT('Origin',(1.52440514880386,0.524312103087553,0.));
#8024=CARTESIAN_POINT('',(1.52440514880386,0.524312103087553,0.));
#8025=CARTESIAN_POINT('',(1.74158233281908,4.77904360369122E-16,0.));
#8026=CARTESIAN_POINT('',(1.52440514880386,0.524312103087553,0.118110236220472));
#8027=CARTESIAN_POINT('',(1.74158233281908,4.77904360369122E-16,0.118110236220472));
#8028=CARTESIAN_POINT('',(1.52440514880386,0.524312103087553,0.));
#8029=CARTESIAN_POINT('Origin',(1.50621854417507,0.516778964796792,0.));
#8030=CARTESIAN_POINT('',(1.48653350517507,0.516778964796792,0.));
#8031=CARTESIAN_POINT('Origin',(1.50621854417507,0.516778964796792,0.));
#8032=CARTESIAN_POINT('',(1.48653350517507,0.516778964796792,0.118110236220472));
#8033=CARTESIAN_POINT('Origin',(1.50621854417507,0.516778964796792,0.118110236220472));
#8034=CARTESIAN_POINT('',(1.48653350517507,0.516778964796792,0.));
#8035=CARTESIAN_POINT('Origin',(1.4304752569175,0.699639436152747,0.));
#8036=CARTESIAN_POINT('',(1.41655583235268,0.685720011587925,0.));
#8037=CARTESIAN_POINT('',(1.44866186154628,0.707172574443507,0.));
#8038=CARTESIAN_POINT('Origin',(1.4304752569175,0.699639436152747,0.));
#8039=CARTESIAN_POINT('',(1.41655583235268,0.685720011587925,0.118110236220472));
#8040=CARTESIAN_POINT('',(1.41655583235268,0.685720011587924,0.));
#8041=CARTESIAN_POINT('',(1.44866186154628,0.707172574443507,0.118110236220472));
#8042=CARTESIAN_POINT('Origin',(1.4304752569175,0.699639436152747,0.118110236220472));
#8043=CARTESIAN_POINT('',(1.44866186154628,0.707172574443507,0.));
#8044=CARTESIAN_POINT('Origin',(1.23148467753106,1.23148467753106,0.));
#8045=CARTESIAN_POINT('',(1.23148467753106,1.23148467753106,0.));
#8046=CARTESIAN_POINT('',(1.44866186154628,0.707172574443507,0.));
#8047=CARTESIAN_POINT('',(1.23148467753106,1.23148467753106,0.118110236220472));
#8048=CARTESIAN_POINT('',(1.44866186154628,0.707172574443507,0.118110236220472));
#8049=CARTESIAN_POINT('',(1.23148467753106,1.23148467753106,0.));
#8050=CARTESIAN_POINT('Origin',(0.707172574443508,1.44866186154628,0.));
#8051=CARTESIAN_POINT('',(0.707172574443508,1.44866186154628,0.));
#8052=CARTESIAN_POINT('',(1.23148467753106,1.23148467753106,0.));
#8053=CARTESIAN_POINT('',(0.707172574443508,1.44866186154628,0.118110236220472));
#8054=CARTESIAN_POINT('',(1.23148467753106,1.23148467753106,0.118110236220472));
#8055=CARTESIAN_POINT('',(0.707172574443508,1.44866186154628,0.));
#8056=CARTESIAN_POINT('Origin',(0.699639436152747,1.4304752569175,0.));
#8057=CARTESIAN_POINT('',(0.685720011587926,1.41655583235268,0.));
#8058=CARTESIAN_POINT('Origin',(0.699639436152747,1.4304752569175,0.));
#8059=CARTESIAN_POINT('',(0.685720011587926,1.41655583235268,0.118110236220472));
#8060=CARTESIAN_POINT('Origin',(0.699639436152747,1.4304752569175,0.118110236220472));
#8061=CARTESIAN_POINT('',(0.685720011587925,1.41655583235268,0.));
#8062=CARTESIAN_POINT('Origin',(0.516778964796793,1.50621854417507,0.));
#8063=CARTESIAN_POINT('',(0.516778964796793,1.48653350517507,0.));
#8064=CARTESIAN_POINT('',(0.524312103087553,1.52440514880386,0.));
#8065=CARTESIAN_POINT('Origin',(0.516778964796793,1.50621854417507,0.));
#8066=CARTESIAN_POINT('',(0.516778964796793,1.48653350517507,0.118110236220472));
#8067=CARTESIAN_POINT('',(0.516778964796793,1.48653350517507,0.));
#8068=CARTESIAN_POINT('',(0.524312103087553,1.52440514880386,0.118110236220472));
#8069=CARTESIAN_POINT('Origin',(0.516778964796793,1.50621854417507,0.118110236220472));
#8070=CARTESIAN_POINT('',(0.524312103087553,1.52440514880386,0.));
#8071=CARTESIAN_POINT('Origin',(8.74191357972564E-17,1.74158233281908,0.));
#8072=CARTESIAN_POINT('',(1.37323977639753E-16,1.74158233281908,0.));
#8073=CARTESIAN_POINT('',(0.524312103087553,1.52440514880386,0.));
#8074=CARTESIAN_POINT('',(1.74838271594513E-16,1.74158233281908,0.118110236220472));
#8075=CARTESIAN_POINT('',(0.524312103087553,1.52440514880386,0.118110236220472));
#8076=CARTESIAN_POINT('',(1.37323977639753E-16,1.74158233281908,0.));
#8077=CARTESIAN_POINT('Origin',(-0.524312103087551,1.52440514880386,0.));
#8078=CARTESIAN_POINT('',(1.37323977639753E-16,1.74158233281908,0.));
#8079=CARTESIAN_POINT('',(1.37323977639753E-16,1.74158233281908,0.118110236220472));
#8080=CARTESIAN_POINT('Origin',(1.34284007614311,-1.34284007614311,0.));
#8081=CARTESIAN_POINT('',(1.89906264777971,6.99353086378051E-16,0.));
#8082=CARTESIAN_POINT('',(1.89906264777971,6.99353086378051E-16,0.118110236220472));
#8083=CARTESIAN_POINT('Origin',(-1.74838271594513E-16,-1.89906264777971,
0.));
#8084=CARTESIAN_POINT('',(1.34284007614311,-1.34284007614311,0.));
#8085=CARTESIAN_POINT('',(1.34284007614311,-1.34284007614311,0.118110236220472));
#8086=CARTESIAN_POINT('Origin',(-1.34284007614311,-1.34284007614311,0.));
#8087=CARTESIAN_POINT('',(-1.74838271594513E-16,-1.89906264777971,0.));
#8088=CARTESIAN_POINT('',(-1.74838271594513E-16,-1.89906264777971,0.118110236220472));
#8089=CARTESIAN_POINT('Origin',(-1.89906264777971,1.22386790116159E-15,
0.));
#8090=CARTESIAN_POINT('',(-1.34284007614311,-1.34284007614311,0.));
#8091=CARTESIAN_POINT('',(-1.34284007614311,-1.34284007614311,0.118110236220472));
#8092=CARTESIAN_POINT('Origin',(-1.34284007614311,1.34284007614312,0.));
#8093=CARTESIAN_POINT('',(-1.89906264777971,1.22386790116159E-15,0.));
#8094=CARTESIAN_POINT('',(-1.89906264777971,1.22386790116159E-15,0.118110236220472));
#8095=CARTESIAN_POINT('Origin',(6.99353086378051E-16,1.89906264777971,0.));
#8096=CARTESIAN_POINT('',(-1.34284007614311,1.34284007614312,0.118110236220472));
#8097=CARTESIAN_POINT('',(-1.34284007614311,1.34284007614312,0.));
#8098=CARTESIAN_POINT('Origin',(1.34284007614311,1.34284007614311,0.));
#8099=CARTESIAN_POINT('',(5.24514814783538E-16,1.89906264777971,0.));
#8100=CARTESIAN_POINT('',(5.24514814783538E-16,1.89906264777971,0.118110236220472));
#8101=CARTESIAN_POINT('Origin',(-1.48653350517507,-0.61574233876553,0.));
#8102=CARTESIAN_POINT('',(-0.61574233876553,-1.48653350517507,0.));
#8103=CARTESIAN_POINT('',(-0.61574233876553,-1.48653350517507,0.118110236220472));
#8104=CARTESIAN_POINT('Origin',(1.30936815121444,-0.0989633739687378,0.));
#8105=CARTESIAN_POINT('',(1.32905319021444,-0.0989633739687377,0.));
#8106=CARTESIAN_POINT('',(1.29118154658565,-0.091430235677977,0.));
#8107=CARTESIAN_POINT('Origin',(1.30936815121444,-0.0989633739687378,0.));
#8108=CARTESIAN_POINT('',(1.32905319021444,-0.0989633739687376,0.118110236220472));
#8109=CARTESIAN_POINT('',(1.32905319021444,-0.0989633739687377,0.));
#8110=CARTESIAN_POINT('',(1.29118154658565,-0.091430235677977,0.118110236220472));
#8111=CARTESIAN_POINT('Origin',(1.30936815121444,-0.0989633739687378,0.118110236220472));
#8112=CARTESIAN_POINT('',(1.29118154658565,-0.0914302356779771,0.));
#8113=CARTESIAN_POINT('Origin',(1.30936815121444,0.0989633739687376,0.));
#8114=CARTESIAN_POINT('',(1.29118154658565,0.0914302356779769,0.));
#8115=CARTESIAN_POINT('',(1.32905319021444,0.0989633739687375,0.));
#8116=CARTESIAN_POINT('Origin',(1.30936815121444,0.0989633739687376,0.));
#8117=CARTESIAN_POINT('',(1.29118154658565,0.091430235677977,0.118110236220472));
#8118=CARTESIAN_POINT('',(1.29118154658565,0.091430235677977,0.));
#8119=CARTESIAN_POINT('',(1.32905319021444,0.0989633739687376,0.118110236220472));
#8120=CARTESIAN_POINT('Origin',(1.30936815121444,0.0989633739687376,0.118110236220472));
#8121=CARTESIAN_POINT('',(1.32905319021444,0.0989633739687375,0.));
#8122=CARTESIAN_POINT('Origin',(1.32905319021444,0.55051185650205,0.));
#8123=CARTESIAN_POINT('',(1.32905319021444,0.55051185650205,0.));
#8124=CARTESIAN_POINT('',(1.32905319021444,0.0989633739687375,0.));
#8125=CARTESIAN_POINT('',(1.32905319021444,0.55051185650205,0.118110236220472));
#8126=CARTESIAN_POINT('',(1.32905319021444,0.0989633739687375,0.118110236220472));
#8127=CARTESIAN_POINT('',(1.32905319021444,0.55051185650205,0.));
#8128=CARTESIAN_POINT('Origin',(1.00976019618064,0.86980485053585,0.));
#8129=CARTESIAN_POINT('',(1.00976019618064,0.86980485053585,0.));
#8130=CARTESIAN_POINT('',(1.32905319021444,0.55051185650205,0.));
#8131=CARTESIAN_POINT('',(1.00976019618064,0.86980485053585,0.118110236220472));
#8132=CARTESIAN_POINT('',(1.32905319021444,0.55051185650205,0.118110236220472));
#8133=CARTESIAN_POINT('',(1.00976019618064,0.86980485053585,0.));
#8134=CARTESIAN_POINT('Origin',(0.995840771615818,0.855885425971029,0.));
#8135=CARTESIAN_POINT('',(0.977654166987032,0.848352287680268,0.));
#8136=CARTESIAN_POINT('Origin',(0.995840771615818,0.855885425971029,0.));
#8137=CARTESIAN_POINT('',(0.977654166987032,0.848352287680268,0.118110236220472));
#8138=CARTESIAN_POINT('Origin',(0.995840771615818,0.855885425971029,0.118110236220472));
#8139=CARTESIAN_POINT('',(0.977654166987032,0.848352287680268,0.));
#8140=CARTESIAN_POINT('Origin',(0.855885425971029,0.995840771615818,0.));
#8141=CARTESIAN_POINT('',(0.848352287680268,0.977654166987031,0.));
#8142=CARTESIAN_POINT('',(0.869804850535851,1.00976019618064,0.));
#8143=CARTESIAN_POINT('Origin',(0.855885425971029,0.995840771615818,0.));
#8144=CARTESIAN_POINT('',(0.848352287680268,0.977654166987031,0.118110236220472));
#8145=CARTESIAN_POINT('',(0.848352287680269,0.977654166987031,0.));
#8146=CARTESIAN_POINT('',(0.869804850535851,1.00976019618064,0.118110236220472));
#8147=CARTESIAN_POINT('Origin',(0.855885425971029,0.995840771615818,0.118110236220472));
#8148=CARTESIAN_POINT('',(0.869804850535851,1.00976019618064,0.));
#8149=CARTESIAN_POINT('Origin',(0.55051185650205,1.32905319021444,0.));
#8150=CARTESIAN_POINT('',(0.55051185650205,1.32905319021444,0.));
#8151=CARTESIAN_POINT('',(0.869804850535851,1.00976019618064,0.));
#8152=CARTESIAN_POINT('',(0.55051185650205,1.32905319021444,0.118110236220472));
#8153=CARTESIAN_POINT('',(0.869804850535851,1.00976019618064,0.118110236220472));
#8154=CARTESIAN_POINT('',(0.55051185650205,1.32905319021444,0.));
#8155=CARTESIAN_POINT('Origin',(0.0989633739687373,1.32905319021444,0.));
#8156=CARTESIAN_POINT('',(0.0989633739687373,1.32905319021444,0.));
#8157=CARTESIAN_POINT('',(0.55051185650205,1.32905319021444,0.));
#8158=CARTESIAN_POINT('',(0.0989633739687373,1.32905319021444,0.118110236220472));
#8159=CARTESIAN_POINT('',(0.55051185650205,1.32905319021444,0.118110236220472));
#8160=CARTESIAN_POINT('',(0.0989633739687373,1.32905319021444,0.));
#8161=CARTESIAN_POINT('Origin',(0.0989633739687373,1.30936815121444,0.));
#8162=CARTESIAN_POINT('',(0.0914302356779765,1.29118154658565,0.));
#8163=CARTESIAN_POINT('Origin',(0.0989633739687373,1.30936815121444,0.));
#8164=CARTESIAN_POINT('',(0.0914302356779765,1.29118154658565,0.118110236220472));
#8165=CARTESIAN_POINT('Origin',(0.0989633739687373,1.30936815121444,0.118110236220472));
#8166=CARTESIAN_POINT('',(0.0914302356779766,1.29118154658565,0.));
#8167=CARTESIAN_POINT('Origin',(-0.0989633739687369,1.30936815121444,0.));
#8168=CARTESIAN_POINT('',(-0.0914302356779764,1.29118154658565,0.));
#8169=CARTESIAN_POINT('',(-0.098963373968737,1.32905319021444,0.));
#8170=CARTESIAN_POINT('Origin',(-0.0989633739687369,1.30936815121444,0.));
#8171=CARTESIAN_POINT('',(-0.0914302356779764,1.29118154658565,0.118110236220472));
#8172=CARTESIAN_POINT('',(-0.0914302356779764,1.29118154658565,0.));
#8173=CARTESIAN_POINT('',(-0.0989633739687369,1.32905319021444,0.118110236220472));
#8174=CARTESIAN_POINT('Origin',(-0.0989633739687369,1.30936815121444,0.118110236220472));
#8175=CARTESIAN_POINT('',(-0.098963373968737,1.32905319021444,0.));
#8176=CARTESIAN_POINT('Origin',(-0.55051185650205,1.32905319021444,0.));
#8177=CARTESIAN_POINT('',(-0.55051185650205,1.32905319021444,0.));
#8178=CARTESIAN_POINT('',(-0.098963373968737,1.32905319021444,0.));
#8179=CARTESIAN_POINT('',(-0.55051185650205,1.32905319021444,0.118110236220472));
#8180=CARTESIAN_POINT('',(-0.098963373968737,1.32905319021444,0.118110236220472));
#8181=CARTESIAN_POINT('',(-0.55051185650205,1.32905319021444,0.));
#8182=CARTESIAN_POINT('Origin',(-0.869804850535851,1.00976019618064,0.));
#8183=CARTESIAN_POINT('',(-0.869804850535851,1.00976019618064,0.));
#8184=CARTESIAN_POINT('',(-0.55051185650205,1.32905319021444,0.));
#8185=CARTESIAN_POINT('',(-0.869804850535851,1.00976019618064,0.118110236220472));
#8186=CARTESIAN_POINT('',(-0.55051185650205,1.32905319021444,0.118110236220472));
#8187=CARTESIAN_POINT('',(-0.869804850535851,1.00976019618064,0.));
#8188=CARTESIAN_POINT('Origin',(-0.855885425971029,0.995840771615818,0.));
#8189=CARTESIAN_POINT('',(-0.848352287680269,0.977654166987031,0.));
#8190=CARTESIAN_POINT('Origin',(-0.855885425971029,0.995840771615818,0.));
#8191=CARTESIAN_POINT('',(-0.848352287680269,0.977654166987031,0.118110236220472));
#8192=CARTESIAN_POINT('Origin',(-0.855885425971029,0.995840771615818,0.118110236220472));
#8193=CARTESIAN_POINT('',(-0.848352287680269,0.977654166987031,0.));
#8194=CARTESIAN_POINT('Origin',(-0.995840771615817,0.85588542597103,0.));
#8195=CARTESIAN_POINT('',(-0.977654166987031,0.848352287680269,0.));
#8196=CARTESIAN_POINT('',(-1.00976019618064,0.869804850535851,0.));
#8197=CARTESIAN_POINT('Origin',(-0.995840771615817,0.85588542597103,0.));
#8198=CARTESIAN_POINT('',(-0.977654166987031,0.848352287680269,0.118110236220472));
#8199=CARTESIAN_POINT('',(-0.977654166987031,0.848352287680269,0.));
#8200=CARTESIAN_POINT('',(-1.00976019618064,0.869804850535851,0.118110236220472));
#8201=CARTESIAN_POINT('Origin',(-0.995840771615817,0.85588542597103,0.118110236220472));
#8202=CARTESIAN_POINT('',(-1.00976019618064,0.869804850535851,0.));
#8203=CARTESIAN_POINT('Origin',(-1.32905319021444,0.55051185650205,0.));
#8204=CARTESIAN_POINT('',(-1.32905319021444,0.55051185650205,0.));
#8205=CARTESIAN_POINT('',(-1.00976019618064,0.869804850535851,0.));
#8206=CARTESIAN_POINT('',(-1.32905319021444,0.55051185650205,0.118110236220472));
#8207=CARTESIAN_POINT('',(-1.00976019618064,0.869804850535851,0.118110236220472));
#8208=CARTESIAN_POINT('',(-1.32905319021444,0.55051185650205,0.));
#8209=CARTESIAN_POINT('Origin',(-1.32905319021444,0.0989633739687376,0.));
#8210=CARTESIAN_POINT('',(-1.32905319021444,0.0989633739687376,0.));
#8211=CARTESIAN_POINT('',(-1.32905319021444,0.55051185650205,0.));
#8212=CARTESIAN_POINT('',(-1.32905319021444,0.0989633739687376,0.118110236220472));
#8213=CARTESIAN_POINT('',(-1.32905319021444,0.55051185650205,0.118110236220472));
#8214=CARTESIAN_POINT('',(-1.32905319021444,0.0989633739687376,0.));
#8215=CARTESIAN_POINT('Origin',(-1.30936815121444,0.0989633739687378,0.));
#8216=CARTESIAN_POINT('',(-1.29118154658565,0.0914302356779772,0.));
#8217=CARTESIAN_POINT('Origin',(-1.30936815121444,0.0989633739687378,0.));
#8218=CARTESIAN_POINT('',(-1.29118154658565,0.0914302356779773,0.118110236220472));
#8219=CARTESIAN_POINT('Origin',(-1.30936815121444,0.0989633739687378,0.118110236220472));
#8220=CARTESIAN_POINT('',(-1.29118154658565,0.0914302356779771,0.));
#8221=CARTESIAN_POINT('Origin',(-1.30936815121444,-0.0989633739687372,0.));
#8222=CARTESIAN_POINT('',(-1.29118154658565,-0.0914302356779765,0.));
#8223=CARTESIAN_POINT('',(-1.32905319021444,-0.0989633739687371,0.));
#8224=CARTESIAN_POINT('Origin',(-1.30936815121444,-0.0989633739687372,0.));
#8225=CARTESIAN_POINT('',(-1.29118154658565,-0.0914302356779765,0.118110236220472));
#8226=CARTESIAN_POINT('',(-1.29118154658565,-0.0914302356779765,0.));
#8227=CARTESIAN_POINT('',(-1.32905319021444,-0.0989633739687371,0.118110236220472));
#8228=CARTESIAN_POINT('Origin',(-1.30936815121444,-0.0989633739687372,0.118110236220472));
#8229=CARTESIAN_POINT('',(-1.32905319021444,-0.0989633739687371,0.));
#8230=CARTESIAN_POINT('Origin',(-1.32905319021444,-0.55051185650205,0.));
#8231=CARTESIAN_POINT('',(-1.32905319021444,-0.55051185650205,0.));
#8232=CARTESIAN_POINT('',(-1.32905319021444,-0.0989633739687371,0.));
#8233=CARTESIAN_POINT('',(-1.32905319021444,-0.55051185650205,0.118110236220472));
#8234=CARTESIAN_POINT('',(-1.32905319021444,-0.0989633739687371,0.118110236220472));
#8235=CARTESIAN_POINT('',(-1.32905319021444,-0.55051185650205,0.));
#8236=CARTESIAN_POINT('Origin',(-1.00976019618064,-0.869804850535851,0.));
#8237=CARTESIAN_POINT('',(-1.00976019618064,-0.869804850535851,0.));
#8238=CARTESIAN_POINT('',(-1.32905319021444,-0.55051185650205,0.));
#8239=CARTESIAN_POINT('',(-1.00976019618064,-0.869804850535851,0.118110236220472));
#8240=CARTESIAN_POINT('',(-1.32905319021444,-0.55051185650205,0.118110236220472));
#8241=CARTESIAN_POINT('',(-1.00976019618064,-0.869804850535851,0.));
#8242=CARTESIAN_POINT('Origin',(-0.995840771615818,-0.855885425971029,0.));
#8243=CARTESIAN_POINT('',(-0.977654166987032,-0.848352287680268,0.));
#8244=CARTESIAN_POINT('Origin',(-0.995840771615818,-0.855885425971029,0.));
#8245=CARTESIAN_POINT('',(-0.977654166987032,-0.848352287680268,0.118110236220472));
#8246=CARTESIAN_POINT('Origin',(-0.995840771615818,-0.855885425971029,0.118110236220472));
#8247=CARTESIAN_POINT('',(-0.977654166987032,-0.848352287680268,0.));
#8248=CARTESIAN_POINT('Origin',(-0.85588542597103,-0.995840771615817,0.));
#8249=CARTESIAN_POINT('',(-0.848352287680269,-0.977654166987031,0.));
#8250=CARTESIAN_POINT('',(-0.869804850535851,-1.00976019618064,0.));
#8251=CARTESIAN_POINT('Origin',(-0.85588542597103,-0.995840771615817,0.));
#8252=CARTESIAN_POINT('',(-0.848352287680269,-0.977654166987031,0.118110236220472));
#8253=CARTESIAN_POINT('',(-0.848352287680269,-0.977654166987031,0.));
#8254=CARTESIAN_POINT('',(-0.869804850535851,-1.00976019618064,0.118110236220472));
#8255=CARTESIAN_POINT('Origin',(-0.85588542597103,-0.995840771615817,0.118110236220472));
#8256=CARTESIAN_POINT('',(-0.869804850535851,-1.00976019618064,0.));
#8257=CARTESIAN_POINT('Origin',(-0.55051185650205,-1.32905319021444,0.));
#8258=CARTESIAN_POINT('',(-0.55051185650205,-1.32905319021444,0.));
#8259=CARTESIAN_POINT('',(-0.869804850535851,-1.00976019618064,0.));
#8260=CARTESIAN_POINT('',(-0.55051185650205,-1.32905319021444,0.118110236220472));
#8261=CARTESIAN_POINT('',(-0.869804850535851,-1.00976019618064,0.118110236220472));
#8262=CARTESIAN_POINT('',(-0.55051185650205,-1.32905319021444,0.));
#8263=CARTESIAN_POINT('Origin',(-0.0989633739687378,-1.32905319021444,0.));
#8264=CARTESIAN_POINT('',(-0.0989633739687378,-1.32905319021444,0.));
#8265=CARTESIAN_POINT('',(-0.55051185650205,-1.32905319021444,0.));
#8266=CARTESIAN_POINT('',(-0.0989633739687378,-1.32905319021444,0.118110236220472));
#8267=CARTESIAN_POINT('',(-0.55051185650205,-1.32905319021444,0.118110236220472));
#8268=CARTESIAN_POINT('',(-0.0989633739687378,-1.32905319021444,0.));
#8269=CARTESIAN_POINT('Origin',(-0.0989633739687378,-1.30936815121444,0.));
#8270=CARTESIAN_POINT('',(-0.0914302356779772,-1.29118154658565,0.));
#8271=CARTESIAN_POINT('Origin',(-0.0989633739687378,-1.30936815121444,0.));
#8272=CARTESIAN_POINT('',(-0.0914302356779772,-1.29118154658565,0.118110236220472));
#8273=CARTESIAN_POINT('Origin',(-0.0989633739687378,-1.30936815121444,0.118110236220472));
#8274=CARTESIAN_POINT('',(-0.0914302356779772,-1.29118154658565,0.));
#8275=CARTESIAN_POINT('Origin',(0.0989633739687375,-1.30936815121444,0.));
#8276=CARTESIAN_POINT('',(0.0914302356779767,-1.29118154658565,0.));
#8277=CARTESIAN_POINT('',(0.0989633739687374,-1.32905319021444,0.));
#8278=CARTESIAN_POINT('Origin',(0.0989633739687375,-1.30936815121444,0.));
#8279=CARTESIAN_POINT('',(0.0914302356779767,-1.29118154658565,0.118110236220472));
#8280=CARTESIAN_POINT('',(0.0914302356779768,-1.29118154658565,0.));
#8281=CARTESIAN_POINT('',(0.0989633739687375,-1.32905319021444,0.118110236220472));
#8282=CARTESIAN_POINT('Origin',(0.0989633739687375,-1.30936815121444,0.118110236220472));
#8283=CARTESIAN_POINT('',(0.0989633739687374,-1.32905319021444,0.));
#8284=CARTESIAN_POINT('Origin',(0.55051185650205,-1.32905319021444,0.));
#8285=CARTESIAN_POINT('',(0.55051185650205,-1.32905319021444,0.));
#8286=CARTESIAN_POINT('',(0.0989633739687374,-1.32905319021444,0.));
#8287=CARTESIAN_POINT('',(0.55051185650205,-1.32905319021444,0.118110236220472));
#8288=CARTESIAN_POINT('',(0.0989633739687374,-1.32905319021444,0.118110236220472));
#8289=CARTESIAN_POINT('',(0.55051185650205,-1.32905319021444,0.));
#8290=CARTESIAN_POINT('Origin',(0.86980485053585,-1.00976019618064,0.));
#8291=CARTESIAN_POINT('',(0.86980485053585,-1.00976019618064,0.));
#8292=CARTESIAN_POINT('',(0.55051185650205,-1.32905319021444,0.));
#8293=CARTESIAN_POINT('',(0.86980485053585,-1.00976019618064,0.118110236220472));
#8294=CARTESIAN_POINT('',(0.55051185650205,-1.32905319021444,0.118110236220472));
#8295=CARTESIAN_POINT('',(0.86980485053585,-1.00976019618064,0.));
#8296=CARTESIAN_POINT('Origin',(0.855885425971029,-0.995840771615818,0.));
#8297=CARTESIAN_POINT('',(0.848352287680268,-0.977654166987031,0.));
#8298=CARTESIAN_POINT('Origin',(0.855885425971029,-0.995840771615818,0.));
#8299=CARTESIAN_POINT('',(0.848352287680268,-0.977654166987031,0.118110236220472));
#8300=CARTESIAN_POINT('Origin',(0.855885425971029,-0.995840771615818,0.118110236220472));
#8301=CARTESIAN_POINT('',(0.848352287680268,-0.977654166987032,0.));
#8302=CARTESIAN_POINT('Origin',(0.995840771615818,-0.855885425971029,0.));
#8303=CARTESIAN_POINT('',(0.977654166987031,-0.848352287680268,0.));
#8304=CARTESIAN_POINT('',(1.00976019618064,-0.869804850535851,0.));
#8305=CARTESIAN_POINT('Origin',(0.995840771615818,-0.855885425971029,0.));
#8306=CARTESIAN_POINT('',(0.977654166987031,-0.848352287680268,0.118110236220472));
#8307=CARTESIAN_POINT('',(0.977654166987031,-0.848352287680268,0.));
#8308=CARTESIAN_POINT('',(1.00976019618064,-0.869804850535851,0.118110236220472));
#8309=CARTESIAN_POINT('Origin',(0.995840771615818,-0.855885425971029,0.118110236220472));
#8310=CARTESIAN_POINT('',(1.00976019618064,-0.869804850535851,0.));
#8311=CARTESIAN_POINT('Origin',(1.32905319021444,-0.55051185650205,0.));
#8312=CARTESIAN_POINT('',(1.32905319021444,-0.55051185650205,0.));
#8313=CARTESIAN_POINT('',(1.00976019618064,-0.869804850535851,0.));
#8314=CARTESIAN_POINT('',(1.32905319021444,-0.55051185650205,0.118110236220472));
#8315=CARTESIAN_POINT('',(1.00976019618064,-0.869804850535851,0.118110236220472));
#8316=CARTESIAN_POINT('',(1.32905319021444,-0.55051185650205,0.));
#8317=CARTESIAN_POINT('Origin',(1.32905319021444,-0.0989633739687377,0.));
#8318=CARTESIAN_POINT('',(1.32905319021444,-0.55051185650205,0.));
#8319=CARTESIAN_POINT('',(1.32905319021444,-0.55051185650205,0.118110236220472));
#8320=CARTESIAN_POINT('Origin',(-1.48653350517507,0.61574233876553,0.));
#8321=CARTESIAN_POINT('',(-1.48653350517507,-0.61574233876553,0.));
#8322=CARTESIAN_POINT('',(-1.48653350517507,-0.61574233876553,0.118110236220472));
#8323=CARTESIAN_POINT('Origin',(-0.61574233876553,1.48653350517507,0.));
#8324=CARTESIAN_POINT('',(-1.48653350517507,0.61574233876553,0.));
#8325=CARTESIAN_POINT('',(-1.48653350517507,0.61574233876553,0.118110236220472));
#8326=CARTESIAN_POINT('Origin',(0.61574233876553,1.48653350517507,0.));
#8327=CARTESIAN_POINT('',(-0.61574233876553,1.48653350517507,0.118110236220472));
#8328=CARTESIAN_POINT('',(-0.61574233876553,1.48653350517507,0.));
#8329=CARTESIAN_POINT('Origin',(1.48653350517507,0.61574233876553,0.));
#8330=CARTESIAN_POINT('',(0.61574233876553,1.48653350517507,0.));
#8331=CARTESIAN_POINT('',(0.61574233876553,1.48653350517507,0.118110236220472));
#8332=CARTESIAN_POINT('Origin',(1.48653350517507,-0.61574233876553,0.));
#8333=CARTESIAN_POINT('',(1.48653350517507,0.61574233876553,0.));
#8334=CARTESIAN_POINT('',(1.48653350517507,0.61574233876553,0.118110236220472));
#8335=CARTESIAN_POINT('Origin',(0.615742338765529,-1.48653350517507,0.));
#8336=CARTESIAN_POINT('',(1.48653350517507,-0.61574233876553,0.));
#8337=CARTESIAN_POINT('',(1.48653350517507,-0.61574233876553,0.118110236220472));
#8338=CARTESIAN_POINT('Origin',(-0.61574233876553,-1.48653350517507,0.));
#8339=CARTESIAN_POINT('',(0.615742338765529,-1.48653350517507,0.));
#8340=CARTESIAN_POINT('',(0.615742338765529,-1.48653350517507,0.118110236220472));
#8341=CARTESIAN_POINT('Origin',(1.32905319021444,-3.49676543189026E-16,
0.));
#8342=CARTESIAN_POINT('',(0.939782523358245,0.939782523358245,0.));
#8343=CARTESIAN_POINT('',(0.939782523358245,0.939782523358245,0.118110236220472));
#8344=CARTESIAN_POINT('Origin',(0.939782523358245,-0.939782523358246,0.));
#8345=CARTESIAN_POINT('',(1.32905319021444,-3.49676543189026E-16,0.118110236220472));
#8346=CARTESIAN_POINT('',(1.32905319021444,-3.49676543189026E-16,0.));
#8347=CARTESIAN_POINT('Origin',(-0.315250188404357,1.019685039,0.));
#8348=CARTESIAN_POINT('',(-0.322783326695117,1.03787164362879,0.));
#8349=CARTESIAN_POINT('',(-0.315250188404357,1.,0.));
#8350=CARTESIAN_POINT('Origin',(-0.315250188404357,1.019685039,0.));
#8351=CARTESIAN_POINT('',(-0.322783326695117,1.03787164362879,0.118110236220472));
#8352=CARTESIAN_POINT('',(-0.322783326695117,1.03787164362879,0.));
#8353=CARTESIAN_POINT('',(-0.315250188404357,1.,0.118110236220472));
#8354=CARTESIAN_POINT('Origin',(-0.315250188404357,1.019685039,0.118110236220472));
#8355=CARTESIAN_POINT('',(-0.315250188404357,1.,0.));
#8356=CARTESIAN_POINT('Origin',(-0.498110659760311,0.943941751742427,0.));
#8357=CARTESIAN_POINT('',(-0.484191235195489,0.930022327177605,0.));
#8358=CARTESIAN_POINT('',(-0.505643798051071,0.962128356371213,0.));
#8359=CARTESIAN_POINT('Origin',(-0.498110659760311,0.943941751742427,0.));
#8360=CARTESIAN_POINT('',(-0.484191235195489,0.930022327177605,0.118110236220472));
#8361=CARTESIAN_POINT('',(-0.484191235195489,0.930022327177606,0.));
#8362=CARTESIAN_POINT('',(-0.505643798051071,0.962128356371213,0.118110236220472));
#8363=CARTESIAN_POINT('Origin',(-0.498110659760311,0.943941751742427,0.118110236220472));
#8364=CARTESIAN_POINT('',(-0.505643798051071,0.962128356371213,0.));
#8365=CARTESIAN_POINT('Origin',(-0.828427124746189,0.82842712474619,0.));
#8366=CARTESIAN_POINT('',(-0.828427124746189,0.82842712474619,0.));
#8367=CARTESIAN_POINT('',(-0.505643798051071,0.962128356371213,0.));
#8368=CARTESIAN_POINT('',(-0.828427124746189,0.82842712474619,0.118110236220472));
#8369=CARTESIAN_POINT('',(-0.505643798051071,0.962128356371213,0.118110236220472));
#8370=CARTESIAN_POINT('',(-0.828427124746189,0.82842712474619,0.));
#8371=CARTESIAN_POINT('Origin',(-0.962128356371212,0.505643798051074,0.));
#8372=CARTESIAN_POINT('',(-0.962128356371212,0.505643798051074,0.));
#8373=CARTESIAN_POINT('',(-0.828427124746189,0.82842712474619,0.));
#8374=CARTESIAN_POINT('',(-0.962128356371212,0.505643798051074,0.118110236220472));
#8375=CARTESIAN_POINT('',(-0.828427124746189,0.82842712474619,0.118110236220472));
#8376=CARTESIAN_POINT('',(-0.962128356371212,0.505643798051074,0.));
#8377=CARTESIAN_POINT('Origin',(-0.943941751742426,0.498110659760313,0.));
#8378=CARTESIAN_POINT('',(-0.930022327177604,0.484191235195491,0.));
#8379=CARTESIAN_POINT('Origin',(-0.943941751742426,0.498110659760313,0.));
#8380=CARTESIAN_POINT('',(-0.930022327177604,0.484191235195491,0.118110236220472));
#8381=CARTESIAN_POINT('Origin',(-0.943941751742426,0.498110659760313,0.118110236220472));
#8382=CARTESIAN_POINT('',(-0.930022327177604,0.484191235195491,0.));
#8383=CARTESIAN_POINT('Origin',(-1.019685039,0.315250188404357,0.));
#8384=CARTESIAN_POINT('',(-1.,0.315250188404357,0.));
#8385=CARTESIAN_POINT('',(-1.03787164362879,0.322783326695118,0.));
#8386=CARTESIAN_POINT('Origin',(-1.019685039,0.315250188404357,0.));
#8387=CARTESIAN_POINT('',(-1.,0.315250188404357,0.118110236220472));
#8388=CARTESIAN_POINT('',(-1.,0.315250188404357,0.));
#8389=CARTESIAN_POINT('',(-1.03787164362879,0.322783326695118,0.118110236220472));
#8390=CARTESIAN_POINT('Origin',(-1.019685039,0.315250188404357,0.118110236220472));
#8391=CARTESIAN_POINT('',(-1.03787164362879,0.322783326695118,0.));
#8392=CARTESIAN_POINT('Origin',(-1.17157287525381,-7.4306265427668E-16,
0.));
#8393=CARTESIAN_POINT('',(-1.17157287525381,-6.97533432574098E-16,0.));
#8394=CARTESIAN_POINT('',(-1.03787164362879,0.322783326695118,0.));
#8395=CARTESIAN_POINT('',(-1.17157287525381,-6.99353086378051E-16,0.118110236220472));
#8396=CARTESIAN_POINT('',(-1.03787164362879,0.322783326695118,0.118110236220472));
#8397=CARTESIAN_POINT('',(-1.17157287525381,-6.97533432574098E-16,0.));
#8398=CARTESIAN_POINT('Origin',(-1.03787164362879,-0.322783326695116,0.));
#8399=CARTESIAN_POINT('',(-1.03787164362879,-0.322783326695116,0.));
#8400=CARTESIAN_POINT('',(-1.17157287525381,-6.97533432574098E-16,0.));
#8401=CARTESIAN_POINT('',(-1.03787164362879,-0.322783326695116,0.118110236220472));
#8402=CARTESIAN_POINT('',(-1.17157287525381,-6.97533432574098E-16,0.118110236220472));
#8403=CARTESIAN_POINT('',(-1.03787164362879,-0.322783326695116,0.));
#8404=CARTESIAN_POINT('Origin',(-1.019685039,-0.315250188404355,0.));
#8405=CARTESIAN_POINT('',(-1.,-0.315250188404355,0.));
#8406=CARTESIAN_POINT('Origin',(-1.019685039,-0.315250188404355,0.));
#8407=CARTESIAN_POINT('',(-1.,-0.315250188404355,0.118110236220472));
#8408=CARTESIAN_POINT('Origin',(-1.019685039,-0.315250188404355,0.118110236220472));
#8409=CARTESIAN_POINT('',(-1.,-0.315250188404355,0.));
#8410=CARTESIAN_POINT('Origin',(-0.943941751742427,-0.498110659760311,0.));
#8411=CARTESIAN_POINT('',(-0.930022327177605,-0.484191235195489,0.));
#8412=CARTESIAN_POINT('',(-0.962128356371213,-0.505643798051072,0.));
#8413=CARTESIAN_POINT('Origin',(-0.943941751742427,-0.498110659760311,0.));
#8414=CARTESIAN_POINT('',(-0.930022327177605,-0.484191235195489,0.118110236220472));
#8415=CARTESIAN_POINT('',(-0.930022327177605,-0.484191235195489,0.));
#8416=CARTESIAN_POINT('',(-0.962128356371213,-0.505643798051072,0.118110236220472));
#8417=CARTESIAN_POINT('Origin',(-0.943941751742427,-0.498110659760311,0.118110236220472));
#8418=CARTESIAN_POINT('',(-0.962128356371213,-0.505643798051072,0.));
#8419=CARTESIAN_POINT('Origin',(-0.828427124746189,-0.828427124746191,0.));
#8420=CARTESIAN_POINT('',(-0.828427124746189,-0.828427124746191,0.));
#8421=CARTESIAN_POINT('',(-0.962128356371213,-0.505643798051072,0.));
#8422=CARTESIAN_POINT('',(-0.828427124746188,-0.828427124746191,0.118110236220472));
#8423=CARTESIAN_POINT('',(-0.962128356371213,-0.505643798051072,0.118110236220472));
#8424=CARTESIAN_POINT('',(-0.828427124746189,-0.828427124746191,0.));
#8425=CARTESIAN_POINT('Origin',(-0.505643798051072,-0.962128356371214,0.));
#8426=CARTESIAN_POINT('',(-0.505643798051072,-0.962128356371214,0.));
#8427=CARTESIAN_POINT('',(-0.828427124746189,-0.828427124746191,0.));
#8428=CARTESIAN_POINT('',(-0.505643798051072,-0.962128356371214,0.118110236220472));
#8429=CARTESIAN_POINT('',(-0.828427124746189,-0.828427124746191,0.118110236220472));
#8430=CARTESIAN_POINT('',(-0.505643798051072,-0.962128356371214,0.));
#8431=CARTESIAN_POINT('Origin',(-0.498110659760311,-0.943941751742427,0.));
#8432=CARTESIAN_POINT('',(-0.48419123519549,-0.930022327177606,0.));
#8433=CARTESIAN_POINT('Origin',(-0.498110659760311,-0.943941751742427,0.));
#8434=CARTESIAN_POINT('',(-0.48419123519549,-0.930022327177606,0.118110236220472));
#8435=CARTESIAN_POINT('Origin',(-0.498110659760311,-0.943941751742427,0.118110236220472));
#8436=CARTESIAN_POINT('',(-0.48419123519549,-0.930022327177606,0.));
#8437=CARTESIAN_POINT('Origin',(-0.315250188404359,-1.019685039,0.));
#8438=CARTESIAN_POINT('',(-0.315250188404358,-1.,0.));
#8439=CARTESIAN_POINT('',(-0.322783326695119,-1.03787164362879,0.));
#8440=CARTESIAN_POINT('Origin',(-0.315250188404359,-1.019685039,0.));
#8441=CARTESIAN_POINT('',(-0.315250188404358,-0.999999999999999,0.118110236220472));
#8442=CARTESIAN_POINT('',(-0.315250188404359,-1.,0.));
#8443=CARTESIAN_POINT('',(-0.322783326695119,-1.03787164362879,0.118110236220472));
#8444=CARTESIAN_POINT('Origin',(-0.315250188404359,-1.019685039,0.118110236220472));
#8445=CARTESIAN_POINT('',(-0.322783326695119,-1.03787164362879,0.));
#8446=CARTESIAN_POINT('Origin',(2.14176882703278E-15,-1.17157287525381,
0.));
#8447=CARTESIAN_POINT('',(2.0962396053302E-15,-1.17157287525381,0.));
#8448=CARTESIAN_POINT('',(-0.322783326695119,-1.03787164362879,0.));
#8449=CARTESIAN_POINT('',(2.09805925913415E-15,-1.17157287525381,0.118110236220472));
#8450=CARTESIAN_POINT('',(-0.322783326695119,-1.03787164362879,0.118110236220472));
#8451=CARTESIAN_POINT('',(2.0962396053302E-15,-1.17157287525381,0.));
#8452=CARTESIAN_POINT('Origin',(0.32278332669512,-1.03787164362879,0.));
#8453=CARTESIAN_POINT('',(0.32278332669512,-1.03787164362879,0.));
#8454=CARTESIAN_POINT('',(2.0962396053302E-15,-1.17157287525381,0.));
#8455=CARTESIAN_POINT('',(0.32278332669512,-1.03787164362879,0.118110236220472));
#8456=CARTESIAN_POINT('',(2.0962396053302E-15,-1.17157287525381,0.118110236220472));
#8457=CARTESIAN_POINT('',(0.32278332669512,-1.03787164362879,0.));
#8458=CARTESIAN_POINT('Origin',(0.31525018840436,-1.019685039,0.));
#8459=CARTESIAN_POINT('',(0.31525018840436,-1.,0.));
#8460=CARTESIAN_POINT('Origin',(0.31525018840436,-1.019685039,0.));
#8461=CARTESIAN_POINT('',(0.31525018840436,-1.,0.118110236220472));
#8462=CARTESIAN_POINT('Origin',(0.31525018840436,-1.019685039,0.118110236220472));
#8463=CARTESIAN_POINT('',(0.31525018840436,-1.,0.));
#8464=CARTESIAN_POINT('Origin',(0.49811065976031,-0.943941751742428,0.));
#8465=CARTESIAN_POINT('',(0.484191235195489,-0.930022327177606,0.));
#8466=CARTESIAN_POINT('',(0.505643798051071,-0.962128356371214,0.));
#8467=CARTESIAN_POINT('Origin',(0.49811065976031,-0.943941751742428,0.));
#8468=CARTESIAN_POINT('',(0.484191235195489,-0.930022327177606,0.118110236220472));
#8469=CARTESIAN_POINT('',(0.484191235195489,-0.930022327177606,0.));
#8470=CARTESIAN_POINT('',(0.505643798051071,-0.962128356371214,0.118110236220472));
#8471=CARTESIAN_POINT('Origin',(0.49811065976031,-0.943941751742428,0.118110236220472));
#8472=CARTESIAN_POINT('',(0.505643798051071,-0.962128356371214,0.));
#8473=CARTESIAN_POINT('Origin',(0.828427124746192,-0.82842712474619,0.));
#8474=CARTESIAN_POINT('',(0.828427124746192,-0.82842712474619,0.));
#8475=CARTESIAN_POINT('',(0.505643798051071,-0.962128356371214,0.));
#8476=CARTESIAN_POINT('',(0.828427124746192,-0.82842712474619,0.118110236220472));
#8477=CARTESIAN_POINT('',(0.505643798051071,-0.962128356371214,0.118110236220472));
#8478=CARTESIAN_POINT('',(0.828427124746192,-0.82842712474619,0.));
#8479=CARTESIAN_POINT('Origin',(0.962128356371217,-0.505643798051069,0.));
#8480=CARTESIAN_POINT('',(0.962128356371217,-0.505643798051069,0.));
#8481=CARTESIAN_POINT('',(0.828427124746192,-0.82842712474619,0.));
#8482=CARTESIAN_POINT('',(0.962128356371217,-0.505643798051069,0.118110236220472));
#8483=CARTESIAN_POINT('',(0.828427124746192,-0.82842712474619,0.118110236220472));
#8484=CARTESIAN_POINT('',(0.962128356371217,-0.505643798051069,0.));
#8485=CARTESIAN_POINT('Origin',(0.94394175174243,-0.498110659760308,0.));
#8486=CARTESIAN_POINT('',(0.930022327177609,-0.484191235195487,0.));
#8487=CARTESIAN_POINT('Origin',(0.94394175174243,-0.498110659760308,0.));
#8488=CARTESIAN_POINT('',(0.930022327177609,-0.484191235195487,0.118110236220472));
#8489=CARTESIAN_POINT('Origin',(0.94394175174243,-0.498110659760308,0.118110236220472));
#8490=CARTESIAN_POINT('',(0.930022327177609,-0.484191235195487,0.));
#8491=CARTESIAN_POINT('Origin',(1.019685039,-0.315250188404359,0.));
#8492=CARTESIAN_POINT('',(0.999999999999999,-0.315250188404359,0.));
#8493=CARTESIAN_POINT('',(1.03787164362879,-0.322783326695119,0.));
#8494=CARTESIAN_POINT('Origin',(1.019685039,-0.315250188404359,0.));
#8495=CARTESIAN_POINT('',(0.999999999999999,-0.315250188404359,0.118110236220472));
#8496=CARTESIAN_POINT('',(1.,-0.315250188404359,0.));
#8497=CARTESIAN_POINT('',(1.03787164362879,-0.322783326695119,0.118110236220472));
#8498=CARTESIAN_POINT('Origin',(1.019685039,-0.315250188404359,0.118110236220472));
#8499=CARTESIAN_POINT('',(1.03787164362879,-0.322783326695119,0.));
#8500=CARTESIAN_POINT('Origin',(1.17157287525381,6.11933950580795E-16,0.));
#8501=CARTESIAN_POINT('',(1.17157287525381,6.11933950580795E-16,0.));
#8502=CARTESIAN_POINT('',(1.03787164362879,-0.322783326695119,0.));
#8503=CARTESIAN_POINT('',(1.17157287525381,5.24514814783538E-16,0.118110236220472));
#8504=CARTESIAN_POINT('',(1.03787164362879,-0.322783326695119,0.118110236220472));
#8505=CARTESIAN_POINT('',(1.17157287525381,6.11933950580795E-16,0.));
#8506=CARTESIAN_POINT('Origin',(1.03787164362879,0.322783326695118,0.));
#8507=CARTESIAN_POINT('',(1.03787164362879,0.322783326695118,0.));
#8508=CARTESIAN_POINT('',(1.17157287525381,6.11933950580795E-16,0.));
#8509=CARTESIAN_POINT('',(1.03787164362879,0.322783326695118,0.118110236220472));
#8510=CARTESIAN_POINT('',(1.17157287525381,6.11933950580795E-16,0.118110236220472));
[truncated: 24,371 more chars]
