# Supplementary material for: Open-Source Photochemistry in the Organic Chemistry Teaching Laboratory
Source: ACS Omega. 2025 Sep 30;10(40):47415–20. doi: 10.1021/acsomega.5c06916 (PMC12529206; doi:10.1021/acsomega.5c06916)
Supplement: Supplementary file 1 [file ao5c06916_si_001.zip › Reactor Walls.stp]

ISO-10303-21;
HEADER;
/* Generated by software containing ST-Developer
 * from STEP Tools, Inc. (www.steptools.com) 
 */

FILE_DESCRIPTION(
/* description */ (''),
/* implementation_level */ '2;1');

FILE_NAME(
/* name */ 'Reactor Walls.stp',
/* time_stamp */ '2025-07-08T14:50:02-05:00',
/* author */ ('Steve'),
/* organization */ (''),
/* preprocessor_version */ 'ST-DEVELOPER v20',
/* originating_system */ 'Autodesk Inventor 2024',
/* authorisation */ '');

FILE_SCHEMA (('AUTOMOTIVE_DESIGN { 1 0 10303 214 3 1 1 }'));
ENDSEC;

DATA;
#10=MECHANICAL_DESIGN_GEOMETRIC_PRESENTATION_REPRESENTATION('',(#38,#39,
#40,#41,#42,#43,#44,#45,#46,#47,#48,#49,#50,#51,#52,#53,#54),#1722);
#11=SHAPE_REPRESENTATION_RELATIONSHIP('SRR','None',#1729,#12);
#12=ADVANCED_BREP_SHAPE_REPRESENTATION('',(#13),#1721);
#13=MANIFOLD_SOLID_BREP('Solid1',#1009);
#14=CYLINDRICAL_SURFACE('',#1049,4.);
#15=CYLINDRICAL_SURFACE('',#1052,4.);
#16=CYLINDRICAL_SURFACE('',#1055,4.);
#17=CYLINDRICAL_SURFACE('',#1058,4.);
#18=CYLINDRICAL_SURFACE('',#1062,4.);
#19=CYLINDRICAL_SURFACE('',#1065,4.);
#20=CYLINDRICAL_SURFACE('',#1068,4.);
#21=CYLINDRICAL_SURFACE('',#1071,4.);
#22=CYLINDRICAL_SURFACE('',#1073,2.);
#23=CYLINDRICAL_SURFACE('',#1077,2.);
#24=CYLINDRICAL_SURFACE('',#1081,2.);
#25=CYLINDRICAL_SURFACE('',#1085,2.);
#26=CYLINDRICAL_SURFACE('',#1089,2.);
#27=CYLINDRICAL_SURFACE('',#1101,2.);
#28=CYLINDRICAL_SURFACE('',#1103,2.);
#29=CYLINDRICAL_SURFACE('',#1106,2.);
#30=CYLINDRICAL_SURFACE('',#1108,4.);
#31=CYLINDRICAL_SURFACE('',#1111,4.);
#32=CYLINDRICAL_SURFACE('',#1113,4.);
#33=CYLINDRICAL_SURFACE('',#1115,4.);
#34=CYLINDRICAL_SURFACE('',#1118,4.);
#35=CYLINDRICAL_SURFACE('',#1120,4.);
#36=CYLINDRICAL_SURFACE('',#1123,4.);
#37=CYLINDRICAL_SURFACE('',#1126,4.);
#38=STYLED_ITEM('',(#1740),#959);
#39=STYLED_ITEM('',(#1740),#960);
#40=STYLED_ITEM('',(#1740),#961);
#41=STYLED_ITEM('',(#1740),#962);
#42=STYLED_ITEM('',(#1740),#963);
#43=STYLED_ITEM('',(#1740),#964);
#44=STYLED_ITEM('',(#1740),#965);
#45=STYLED_ITEM('',(#1740),#966);
#46=STYLED_ITEM('',(#1740),#992);
#47=STYLED_ITEM('',(#1740),#993);
#48=STYLED_ITEM('',(#1740),#994);
#49=STYLED_ITEM('',(#1740),#995);
#50=STYLED_ITEM('',(#1740),#996);
#51=STYLED_ITEM('',(#1740),#997);
#52=STYLED_ITEM('',(#1740),#998);
#53=STYLED_ITEM('',(#1740),#999);
#54=STYLED_ITEM('',(#1739),#13);
#55=FACE_BOUND('',#110,.T.);
#56=FACE_BOUND('',#137,.T.);
#57=FACE_BOUND('',#162,.T.);
#58=FACE_OUTER_BOUND('',#109,.T.);
#59=FACE_OUTER_BOUND('',#111,.T.);
#60=FACE_OUTER_BOUND('',#112,.T.);
#61=FACE_OUTER_BOUND('',#113,.T.);
#62=FACE_OUTER_BOUND('',#114,.T.);
#63=FACE_OUTER_BOUND('',#115,.T.);
#64=FACE_OUTER_BOUND('',#116,.T.);
#65=FACE_OUTER_BOUND('',#117,.T.);
#66=FACE_OUTER_BOUND('',#118,.T.);
#67=FACE_OUTER_BOUND('',#119,.T.);
#68=FACE_OUTER_BOUND('',#120,.T.);
#69=FACE_OUTER_BOUND('',#121,.T.);
#70=FACE_OUTER_BOUND('',#122,.T.);
#71=FACE_OUTER_BOUND('',#123,.T.);
#72=FACE_OUTER_BOUND('',#124,.T.);
#73=FACE_OUTER_BOUND('',#125,.T.);
#74=FACE_OUTER_BOUND('',#126,.T.);
#75=FACE_OUTER_BOUND('',#127,.T.);
#76=FACE_OUTER_BOUND('',#128,.T.);
#77=FACE_OUTER_BOUND('',#129,.T.);
#78=FACE_OUTER_BOUND('',#130,.T.);
#79=FACE_OUTER_BOUND('',#131,.T.);
#80=FACE_OUTER_BOUND('',#132,.T.);
#81=FACE_OUTER_BOUND('',#133,.T.);
#82=FACE_OUTER_BOUND('',#134,.T.);
#83=FACE_OUTER_BOUND('',#135,.T.);
#84=FACE_OUTER_BOUND('',#136,.T.);
#85=FACE_OUTER_BOUND('',#138,.T.);
#86=FACE_OUTER_BOUND('',#139,.T.);
#87=FACE_OUTER_BOUND('',#140,.T.);
#88=FACE_OUTER_BOUND('',#141,.T.);
#89=FACE_OUTER_BOUND('',#142,.T.);
#90=FACE_OUTER_BOUND('',#143,.T.);
#91=FACE_OUTER_BOUND('',#144,.T.);
#92=FACE_OUTER_BOUND('',#145,.T.);
#93=FACE_OUTER_BOUND('',#146,.T.);
#94=FACE_OUTER_BOUND('',#147,.T.);
#95=FACE_OUTER_BOUND('',#148,.T.);
#96=FACE_OUTER_BOUND('',#149,.T.);
#97=FACE_OUTER_BOUND('',#150,.T.);
#98=FACE_OUTER_BOUND('',#151,.T.);
#99=FACE_OUTER_BOUND('',#152,.T.);
#100=FACE_OUTER_BOUND('',#153,.T.);
#101=FACE_OUTER_BOUND('',#154,.T.);
#102=FACE_OUTER_BOUND('',#155,.T.);
#103=FACE_OUTER_BOUND('',#156,.T.);
#104=FACE_OUTER_BOUND('',#157,.T.);
#105=FACE_OUTER_BOUND('',#158,.T.);
#106=FACE_OUTER_BOUND('',#159,.T.);
#107=FACE_OUTER_BOUND('',#160,.T.);
#108=FACE_OUTER_BOUND('',#161,.T.);
#109=EDGE_LOOP('',(#643,#644,#645,#646,#647,#648,#649,#650,#651,#652,#653,
#654,#655,#656,#657,#658));
#110=EDGE_LOOP('',(#659,#660,#661,#662,#663,#664,#665,#666,#667,#668,#669,
#670,#671,#672,#673,#674));
#111=EDGE_LOOP('',(#675,#676,#677,#678));
#112=EDGE_LOOP('',(#679,#680,#681,#682));
#113=EDGE_LOOP('',(#683,#684,#685,#686));
#114=EDGE_LOOP('',(#687,#688,#689,#690));
#115=EDGE_LOOP('',(#691,#692,#693,#694));
#116=EDGE_LOOP('',(#695,#696,#697,#698));
#117=EDGE_LOOP('',(#699,#700,#701,#702));
#118=EDGE_LOOP('',(#703,#704,#705,#706));
#119=EDGE_LOOP('',(#707,#708,#709,#710));
#120=EDGE_LOOP('',(#711,#712,#713,#714));
#121=EDGE_LOOP('',(#715,#716,#717,#718));
#122=EDGE_LOOP('',(#719,#720,#721,#722));
#123=EDGE_LOOP('',(#723,#724,#725,#726));
#124=EDGE_LOOP('',(#727,#728,#729,#730));
#125=EDGE_LOOP('',(#731,#732,#733,#734));
#126=EDGE_LOOP('',(#735,#736,#737,#738));
#127=EDGE_LOOP('',(#739,#740,#741,#742));
#128=EDGE_LOOP('',(#743,#744,#745,#746));
#129=EDGE_LOOP('',(#747,#748,#749,#750));
#130=EDGE_LOOP('',(#751,#752,#753,#754));
#131=EDGE_LOOP('',(#755,#756,#757,#758));
#132=EDGE_LOOP('',(#759,#760,#761,#762));
#133=EDGE_LOOP('',(#763,#764,#765,#766));
#134=EDGE_LOOP('',(#767,#768,#769,#770));
#135=EDGE_LOOP('',(#771,#772,#773,#774));
#136=EDGE_LOOP('',(#775,#776,#777,#778,#779,#780,#781,#782,#783,#784,#785,
#786,#787,#788,#789,#790));
#137=EDGE_LOOP('',(#791,#792,#793,#794,#795,#796,#797,#798,#799,#800,#801,
#802,#803,#804,#805,#806));
#138=EDGE_LOOP('',(#807,#808,#809,#810));
#139=EDGE_LOOP('',(#811,#812,#813,#814));
#140=EDGE_LOOP('',(#815,#816,#817,#818));
#141=EDGE_LOOP('',(#819,#820,#821,#822));
#142=EDGE_LOOP('',(#823,#824,#825,#826));
#143=EDGE_LOOP('',(#827,#828,#829,#830));
#144=EDGE_LOOP('',(#831,#832,#833,#834));
#145=EDGE_LOOP('',(#835,#836,#837,#838));
#146=EDGE_LOOP('',(#839,#840,#841,#842));
#147=EDGE_LOOP('',(#843,#844,#845,#846));
#148=EDGE_LOOP('',(#847,#848,#849,#850));
#149=EDGE_LOOP('',(#851,#852,#853,#854));
#150=EDGE_LOOP('',(#855,#856,#857,#858));
#151=EDGE_LOOP('',(#859,#860,#861,#862));
#152=EDGE_LOOP('',(#863,#864,#865,#866));
#153=EDGE_LOOP('',(#867,#868,#869,#870));
#154=EDGE_LOOP('',(#871,#872,#873,#874));
#155=EDGE_LOOP('',(#875,#876,#877,#878));
#156=EDGE_LOOP('',(#879,#880,#881,#882));
#157=EDGE_LOOP('',(#883,#884,#885,#886));
#158=EDGE_LOOP('',(#887,#888,#889,#890));
#159=EDGE_LOOP('',(#891,#892,#893,#894));
#160=EDGE_LOOP('',(#895,#896,#897,#898));
#161=EDGE_LOOP('',(#899,#900,#901,#902,#903,#904,#905,#906,#907,#908,#909,
#910,#911,#912,#913,#914));
#162=EDGE_LOOP('',(#915,#916,#917,#918,#919,#920,#921,#922,#923,#924,#925,
#926,#927,#928,#929,#930));
#163=CIRCLE('',#1033,4.);
#164=CIRCLE('',#1034,4.);
#165=CIRCLE('',#1035,4.);
#166=CIRCLE('',#1036,4.);
#167=CIRCLE('',#1037,4.);
#168=CIRCLE('',#1038,4.);
#169=CIRCLE('',#1039,4.);
#170=CIRCLE('',#1040,4.);
#171=CIRCLE('',#1041,4.);
#172=CIRCLE('',#1042,4.);
#173=CIRCLE('',#1043,4.);
#174=CIRCLE('',#1044,4.);
#175=CIRCLE('',#1045,4.);
#176=CIRCLE('',#1046,4.);
#177=CIRCLE('',#1047,4.);
#178=CIRCLE('',#1048,4.);
#179=CIRCLE('',#1050,4.);
#180=CIRCLE('',#1053,4.);
#181=CIRCLE('',#1056,4.);
#182=CIRCLE('',#1059,4.);
#183=CIRCLE('',#1063,4.);
#184=CIRCLE('',#1066,4.);
#185=CIRCLE('',#1069,4.);
#186=CIRCLE('',#1072,4.);
#187=CIRCLE('',#1074,2.);
#188=CIRCLE('',#1075,2.);
#189=CIRCLE('',#1078,2.);
#190=CIRCLE('',#1079,2.);
#191=CIRCLE('',#1082,2.);
#192=CIRCLE('',#1083,2.);
#193=CIRCLE('',#1086,2.);
#194=CIRCLE('',#1087,2.);
#195=CIRCLE('',#1090,2.);
#196=CIRCLE('',#1091,2.);
#197=CIRCLE('',#1093,2.);
#198=CIRCLE('',#1094,2.);
#199=CIRCLE('',#1095,2.);
#200=CIRCLE('',#1096,4.);
#201=CIRCLE('',#1097,4.);
#202=CIRCLE('',#1098,4.);
#203=CIRCLE('',#1099,4.);
#204=CIRCLE('',#1102,2.);
#205=CIRCLE('',#1104,2.);
#206=CIRCLE('',#1107,2.);
#207=CIRCLE('',#1109,4.);
#208=CIRCLE('',#1121,4.);
#209=CIRCLE('',#1124,4.);
#210=CIRCLE('',#1127,4.);
#211=LINE('',#1431,#307);
#212=LINE('',#1435,#308);
#213=LINE('',#1439,#309);
#214=LINE('',#1443,#310);
#215=LINE('',#1447,#311);
#216=LINE('',#1451,#312);
#217=LINE('',#1455,#313);
#218=LINE('',#1459,#314);
#219=LINE('',#1465,#315);
#220=LINE('',#1469,#316);
#221=LINE('',#1473,#317);
#222=LINE('',#1477,#318);
#223=LINE('',#1481,#319);
#224=LINE('',#1485,#320);
#225=LINE('',#1489,#321);
#226=LINE('',#1492,#322);
#227=LINE('',#1495,#323);
#228=LINE('',#1498,#324);
#229=LINE('',#1501,#325);
#230=LINE('',#1502,#326);
#231=LINE('',#1505,#327);
#232=LINE('',#1509,#328);
#233=LINE('',#1510,#329);
#234=LINE('',#1513,#330);
#235=LINE('',#1517,#331);
#236=LINE('',#1518,#332);
#237=LINE('',#1521,#333);
#238=LINE('',#1525,#334);
#239=LINE('',#1526,#335);
#240=LINE('',#1529,#336);
#241=LINE('',#1531,#337);
#242=LINE('',#1532,#338);
#243=LINE('',#1535,#339);
#244=LINE('',#1539,#340);
#245=LINE('',#1540,#341);
#246=LINE('',#1543,#342);
#247=LINE('',#1547,#343);
#248=LINE('',#1548,#344);
#249=LINE('',#1551,#345);
#250=LINE('',#1555,#346);
#251=LINE('',#1556,#347);
#252=LINE('',#1559,#348);
#253=LINE('',#1566,#349);
#254=LINE('',#1569,#350);
#255=LINE('',#1572,#351);
#256=LINE('',#1574,#352);
#257=LINE('',#1575,#353);
#258=LINE('',#1580,#354);
#259=LINE('',#1584,#355);
#260=LINE('',#1586,#356);
#261=LINE('',#1587,#357);
#262=LINE('',#1592,#358);
#263=LINE('',#1596,#359);
#264=LINE('',#1598,#360);
#265=LINE('',#1599,#361);
#266=LINE('',#1604,#362);
#267=LINE('',#1608,#363);
#268=LINE('',#1610,#364);
#269=LINE('',#1611,#365);
#270=LINE('',#1617,#366);
#271=LINE('',#1620,#367);
#272=LINE('',#1623,#368);
#273=LINE('',#1627,#369);
#274=LINE('',#1630,#370);
#275=LINE('',#1632,#371);
#276=LINE('',#1636,#372);
#277=LINE('',#1639,#373);
#278=LINE('',#1643,#374);
#279=LINE('',#1647,#375);
#280=LINE('',#1651,#376);
#281=LINE('',#1652,#377);
#282=LINE('',#1657,#378);
#283=LINE('',#1660,#379);
#284=LINE('',#1663,#380);
#285=LINE('',#1664,#381);
#286=LINE('',#1668,#382);
#287=LINE('',#1671,#383);
#288=LINE('',#1674,#384);
#289=LINE('',#1677,#385);
#290=LINE('',#1678,#386);
#291=LINE('',#1680,#387);
#292=LINE('',#1681,#388);
#293=LINE('',#1683,#389);
#294=LINE('',#1685,#390);
#295=LINE('',#1686,#391);
#296=LINE('',#1689,#392);
#297=LINE('',#1692,#393);
#298=LINE('',#1695,#394);
#299=LINE('',#1698,#395);
#300=LINE('',#1702,#396);
#301=LINE('',#1703,#397);
#302=LINE('',#1706,#398);
#303=LINE('',#1710,#399);
#304=LINE('',#1711,#400);
#305=LINE('',#1715,#401);
#306=LINE('',#1717,#402);
#307=VECTOR('',#1135,10.);
#308=VECTOR('',#1138,10.);
#309=VECTOR('',#1141,10.);
#310=VECTOR('',#1144,10.);
#311=VECTOR('',#1147,10.);
#312=VECTOR('',#1150,10.);
#313=VECTOR('',#1153,10.);
#314=VECTOR('',#1156,10.);
#315=VECTOR('',#1161,10.);
#316=VECTOR('',#1164,10.);
#317=VECTOR('',#1167,10.);
#318=VECTOR('',#1170,10.);
#319=VECTOR('',#1173,10.);
#320=VECTOR('',#1176,10.);
#321=VECTOR('',#1179,10.);
#322=VECTOR('',#1182,10.);
#323=VECTOR('',#1185,10.);
#324=VECTOR('',#1188,10.);
#325=VECTOR('',#1191,10.);
#326=VECTOR('',#1192,10.);
#327=VECTOR('',#1195,10.);
#328=VECTOR('',#1200,10.);
#329=VECTOR('',#1201,10.);
#330=VECTOR('',#1204,10.);
#331=VECTOR('',#1209,10.);
#332=VECTOR('',#1210,10.);
#333=VECTOR('',#1213,10.);
#334=VECTOR('',#1218,10.);
#335=VECTOR('',#1219,10.);
#336=VECTOR('',#1222,10.);
#337=VECTOR('',#1223,10.);
#338=VECTOR('',#1224,10.);
#339=VECTOR('',#1227,10.);
#340=VECTOR('',#1232,10.);
#341=VECTOR('',#1233,10.);
#342=VECTOR('',#1236,10.);
#343=VECTOR('',#1241,10.);
#344=VECTOR('',#1242,10.);
#345=VECTOR('',#1245,10.);
#346=VECTOR('',#1250,10.);
#347=VECTOR('',#1251,10.);
#348=VECTOR('',#1254,10.);
#349=VECTOR('',#1261,10.);
#350=VECTOR('',#1264,10.);
#351=VECTOR('',#1267,10.);
#352=VECTOR('',#1268,10.);
#353=VECTOR('',#1269,10.);
#354=VECTOR('',#1274,10.);
#355=VECTOR('',#1279,10.);
#356=VECTOR('',#1280,10.);
#357=VECTOR('',#1281,10.);
#358=VECTOR('',#1286,10.);
#359=VECTOR('',#1291,10.);
#360=VECTOR('',#1292,10.);
#361=VECTOR('',#1293,10.);
#362=VECTOR('',#1298,10.);
#363=VECTOR('',#1303,10.);
#364=VECTOR('',#1304,10.);
#365=VECTOR('',#1305,10.);
#366=VECTOR('',#1310,10.);
#367=VECTOR('',#1313,10.);
#368=VECTOR('',#1316,10.);
#369=VECTOR('',#1319,10.);
#370=VECTOR('',#1322,10.);
#371=VECTOR('',#1323,10.);
#372=VECTOR('',#1326,10.);
#373=VECTOR('',#1329,10.);
#374=VECTOR('',#1332,10.);
#375=VECTOR('',#1335,10.);
#376=VECTOR('',#1340,10.);
#377=VECTOR('',#1341,10.);
#378=VECTOR('',#1348,10.);
#379=VECTOR('',#1351,10.);
#380=VECTOR('',#1354,10.);
#381=VECTOR('',#1355,10.);
#382=VECTOR('',#1360,10.);
#383=VECTOR('',#1363,10.);
#384=VECTOR('',#1366,10.);
#385=VECTOR('',#1369,10.);
#386=VECTOR('',#1370,10.);
#387=VECTOR('',#1373,10.);
#388=VECTOR('',#1374,10.);
#389=VECTOR('',#1377,10.);
#390=VECTOR('',#1380,10.);
#391=VECTOR('',#1381,10.);
#392=VECTOR('',#1386,10.);
#393=VECTOR('',#1391,10.);
#394=VECTOR('',#1396,10.);
#395=VECTOR('',#1399,10.);
#396=VECTOR('',#1404,10.);
#397=VECTOR('',#1405,10.);
#398=VECTOR('',#1408,10.);
#399=VECTOR('',#1413,10.);
#400=VECTOR('',#1414,10.);
#401=VECTOR('',#1421,10.);
#402=VECTOR('',#1424,10.);
#403=VERTEX_POINT('',#1429);
#404=VERTEX_POINT('',#1430);
#405=VERTEX_POINT('',#1432);
#406=VERTEX_POINT('',#1434);
#407=VERTEX_POINT('',#1436);
#408=VERTEX_POINT('',#1438);
#409=VERTEX_POINT('',#1440);
#410=VERTEX_POINT('',#1442);
#411=VERTEX_POINT('',#1444);
#412=VERTEX_POINT('',#1446);
#413=VERTEX_POINT('',#1448);
#414=VERTEX_POINT('',#1450);
#415=VERTEX_POINT('',#1452);
#416=VERTEX_POINT('',#1454);
#417=VERTEX_POINT('',#1456);
#418=VERTEX_POINT('',#1458);
#419=VERTEX_POINT('',#1461);
#420=VERTEX_POINT('',#1462);
#421=VERTEX_POINT('',#1464);
#422=VERTEX_POINT('',#1466);
#423=VERTEX_POINT('',#1468);
#424=VERTEX_POINT('',#1470);
#425=VERTEX_POINT('',#1472);
#426=VERTEX_POINT('',#1474);
#427=VERTEX_POINT('',#1476);
#428=VERTEX_POINT('',#1478);
#429=VERTEX_POINT('',#1480);
#430=VERTEX_POINT('',#1482);
#431=VERTEX_POINT('',#1484);
#432=VERTEX_POINT('',#1486);
#433=VERTEX_POINT('',#1488);
#434=VERTEX_POINT('',#1490);
#435=VERTEX_POINT('',#1494);
#436=VERTEX_POINT('',#1496);
#437=VERTEX_POINT('',#1500);
#438=VERTEX_POINT('',#1504);
#439=VERTEX_POINT('',#1508);
#440=VERTEX_POINT('',#1512);
#441=VERTEX_POINT('',#1516);
#442=VERTEX_POINT('',#1520);
#443=VERTEX_POINT('',#1524);
#444=VERTEX_POINT('',#1528);
#445=VERTEX_POINT('',#1530);
#446=VERTEX_POINT('',#1534);
#447=VERTEX_POINT('',#1538);
#448=VERTEX_POINT('',#1542);
#449=VERTEX_POINT('',#1546);
#450=VERTEX_POINT('',#1550);
#451=VERTEX_POINT('',#1554);
#452=VERTEX_POINT('',#1558);
#453=VERTEX_POINT('',#1562);
#454=VERTEX_POINT('',#1563);
#455=VERTEX_POINT('',#1565);
#456=VERTEX_POINT('',#1567);
#457=VERTEX_POINT('',#1571);
#458=VERTEX_POINT('',#1573);
#459=VERTEX_POINT('',#1577);
#460=VERTEX_POINT('',#1579);
#461=VERTEX_POINT('',#1583);
#462=VERTEX_POINT('',#1585);
#463=VERTEX_POINT('',#1589);
#464=VERTEX_POINT('',#1591);
#465=VERTEX_POINT('',#1595);
#466=VERTEX_POINT('',#1597);
#467=VERTEX_POINT('',#1601);
#468=VERTEX_POINT('',#1603);
#469=VERTEX_POINT('',#1607);
#470=VERTEX_POINT('',#1609);
#471=VERTEX_POINT('',#1613);
#472=VERTEX_POINT('',#1614);
#473=VERTEX_POINT('',#1616);
#474=VERTEX_POINT('',#1618);
#475=VERTEX_POINT('',#1622);
#476=VERTEX_POINT('',#1624);
#477=VERTEX_POINT('',#1626);
#478=VERTEX_POINT('',#1628);
#479=VERTEX_POINT('',#1631);
#480=VERTEX_POINT('',#1634);
#481=VERTEX_POINT('',#1635);
#482=VERTEX_POINT('',#1637);
#483=VERTEX_POINT('',#1640);
#484=VERTEX_POINT('',#1642);
#485=VERTEX_POINT('',#1644);
#486=VERTEX_POINT('',#1646);
#487=VERTEX_POINT('',#1650);
#488=VERTEX_POINT('',#1656);
#489=VERTEX_POINT('',#1658);
#490=VERTEX_POINT('',#1662);
#491=VERTEX_POINT('',#1666);
#492=VERTEX_POINT('',#1670);
#493=VERTEX_POINT('',#1672);
#494=VERTEX_POINT('',#1676);
#495=VERTEX_POINT('',#1697);
#496=VERTEX_POINT('',#1701);
#497=VERTEX_POINT('',#1705);
#498=VERTEX_POINT('',#1709);
#499=EDGE_CURVE('',#403,#404,#211,.T.);
#500=EDGE_CURVE('',#404,#405,#163,.T.);
#501=EDGE_CURVE('',#405,#406,#212,.T.);
#502=EDGE_CURVE('',#406,#407,#164,.T.);
#503=EDGE_CURVE('',#407,#408,#213,.T.);
#504=EDGE_CURVE('',#408,#409,#165,.T.);
#505=EDGE_CURVE('',#409,#410,#214,.T.);
#506=EDGE_CURVE('',#410,#411,#166,.T.);
#507=EDGE_CURVE('',#411,#412,#215,.T.);
#508=EDGE_CURVE('',#412,#413,#167,.T.);
#509=EDGE_CURVE('',#413,#414,#216,.T.);
#510=EDGE_CURVE('',#414,#415,#168,.T.);
#511=EDGE_CURVE('',#415,#416,#217,.T.);
#512=EDGE_CURVE('',#416,#417,#169,.T.);
#513=EDGE_CURVE('',#417,#418,#218,.T.);
#514=EDGE_CURVE('',#418,#403,#170,.T.);
#515=EDGE_CURVE('',#419,#420,#171,.T.);
#516=EDGE_CURVE('',#420,#421,#219,.T.);
#517=EDGE_CURVE('',#421,#422,#172,.T.);
#518=EDGE_CURVE('',#422,#423,#220,.T.);
#519=EDGE_CURVE('',#423,#424,#173,.T.);
#520=EDGE_CURVE('',#424,#425,#221,.T.);
#521=EDGE_CURVE('',#425,#426,#174,.T.);
#522=EDGE_CURVE('',#426,#427,#222,.T.);
#523=EDGE_CURVE('',#427,#428,#175,.T.);
#524=EDGE_CURVE('',#428,#429,#223,.T.);
#525=EDGE_CURVE('',#429,#430,#176,.T.);
#526=EDGE_CURVE('',#430,#431,#224,.T.);
#527=EDGE_CURVE('',#431,#432,#177,.T.);
#528=EDGE_CURVE('',#432,#433,#225,.T.);
#529=EDGE_CURVE('',#433,#434,#178,.T.);
#530=EDGE_CURVE('',#434,#419,#226,.T.);
#531=EDGE_CURVE('',#427,#435,#227,.T.);
#532=EDGE_CURVE('',#435,#436,#179,.T.);
#533=EDGE_CURVE('',#436,#428,#228,.T.);
#534=EDGE_CURVE('',#437,#426,#229,.T.);
#535=EDGE_CURVE('',#437,#435,#230,.T.);
#536=EDGE_CURVE('',#425,#438,#231,.T.);
#537=EDGE_CURVE('',#438,#437,#180,.T.);
#538=EDGE_CURVE('',#439,#424,#232,.T.);
#539=EDGE_CURVE('',#439,#438,#233,.T.);
#540=EDGE_CURVE('',#423,#440,#234,.T.);
#541=EDGE_CURVE('',#440,#439,#181,.T.);
#542=EDGE_CURVE('',#441,#422,#235,.T.);
#543=EDGE_CURVE('',#441,#440,#236,.T.);
#544=EDGE_CURVE('',#421,#442,#237,.T.);
#545=EDGE_CURVE('',#442,#441,#182,.T.);
#546=EDGE_CURVE('',#443,#420,#238,.T.);
#547=EDGE_CURVE('',#443,#442,#239,.T.);
#548=EDGE_CURVE('',#444,#413,#240,.T.);
#549=EDGE_CURVE('',#444,#445,#241,.T.);
#550=EDGE_CURVE('',#445,#414,#242,.T.);
#551=EDGE_CURVE('',#446,#412,#243,.T.);
#552=EDGE_CURVE('',#446,#444,#183,.T.);
#553=EDGE_CURVE('',#447,#411,#244,.T.);
#554=EDGE_CURVE('',#447,#446,#245,.T.);
#555=EDGE_CURVE('',#448,#410,#246,.T.);
#556=EDGE_CURVE('',#448,#447,#184,.T.);
#557=EDGE_CURVE('',#449,#409,#247,.T.);
#558=EDGE_CURVE('',#449,#448,#248,.T.);
#559=EDGE_CURVE('',#450,#408,#249,.T.);
#560=EDGE_CURVE('',#450,#449,#185,.T.);
#561=EDGE_CURVE('',#451,#407,#250,.T.);
#562=EDGE_CURVE('',#451,#450,#251,.T.);
#563=EDGE_CURVE('',#452,#406,#252,.T.);
#564=EDGE_CURVE('',#452,#451,#186,.T.);
#565=EDGE_CURVE('',#453,#454,#187,.T.);
#566=EDGE_CURVE('',#453,#455,#253,.T.);
#567=EDGE_CURVE('',#455,#456,#188,.T.);
#568=EDGE_CURVE('',#456,#454,#254,.T.);
#569=EDGE_CURVE('',#453,#457,#255,.T.);
#570=EDGE_CURVE('',#458,#457,#256,.T.);
#571=EDGE_CURVE('',#455,#458,#257,.T.);
#572=EDGE_CURVE('',#459,#457,#189,.T.);
#573=EDGE_CURVE('',#459,#460,#258,.T.);
#574=EDGE_CURVE('',#460,#458,#190,.T.);
#575=EDGE_CURVE('',#459,#461,#259,.T.);
#576=EDGE_CURVE('',#462,#461,#260,.T.);
#577=EDGE_CURVE('',#460,#462,#261,.T.);
#578=EDGE_CURVE('',#463,#461,#191,.T.);
#579=EDGE_CURVE('',#463,#464,#262,.T.);
#580=EDGE_CURVE('',#464,#462,#192,.T.);
#581=EDGE_CURVE('',#463,#465,#263,.T.);
#582=EDGE_CURVE('',#466,#465,#264,.T.);
#583=EDGE_CURVE('',#464,#466,#265,.T.);
#584=EDGE_CURVE('',#467,#465,#193,.T.);
#585=EDGE_CURVE('',#467,#468,#266,.T.);
#586=EDGE_CURVE('',#468,#466,#194,.T.);
#587=EDGE_CURVE('',#467,#469,#267,.T.);
#588=EDGE_CURVE('',#470,#469,#268,.T.);
#589=EDGE_CURVE('',#468,#470,#269,.T.);
#590=EDGE_CURVE('',#471,#472,#195,.T.);
#591=EDGE_CURVE('',#471,#473,#270,.T.);
#592=EDGE_CURVE('',#473,#474,#196,.T.);
#593=EDGE_CURVE('',#474,#472,#271,.T.);
#594=EDGE_CURVE('',#475,#454,#272,.T.);
#595=EDGE_CURVE('',#475,#476,#197,.T.);
#596=EDGE_CURVE('',#477,#476,#273,.T.);
#597=EDGE_CURVE('',#477,#478,#198,.T.);
#598=EDGE_CURVE('',#471,#478,#274,.T.);
#599=EDGE_CURVE('',#479,#472,#275,.T.);
#600=EDGE_CURVE('',#479,#469,#199,.T.);
#601=EDGE_CURVE('',#480,#481,#276,.T.);
#602=EDGE_CURVE('',#482,#480,#200,.T.);
#603=EDGE_CURVE('',#436,#482,#277,.T.);
#604=EDGE_CURVE('',#483,#443,#201,.T.);
#605=EDGE_CURVE('',#484,#483,#278,.T.);
#606=EDGE_CURVE('',#485,#484,#202,.T.);
#607=EDGE_CURVE('',#486,#485,#279,.T.);
#608=EDGE_CURVE('',#481,#486,#203,.T.);
#609=EDGE_CURVE('',#487,#474,#280,.T.);
#610=EDGE_CURVE('',#479,#487,#281,.T.);
#611=EDGE_CURVE('',#487,#470,#204,.T.);
#612=EDGE_CURVE('',#475,#488,#282,.T.);
#613=EDGE_CURVE('',#488,#489,#205,.T.);
#614=EDGE_CURVE('',#489,#476,#283,.T.);
#615=EDGE_CURVE('',#490,#489,#284,.T.);
#616=EDGE_CURVE('',#477,#490,#285,.T.);
#617=EDGE_CURVE('',#490,#491,#206,.T.);
#618=EDGE_CURVE('',#491,#478,#286,.T.);
#619=EDGE_CURVE('',#492,#404,#287,.T.);
#620=EDGE_CURVE('',#492,#493,#207,.T.);
#621=EDGE_CURVE('',#493,#405,#288,.T.);
#622=EDGE_CURVE('',#494,#403,#289,.T.);
#623=EDGE_CURVE('',#494,#492,#290,.T.);
#624=EDGE_CURVE('',#431,#481,#291,.T.);
#625=EDGE_CURVE('',#486,#432,#292,.T.);
#626=EDGE_CURVE('',#480,#430,#293,.T.);
#627=EDGE_CURVE('',#433,#485,#294,.T.);
#628=EDGE_CURVE('',#484,#434,#295,.T.);
#629=EDGE_CURVE('',#419,#483,#296,.T.);
#630=EDGE_CURVE('',#429,#482,#297,.T.);
#631=EDGE_CURVE('',#493,#452,#298,.T.);
#632=EDGE_CURVE('',#495,#418,#299,.T.);
#633=EDGE_CURVE('',#495,#494,#208,.T.);
#634=EDGE_CURVE('',#496,#417,#300,.T.);
#635=EDGE_CURVE('',#496,#495,#301,.T.);
#636=EDGE_CURVE('',#497,#416,#302,.T.);
#637=EDGE_CURVE('',#497,#496,#209,.T.);
#638=EDGE_CURVE('',#498,#415,#303,.T.);
#639=EDGE_CURVE('',#498,#497,#304,.T.);
#640=EDGE_CURVE('',#445,#498,#210,.T.);
#641=EDGE_CURVE('',#488,#456,#305,.T.);
#642=EDGE_CURVE('',#473,#491,#306,.T.);
#643=ORIENTED_EDGE('',*,*,#499,.T.);
#644=ORIENTED_EDGE('',*,*,#500,.T.);
#645=ORIENTED_EDGE('',*,*,#501,.T.);
#646=ORIENTED_EDGE('',*,*,#502,.T.);
#647=ORIENTED_EDGE('',*,*,#503,.T.);
#648=ORIENTED_EDGE('',*,*,#504,.T.);
#649=ORIENTED_EDGE('',*,*,#505,.T.);
#650=ORIENTED_EDGE('',*,*,#506,.T.);
#651=ORIENTED_EDGE('',*,*,#507,.T.);
#652=ORIENTED_EDGE('',*,*,#508,.T.);
#653=ORIENTED_EDGE('',*,*,#509,.T.);
#654=ORIENTED_EDGE('',*,*,#510,.T.);
#655=ORIENTED_EDGE('',*,*,#511,.T.);
#656=ORIENTED_EDGE('',*,*,#512,.T.);
#657=ORIENTED_EDGE('',*,*,#513,.T.);
#658=ORIENTED_EDGE('',*,*,#514,.T.);
#659=ORIENTED_EDGE('',*,*,#515,.T.);
#660=ORIENTED_EDGE('',*,*,#516,.T.);
#661=ORIENTED_EDGE('',*,*,#517,.T.);
#662=ORIENTED_EDGE('',*,*,#518,.T.);
#663=ORIENTED_EDGE('',*,*,#519,.T.);
#664=ORIENTED_EDGE('',*,*,#520,.T.);
#665=ORIENTED_EDGE('',*,*,#521,.T.);
#666=ORIENTED_EDGE('',*,*,#522,.T.);
#667=ORIENTED_EDGE('',*,*,#523,.T.);
#668=ORIENTED_EDGE('',*,*,#524,.T.);
#669=ORIENTED_EDGE('',*,*,#525,.T.);
#670=ORIENTED_EDGE('',*,*,#526,.T.);
#671=ORIENTED_EDGE('',*,*,#527,.T.);
#672=ORIENTED_EDGE('',*,*,#528,.T.);
#673=ORIENTED_EDGE('',*,*,#529,.T.);
#674=ORIENTED_EDGE('',*,*,#530,.T.);
#675=ORIENTED_EDGE('',*,*,#531,.T.);
#676=ORIENTED_EDGE('',*,*,#532,.T.);
#677=ORIENTED_EDGE('',*,*,#533,.T.);
#678=ORIENTED_EDGE('',*,*,#523,.F.);
#679=ORIENTED_EDGE('',*,*,#534,.F.);
#680=ORIENTED_EDGE('',*,*,#535,.T.);
#681=ORIENTED_EDGE('',*,*,#531,.F.);
#682=ORIENTED_EDGE('',*,*,#522,.F.);
#683=ORIENTED_EDGE('',*,*,#536,.T.);
#684=ORIENTED_EDGE('',*,*,#537,.T.);
#685=ORIENTED_EDGE('',*,*,#534,.T.);
#686=ORIENTED_EDGE('',*,*,#521,.F.);
#687=ORIENTED_EDGE('',*,*,#538,.F.);
#688=ORIENTED_EDGE('',*,*,#539,.T.);
#689=ORIENTED_EDGE('',*,*,#536,.F.);
#690=ORIENTED_EDGE('',*,*,#520,.F.);
#691=ORIENTED_EDGE('',*,*,#540,.T.);
#692=ORIENTED_EDGE('',*,*,#541,.T.);
#693=ORIENTED_EDGE('',*,*,#538,.T.);
#694=ORIENTED_EDGE('',*,*,#519,.F.);
#695=ORIENTED_EDGE('',*,*,#542,.F.);
#696=ORIENTED_EDGE('',*,*,#543,.T.);
#697=ORIENTED_EDGE('',*,*,#540,.F.);
#698=ORIENTED_EDGE('',*,*,#518,.F.);
#699=ORIENTED_EDGE('',*,*,#544,.T.);
#700=ORIENTED_EDGE('',*,*,#545,.T.);
#701=ORIENTED_EDGE('',*,*,#542,.T.);
#702=ORIENTED_EDGE('',*,*,#517,.F.);
#703=ORIENTED_EDGE('',*,*,#546,.F.);
#704=ORIENTED_EDGE('',*,*,#547,.T.);
#705=ORIENTED_EDGE('',*,*,#544,.F.);
#706=ORIENTED_EDGE('',*,*,#516,.F.);
#707=ORIENTED_EDGE('',*,*,#548,.F.);
#708=ORIENTED_EDGE('',*,*,#549,.T.);
#709=ORIENTED_EDGE('',*,*,#550,.T.);
#710=ORIENTED_EDGE('',*,*,#509,.F.);
#711=ORIENTED_EDGE('',*,*,#551,.F.);
#712=ORIENTED_EDGE('',*,*,#552,.T.);
#713=ORIENTED_EDGE('',*,*,#548,.T.);
#714=ORIENTED_EDGE('',*,*,#508,.F.);
#715=ORIENTED_EDGE('',*,*,#553,.F.);
#716=ORIENTED_EDGE('',*,*,#554,.T.);
#717=ORIENTED_EDGE('',*,*,#551,.T.);
#718=ORIENTED_EDGE('',*,*,#507,.F.);
#719=ORIENTED_EDGE('',*,*,#555,.F.);
#720=ORIENTED_EDGE('',*,*,#556,.T.);
#721=ORIENTED_EDGE('',*,*,#553,.T.);
#722=ORIENTED_EDGE('',*,*,#506,.F.);
#723=ORIENTED_EDGE('',*,*,#557,.F.);
#724=ORIENTED_EDGE('',*,*,#558,.T.);
#725=ORIENTED_EDGE('',*,*,#555,.T.);
#726=ORIENTED_EDGE('',*,*,#505,.F.);
#727=ORIENTED_EDGE('',*,*,#559,.F.);
#728=ORIENTED_EDGE('',*,*,#560,.T.);
#729=ORIENTED_EDGE('',*,*,#557,.T.);
#730=ORIENTED_EDGE('',*,*,#504,.F.);
#731=ORIENTED_EDGE('',*,*,#561,.F.);
#732=ORIENTED_EDGE('',*,*,#562,.T.);
#733=ORIENTED_EDGE('',*,*,#559,.T.);
#734=ORIENTED_EDGE('',*,*,#503,.F.);
#735=ORIENTED_EDGE('',*,*,#563,.F.);
#736=ORIENTED_EDGE('',*,*,#564,.T.);
#737=ORIENTED_EDGE('',*,*,#561,.T.);
#738=ORIENTED_EDGE('',*,*,#502,.F.);
#739=ORIENTED_EDGE('',*,*,#565,.F.);
#740=ORIENTED_EDGE('',*,*,#566,.T.);
#741=ORIENTED_EDGE('',*,*,#567,.T.);
#742=ORIENTED_EDGE('',*,*,#568,.T.);
#743=ORIENTED_EDGE('',*,*,#566,.F.);
#744=ORIENTED_EDGE('',*,*,#569,.T.);
#745=ORIENTED_EDGE('',*,*,#570,.F.);
#746=ORIENTED_EDGE('',*,*,#571,.F.);
#747=ORIENTED_EDGE('',*,*,#572,.F.);
#748=ORIENTED_EDGE('',*,*,#573,.T.);
#749=ORIENTED_EDGE('',*,*,#574,.T.);
#750=ORIENTED_EDGE('',*,*,#570,.T.);
#751=ORIENTED_EDGE('',*,*,#573,.F.);
#752=ORIENTED_EDGE('',*,*,#575,.T.);
#753=ORIENTED_EDGE('',*,*,#576,.F.);
#754=ORIENTED_EDGE('',*,*,#577,.F.);
#755=ORIENTED_EDGE('',*,*,#578,.F.);
#756=ORIENTED_EDGE('',*,*,#579,.T.);
#757=ORIENTED_EDGE('',*,*,#580,.T.);
#758=ORIENTED_EDGE('',*,*,#576,.T.);
#759=ORIENTED_EDGE('',*,*,#579,.F.);
#760=ORIENTED_EDGE('',*,*,#581,.T.);
#761=ORIENTED_EDGE('',*,*,#582,.F.);
#762=ORIENTED_EDGE('',*,*,#583,.F.);
#763=ORIENTED_EDGE('',*,*,#584,.F.);
#764=ORIENTED_EDGE('',*,*,#585,.T.);
#765=ORIENTED_EDGE('',*,*,#586,.T.);
#766=ORIENTED_EDGE('',*,*,#582,.T.);
#767=ORIENTED_EDGE('',*,*,#585,.F.);
#768=ORIENTED_EDGE('',*,*,#587,.T.);
#769=ORIENTED_EDGE('',*,*,#588,.F.);
#770=ORIENTED_EDGE('',*,*,#589,.F.);
#771=ORIENTED_EDGE('',*,*,#590,.F.);
#772=ORIENTED_EDGE('',*,*,#591,.T.);
#773=ORIENTED_EDGE('',*,*,#592,.T.);
#774=ORIENTED_EDGE('',*,*,#593,.T.);
#775=ORIENTED_EDGE('',*,*,#565,.T.);
#776=ORIENTED_EDGE('',*,*,#594,.F.);
#777=ORIENTED_EDGE('',*,*,#595,.T.);
#778=ORIENTED_EDGE('',*,*,#596,.F.);
#779=ORIENTED_EDGE('',*,*,#597,.T.);
#780=ORIENTED_EDGE('',*,*,#598,.F.);
#781=ORIENTED_EDGE('',*,*,#590,.T.);
#782=ORIENTED_EDGE('',*,*,#599,.F.);
#783=ORIENTED_EDGE('',*,*,#600,.T.);
#784=ORIENTED_EDGE('',*,*,#587,.F.);
#785=ORIENTED_EDGE('',*,*,#584,.T.);
#786=ORIENTED_EDGE('',*,*,#581,.F.);
#787=ORIENTED_EDGE('',*,*,#578,.T.);
#788=ORIENTED_EDGE('',*,*,#575,.F.);
#789=ORIENTED_EDGE('',*,*,#572,.T.);
#790=ORIENTED_EDGE('',*,*,#569,.F.);
#791=ORIENTED_EDGE('',*,*,#601,.F.);
#792=ORIENTED_EDGE('',*,*,#602,.F.);
#793=ORIENTED_EDGE('',*,*,#603,.F.);
#794=ORIENTED_EDGE('',*,*,#532,.F.);
#795=ORIENTED_EDGE('',*,*,#535,.F.);
#796=ORIENTED_EDGE('',*,*,#537,.F.);
#797=ORIENTED_EDGE('',*,*,#539,.F.);
#798=ORIENTED_EDGE('',*,*,#541,.F.);
#799=ORIENTED_EDGE('',*,*,#543,.F.);
#800=ORIENTED_EDGE('',*,*,#545,.F.);
#801=ORIENTED_EDGE('',*,*,#547,.F.);
#802=ORIENTED_EDGE('',*,*,#604,.F.);
#803=ORIENTED_EDGE('',*,*,#605,.F.);
#804=ORIENTED_EDGE('',*,*,#606,.F.);
#805=ORIENTED_EDGE('',*,*,#607,.F.);
#806=ORIENTED_EDGE('',*,*,#608,.F.);
#807=ORIENTED_EDGE('',*,*,#593,.F.);
#808=ORIENTED_EDGE('',*,*,#609,.F.);
#809=ORIENTED_EDGE('',*,*,#610,.F.);
#810=ORIENTED_EDGE('',*,*,#599,.T.);
#811=ORIENTED_EDGE('',*,*,#600,.F.);
#812=ORIENTED_EDGE('',*,*,#610,.T.);
#813=ORIENTED_EDGE('',*,*,#611,.T.);
#814=ORIENTED_EDGE('',*,*,#588,.T.);
#815=ORIENTED_EDGE('',*,*,#595,.F.);
#816=ORIENTED_EDGE('',*,*,#612,.T.);
#817=ORIENTED_EDGE('',*,*,#613,.T.);
#818=ORIENTED_EDGE('',*,*,#614,.T.);
#819=ORIENTED_EDGE('',*,*,#614,.F.);
#820=ORIENTED_EDGE('',*,*,#615,.F.);
#821=ORIENTED_EDGE('',*,*,#616,.F.);
#822=ORIENTED_EDGE('',*,*,#596,.T.);
#823=ORIENTED_EDGE('',*,*,#597,.F.);
#824=ORIENTED_EDGE('',*,*,#616,.T.);
#825=ORIENTED_EDGE('',*,*,#617,.T.);
#826=ORIENTED_EDGE('',*,*,#618,.T.);
#827=ORIENTED_EDGE('',*,*,#619,.F.);
#828=ORIENTED_EDGE('',*,*,#620,.T.);
#829=ORIENTED_EDGE('',*,*,#621,.T.);
#830=ORIENTED_EDGE('',*,*,#500,.F.);
#831=ORIENTED_EDGE('',*,*,#622,.F.);
#832=ORIENTED_EDGE('',*,*,#623,.T.);
#833=ORIENTED_EDGE('',*,*,#619,.T.);
#834=ORIENTED_EDGE('',*,*,#499,.F.);
#835=ORIENTED_EDGE('',*,*,#624,.T.);
#836=ORIENTED_EDGE('',*,*,#608,.T.);
#837=ORIENTED_EDGE('',*,*,#625,.T.);
#838=ORIENTED_EDGE('',*,*,#527,.F.);
#839=ORIENTED_EDGE('',*,*,#626,.F.);
#840=ORIENTED_EDGE('',*,*,#601,.T.);
#841=ORIENTED_EDGE('',*,*,#624,.F.);
#842=ORIENTED_EDGE('',*,*,#526,.F.);
#843=ORIENTED_EDGE('',*,*,#627,.T.);
#844=ORIENTED_EDGE('',*,*,#606,.T.);
#845=ORIENTED_EDGE('',*,*,#628,.T.);
#846=ORIENTED_EDGE('',*,*,#529,.F.);
#847=ORIENTED_EDGE('',*,*,#625,.F.);
#848=ORIENTED_EDGE('',*,*,#607,.T.);
#849=ORIENTED_EDGE('',*,*,#627,.F.);
#850=ORIENTED_EDGE('',*,*,#528,.F.);
#851=ORIENTED_EDGE('',*,*,#629,.T.);
#852=ORIENTED_EDGE('',*,*,#604,.T.);
#853=ORIENTED_EDGE('',*,*,#546,.T.);
#854=ORIENTED_EDGE('',*,*,#515,.F.);
#855=ORIENTED_EDGE('',*,*,#628,.F.);
#856=ORIENTED_EDGE('',*,*,#605,.T.);
#857=ORIENTED_EDGE('',*,*,#629,.F.);
#858=ORIENTED_EDGE('',*,*,#530,.F.);
#859=ORIENTED_EDGE('',*,*,#533,.F.);
#860=ORIENTED_EDGE('',*,*,#603,.T.);
#861=ORIENTED_EDGE('',*,*,#630,.F.);
#862=ORIENTED_EDGE('',*,*,#524,.F.);
#863=ORIENTED_EDGE('',*,*,#630,.T.);
#864=ORIENTED_EDGE('',*,*,#602,.T.);
#865=ORIENTED_EDGE('',*,*,#626,.T.);
#866=ORIENTED_EDGE('',*,*,#525,.F.);
#867=ORIENTED_EDGE('',*,*,#621,.F.);
#868=ORIENTED_EDGE('',*,*,#631,.T.);
#869=ORIENTED_EDGE('',*,*,#563,.T.);
#870=ORIENTED_EDGE('',*,*,#501,.F.);
#871=ORIENTED_EDGE('',*,*,#632,.F.);
#872=ORIENTED_EDGE('',*,*,#633,.T.);
#873=ORIENTED_EDGE('',*,*,#622,.T.);
#874=ORIENTED_EDGE('',*,*,#514,.F.);
#875=ORIENTED_EDGE('',*,*,#634,.F.);
#876=ORIENTED_EDGE('',*,*,#635,.T.);
#877=ORIENTED_EDGE('',*,*,#632,.T.);
#878=ORIENTED_EDGE('',*,*,#513,.F.);
#879=ORIENTED_EDGE('',*,*,#636,.F.);
#880=ORIENTED_EDGE('',*,*,#637,.T.);
#881=ORIENTED_EDGE('',*,*,#634,.T.);
#882=ORIENTED_EDGE('',*,*,#512,.F.);
#883=ORIENTED_EDGE('',*,*,#638,.F.);
#884=ORIENTED_EDGE('',*,*,#639,.T.);
#885=ORIENTED_EDGE('',*,*,#636,.T.);
#886=ORIENTED_EDGE('',*,*,#511,.F.);
#887=ORIENTED_EDGE('',*,*,#550,.F.);
#888=ORIENTED_EDGE('',*,*,#640,.T.);
#889=ORIENTED_EDGE('',*,*,#638,.T.);
#890=ORIENTED_EDGE('',*,*,#510,.F.);
#891=ORIENTED_EDGE('',*,*,#568,.F.);
#892=ORIENTED_EDGE('',*,*,#641,.F.);
#893=ORIENTED_EDGE('',*,*,#612,.F.);
#894=ORIENTED_EDGE('',*,*,#594,.T.);
#895=ORIENTED_EDGE('',*,*,#591,.F.);
#896=ORIENTED_EDGE('',*,*,#598,.T.);
#897=ORIENTED_EDGE('',*,*,#618,.F.);
#898=ORIENTED_EDGE('',*,*,#642,.F.);
#899=ORIENTED_EDGE('',*,*,#620,.F.);
#900=ORIENTED_EDGE('',*,*,#623,.F.);
#901=ORIENTED_EDGE('',*,*,#633,.F.);
#902=ORIENTED_EDGE('',*,*,#635,.F.);
#903=ORIENTED_EDGE('',*,*,#637,.F.);
#904=ORIENTED_EDGE('',*,*,#639,.F.);
#905=ORIENTED_EDGE('',*,*,#640,.F.);
#906=ORIENTED_EDGE('',*,*,#549,.F.);
#907=ORIENTED_EDGE('',*,*,#552,.F.);
#908=ORIENTED_EDGE('',*,*,#554,.F.);
#909=ORIENTED_EDGE('',*,*,#556,.F.);
#910=ORIENTED_EDGE('',*,*,#558,.F.);
#911=ORIENTED_EDGE('',*,*,#560,.F.);
#912=ORIENTED_EDGE('',*,*,#562,.F.);
#913=ORIENTED_EDGE('',*,*,#564,.F.);
#914=ORIENTED_EDGE('',*,*,#631,.F.);
#915=ORIENTED_EDGE('',*,*,#583,.T.);
#916=ORIENTED_EDGE('',*,*,#586,.F.);
#917=ORIENTED_EDGE('',*,*,#589,.T.);
#918=ORIENTED_EDGE('',*,*,#611,.F.);
#919=ORIENTED_EDGE('',*,*,#609,.T.);
#920=ORIENTED_EDGE('',*,*,#592,.F.);
#921=ORIENTED_EDGE('',*,*,#642,.T.);
#922=ORIENTED_EDGE('',*,*,#617,.F.);
#923=ORIENTED_EDGE('',*,*,#615,.T.);
#924=ORIENTED_EDGE('',*,*,#613,.F.);
#925=ORIENTED_EDGE('',*,*,#641,.T.);
#926=ORIENTED_EDGE('',*,*,#567,.F.);
#927=ORIENTED_EDGE('',*,*,#571,.T.);
#928=ORIENTED_EDGE('',*,*,#574,.F.);
#929=ORIENTED_EDGE('',*,*,#577,.T.);
#930=ORIENTED_EDGE('',*,*,#580,.F.);
#931=PLANE('',#1032);
#932=PLANE('',#1051);
#933=PLANE('',#1054);
#934=PLANE('',#1057);
#935=PLANE('',#1060);
#936=PLANE('',#1061);
#937=PLANE('',#1064);
#938=PLANE('',#1067);
#939=PLANE('',#1070);
#940=PLANE('',#1076);
#941=PLANE('',#1080);
#942=PLANE('',#1084);
#943=PLANE('',#1088);
#944=PLANE('',#1092);
#945=PLANE('',#1100);
#946=PLANE('',#1105);
#947=PLANE('',#1110);
#948=PLANE('',#1112);
#949=PLANE('',#1114);
#950=PLANE('',#1116);
#951=PLANE('',#1117);
#952=PLANE('',#1119);
#953=PLANE('',#1122);
#954=PLANE('',#1125);
#955=PLANE('',#1128);
#956=PLANE('',#1129);
#957=PLANE('',#1130);
#958=ADVANCED_FACE('',(#58,#55),#931,.T.);
#959=ADVANCED_FACE('',(#59),#14,.F.);
#960=ADVANCED_FACE('',(#60),#932,.T.);
#961=ADVANCED_FACE('',(#61),#15,.F.);
#962=ADVANCED_FACE('',(#62),#933,.T.);
#963=ADVANCED_FACE('',(#63),#16,.F.);
#964=ADVANCED_FACE('',(#64),#934,.T.);
#965=ADVANCED_FACE('',(#65),#17,.F.);
#966=ADVANCED_FACE('',(#66),#935,.T.);
#967=ADVANCED_FACE('',(#67),#936,.T.);
#968=ADVANCED_FACE('',(#68),#18,.T.);
#969=ADVANCED_FACE('',(#69),#937,.T.);
#970=ADVANCED_FACE('',(#70),#19,.T.);
#971=ADVANCED_FACE('',(#71),#938,.T.);
#972=ADVANCED_FACE('',(#72),#20,.T.);
#973=ADVANCED_FACE('',(#73),#939,.T.);
#974=ADVANCED_FACE('',(#74),#21,.T.);
#975=ADVANCED_FACE('',(#75),#22,.F.);
#976=ADVANCED_FACE('',(#76),#940,.F.);
#977=ADVANCED_FACE('',(#77),#23,.F.);
#978=ADVANCED_FACE('',(#78),#941,.F.);
#979=ADVANCED_FACE('',(#79),#24,.F.);
#980=ADVANCED_FACE('',(#80),#942,.F.);
#981=ADVANCED_FACE('',(#81),#25,.F.);
#982=ADVANCED_FACE('',(#82),#943,.F.);
#983=ADVANCED_FACE('',(#83),#26,.F.);
#984=ADVANCED_FACE('',(#84,#56),#944,.T.);
#985=ADVANCED_FACE('',(#85),#945,.F.);
#986=ADVANCED_FACE('',(#86),#27,.F.);
#987=ADVANCED_FACE('',(#87),#28,.F.);
#988=ADVANCED_FACE('',(#88),#946,.F.);
#989=ADVANCED_FACE('',(#89),#29,.F.);
#990=ADVANCED_FACE('',(#90),#30,.T.);
#991=ADVANCED_FACE('',(#91),#947,.T.);
#992=ADVANCED_FACE('',(#92),#31,.F.);
#993=ADVANCED_FACE('',(#93),#948,.T.);
#994=ADVANCED_FACE('',(#94),#32,.F.);
#995=ADVANCED_FACE('',(#95),#949,.T.);
#996=ADVANCED_FACE('',(#96),#33,.F.);
#997=ADVANCED_FACE('',(#97),#950,.T.);
#998=ADVANCED_FACE('',(#98),#951,.T.);
#999=ADVANCED_FACE('',(#99),#34,.F.);
#1000=ADVANCED_FACE('',(#100),#952,.T.);
#1001=ADVANCED_FACE('',(#101),#35,.T.);
#1002=ADVANCED_FACE('',(#102),#953,.T.);
#1003=ADVANCED_FACE('',(#103),#36,.T.);
#1004=ADVANCED_FACE('',(#104),#954,.T.);
#1005=ADVANCED_FACE('',(#105),#37,.T.);
#1006=ADVANCED_FACE('',(#106),#955,.F.);
#1007=ADVANCED_FACE('',(#107),#956,.F.);
#1008=ADVANCED_FACE('',(#108,#57),#957,.F.);
#1009=CLOSED_SHELL('',(#958,#959,#960,#961,#962,#963,#964,#965,#966,#967,
#968,#969,#970,#971,#972,#973,#974,#975,#976,#977,#978,#979,#980,#981,#982,
#983,#984,#985,#986,#987,#988,#989,#990,#991,#992,#993,#994,#995,#996,#997,
#998,#999,#1000,#1001,#1002,#1003,#1004,#1005,#1006,#1007,#1008));
#1010=DERIVED_UNIT_ELEMENT(#1013,1.);
#1011=DERIVED_UNIT_ELEMENT(#1724,-3.);
#1012=DIMENSIONAL_EXPONENTS(0.,1.,0.,0.,0.,0.,0.);
#1013=(
CONVERSION_BASED_UNIT('gram',#1015)
MASS_UNIT()
NAMED_UNIT(#1012)
);
#1014=(
MASS_UNIT()
NAMED_UNIT(*)
SI_UNIT(.KILO.,.GRAM.)
);
#1015=MASS_MEASURE_WITH_UNIT(MASS_MEASURE(0.001),#1014);
#1016=DERIVED_UNIT((#1010,#1011));
#1017=MEASURE_REPRESENTATION_ITEM('density measure',
POSITIVE_RATIO_MEASURE(1.),#1016);
#1018=PROPERTY_DEFINITION_REPRESENTATION(#1023,#1020);
#1019=PROPERTY_DEFINITION_REPRESENTATION(#1024,#1021);
#1020=REPRESENTATION('material name',(#1022),#1721);
#1021=REPRESENTATION('density',(#1017),#1721);
#1022=DESCRIPTIVE_REPRESENTATION_ITEM('Generic','Generic');
#1023=PROPERTY_DEFINITION('material property','material name',#1731);
#1024=PROPERTY_DEFINITION('material property','density of part',#1731);
#1025=DATE_TIME_ROLE('creation_date');
#1026=APPLIED_DATE_AND_TIME_ASSIGNMENT(#1027,#1025,(#1731));
#1027=DATE_AND_TIME(#1028,#1029);
#1028=CALENDAR_DATE(2023,26,10);
#1029=LOCAL_TIME(0,0,0.,#1030);
#1030=COORDINATED_UNIVERSAL_TIME_OFFSET(0,0,.BEHIND.);
#1031=AXIS2_PLACEMENT_3D('',#1427,#1131,#1132);
#1032=AXIS2_PLACEMENT_3D('',#1428,#1133,#1134);
#1033=AXIS2_PLACEMENT_3D('',#1433,#1136,#1137);
#1034=AXIS2_PLACEMENT_3D('',#1437,#1139,#1140);
#1035=AXIS2_PLACEMENT_3D('',#1441,#1142,#1143);
#1036=AXIS2_PLACEMENT_3D('',#1445,#1145,#1146);
#1037=AXIS2_PLACEMENT_3D('',#1449,#1148,#1149);
#1038=AXIS2_PLACEMENT_3D('',#1453,#1151,#1152);
#1039=AXIS2_PLACEMENT_3D('',#1457,#1154,#1155);
#1040=AXIS2_PLACEMENT_3D('',#1460,#1157,#1158);
#1041=AXIS2_PLACEMENT_3D('',#1463,#1159,#1160);
#1042=AXIS2_PLACEMENT_3D('',#1467,#1162,#1163);
#1043=AXIS2_PLACEMENT_3D('',#1471,#1165,#1166);
#1044=AXIS2_PLACEMENT_3D('',#1475,#1168,#1169);
#1045=AXIS2_PLACEMENT_3D('',#1479,#1171,#1172);
#1046=AXIS2_PLACEMENT_3D('',#1483,#1174,#1175);
#1047=AXIS2_PLACEMENT_3D('',#1487,#1177,#1178);
#1048=AXIS2_PLACEMENT_3D('',#1491,#1180,#1181);
#1049=AXIS2_PLACEMENT_3D('',#1493,#1183,#1184);
#1050=AXIS2_PLACEMENT_3D('',#1497,#1186,#1187);
#1051=AXIS2_PLACEMENT_3D('',#1499,#1189,#1190);
#1052=AXIS2_PLACEMENT_3D('',#1503,#1193,#1194);
#1053=AXIS2_PLACEMENT_3D('',#1506,#1196,#1197);
#1054=AXIS2_PLACEMENT_3D('',#1507,#1198,#1199);
#1055=AXIS2_PLACEMENT_3D('',#1511,#1202,#1203);
#1056=AXIS2_PLACEMENT_3D('',#1514,#1205,#1206);
#1057=AXIS2_PLACEMENT_3D('',#1515,#1207,#1208);
#1058=AXIS2_PLACEMENT_3D('',#1519,#1211,#1212);
#1059=AXIS2_PLACEMENT_3D('',#1522,#1214,#1215);
#1060=AXIS2_PLACEMENT_3D('',#1523,#1216,#1217);
#1061=AXIS2_PLACEMENT_3D('',#1527,#1220,#1221);
#1062=AXIS2_PLACEMENT_3D('',#1533,#1225,#1226);
#1063=AXIS2_PLACEMENT_3D('',#1536,#1228,#1229);
#1064=AXIS2_PLACEMENT_3D('',#1537,#1230,#1231);
#1065=AXIS2_PLACEMENT_3D('',#1541,#1234,#1235);
#1066=AXIS2_PLACEMENT_3D('',#1544,#1237,#1238);
#1067=AXIS2_PLACEMENT_3D('',#1545,#1239,#1240);
#1068=AXIS2_PLACEMENT_3D('',#1549,#1243,#1244);
#1069=AXIS2_PLACEMENT_3D('',#1552,#1246,#1247);
#1070=AXIS2_PLACEMENT_3D('',#1553,#1248,#1249);
#1071=AXIS2_PLACEMENT_3D('',#1557,#1252,#1253);
#1072=AXIS2_PLACEMENT_3D('',#1560,#1255,#1256);
#1073=AXIS2_PLACEMENT_3D('',#1561,#1257,#1258);
#1074=AXIS2_PLACEMENT_3D('',#1564,#1259,#1260);
#1075=AXIS2_PLACEMENT_3D('',#1568,#1262,#1263);
#1076=AXIS2_PLACEMENT_3D('',#1570,#1265,#1266);
#1077=AXIS2_PLACEMENT_3D('',#1576,#1270,#1271);
#1078=AXIS2_PLACEMENT_3D('',#1578,#1272,#1273);
#1079=AXIS2_PLACEMENT_3D('',#1581,#1275,#1276);
#1080=AXIS2_PLACEMENT_3D('',#1582,#1277,#1278);
#1081=AXIS2_PLACEMENT_3D('',#1588,#1282,#1283);
#1082=AXIS2_PLACEMENT_3D('',#1590,#1284,#1285);
#1083=AXIS2_PLACEMENT_3D('',#1593,#1287,#1288);
#1084=AXIS2_PLACEMENT_3D('',#1594,#1289,#1290);
#1085=AXIS2_PLACEMENT_3D('',#1600,#1294,#1295);
#1086=AXIS2_PLACEMENT_3D('',#1602,#1296,#1297);
#1087=AXIS2_PLACEMENT_3D('',#1605,#1299,#1300);
#1088=AXIS2_PLACEMENT_3D('',#1606,#1301,#1302);
#1089=AXIS2_PLACEMENT_3D('',#1612,#1306,#1307);
#1090=AXIS2_PLACEMENT_3D('',#1615,#1308,#1309);
#1091=AXIS2_PLACEMENT_3D('',#1619,#1311,#1312);
#1092=AXIS2_PLACEMENT_3D('',#1621,#1314,#1315);
#1093=AXIS2_PLACEMENT_3D('',#1625,#1317,#1318);
#1094=AXIS2_PLACEMENT_3D('',#1629,#1320,#1321);
#1095=AXIS2_PLACEMENT_3D('',#1633,#1324,#1325);
#1096=AXIS2_PLACEMENT_3D('',#1638,#1327,#1328);
#1097=AXIS2_PLACEMENT_3D('',#1641,#1330,#1331);
#1098=AXIS2_PLACEMENT_3D('',#1645,#1333,#1334);
#1099=AXIS2_PLACEMENT_3D('',#1648,#1336,#1337);
#1100=AXIS2_PLACEMENT_3D('',#1649,#1338,#1339);
#1101=AXIS2_PLACEMENT_3D('',#1653,#1342,#1343);
#1102=AXIS2_PLACEMENT_3D('',#1654,#1344,#1345);
#1103=AXIS2_PLACEMENT_3D('',#1655,#1346,#1347);
#1104=AXIS2_PLACEMENT_3D('',#1659,#1349,#1350);
#1105=AXIS2_PLACEMENT_3D('',#1661,#1352,#1353);
#1106=AXIS2_PLACEMENT_3D('',#1665,#1356,#1357);
#1107=AXIS2_PLACEMENT_3D('',#1667,#1358,#1359);
#1108=AXIS2_PLACEMENT_3D('',#1669,#1361,#1362);
#1109=AXIS2_PLACEMENT_3D('',#1673,#1364,#1365);
#1110=AXIS2_PLACEMENT_3D('',#1675,#1367,#1368);
#1111=AXIS2_PLACEMENT_3D('',#1679,#1371,#1372);
#1112=AXIS2_PLACEMENT_3D('',#1682,#1375,#1376);
#1113=AXIS2_PLACEMENT_3D('',#1684,#1378,#1379);
#1114=AXIS2_PLACEMENT_3D('',#1687,#1382,#1383);
#1115=AXIS2_PLACEMENT_3D('',#1688,#1384,#1385);
#1116=AXIS2_PLACEMENT_3D('',#1690,#1387,#1388);
#1117=AXIS2_PLACEMENT_3D('',#1691,#1389,#1390);
#1118=AXIS2_PLACEMENT_3D('',#1693,#1392,#1393);
#1119=AXIS2_PLACEMENT_3D('',#1694,#1394,#1395);
#1120=AXIS2_PLACEMENT_3D('',#1696,#1397,#1398);
#1121=AXIS2_PLACEMENT_3D('',#1699,#1400,#1401);
#1122=AXIS2_PLACEMENT_3D('',#1700,#1402,#1403);
#1123=AXIS2_PLACEMENT_3D('',#1704,#1406,#1407);
#1124=AXIS2_PLACEMENT_3D('',#1707,#1409,#1410);
#1125=AXIS2_PLACEMENT_3D('',#1708,#1411,#1412);
#1126=AXIS2_PLACEMENT_3D('',#1712,#1415,#1416);
#1127=AXIS2_PLACEMENT_3D('',#1713,#1417,#1418);
#1128=AXIS2_PLACEMENT_3D('',#1714,#1419,#1420);
#1129=AXIS2_PLACEMENT_3D('',#1716,#1422,#1423);
#1130=AXIS2_PLACEMENT_3D('',#1718,#1425,#1426);
#1131=DIRECTION('axis',(0.,0.,1.));
#1132=DIRECTION('refdir',(1.,0.,0.));
#1133=DIRECTION('center_axis',(8.65956056235493E-17,8.65956056235493E-17,
-1.));
#1134=DIRECTION('ref_axis',(-1.,0.,-8.65956056235493E-17));
#1135=DIRECTION('',(1.,-7.03033569392507E-16,8.65956056235493E-17));
#1136=DIRECTION('center_axis',(8.65956056235493E-17,8.65956056235493E-17,
-1.));
#1137=DIRECTION('ref_axis',(-1.11022302462516E-15,1.,8.65956056235492E-17));
#1138=DIRECTION('',(0.707106781186547,-0.707106781186548,-6.82958548845973E-32));
#1139=DIRECTION('center_axis',(8.65956056235493E-17,8.65956056235493E-17,
-1.));
#1140=DIRECTION('ref_axis',(0.70710678118655,0.707106781186545,1.22464679914735E-16));
#1141=DIRECTION('',(-3.51516784696253E-16,-1.,-8.65956056235493E-17));
#1142=DIRECTION('center_axis',(8.65956056235493E-17,8.65956056235493E-17,
-1.));
#1143=DIRECTION('ref_axis',(1.,7.72110551549813E-33,8.65956056235493E-17));
#1144=DIRECTION('',(-0.707106781186548,-0.707106781186547,-1.22464679914735E-16));
#1145=DIRECTION('center_axis',(8.65956056235493E-17,8.65956056235493E-17,
-1.));
#1146=DIRECTION('ref_axis',(0.707106781186549,-0.707106781186546,2.2186712959341E-31));
#1147=DIRECTION('',(-1.,-7.72110551549813E-33,-8.65956056235493E-17));
#1148=DIRECTION('center_axis',(8.65956056235493E-17,8.65956056235493E-17,
-1.));
#1149=DIRECTION('ref_axis',(1.52199044288074E-32,-1.,-8.65956056235493E-17));
#1150=DIRECTION('',(-0.707106781186547,0.707106781186548,0.));
#1151=DIRECTION('center_axis',(8.65956056235493E-17,8.65956056235493E-17,
-1.));
#1152=DIRECTION('ref_axis',(-0.707106781186552,-0.707106781186543,-1.22464679914735E-16));
#1153=DIRECTION('',(1.40606713878501E-15,1.,8.65956056235494E-17));
#1154=DIRECTION('center_axis',(8.65956056235493E-17,8.65956056235493E-17,
-1.));
#1155=DIRECTION('ref_axis',(-1.,-7.72110551549813E-33,-8.65956056235493E-17));
#1156=DIRECTION('',(0.707106781186548,0.707106781186547,1.22464679914735E-16));
#1157=DIRECTION('center_axis',(8.65956056235493E-17,8.65956056235493E-17,
-1.));
#1158=DIRECTION('ref_axis',(-0.707106781186548,0.707106781186548,-2.46519032881566E-32));
#1159=DIRECTION('center_axis',(-8.65956056235493E-17,-8.65956056235493E-17,
1.));
#1160=DIRECTION('ref_axis',(0.707106781186548,0.707106781186547,1.22464679914735E-16));
#1161=DIRECTION('',(0.707106781186547,-0.707106781186548,-4.25106851832697E-32));
#1162=DIRECTION('center_axis',(-8.65956056235493E-17,-8.65956056235493E-17,
1.));
#1163=DIRECTION('ref_axis',(2.22044604925031E-15,1.,8.65956056235495E-17));
#1164=DIRECTION('',(1.,-3.82902211901276E-16,8.65956056235493E-17));
#1165=DIRECTION('center_axis',(-8.65956056235493E-17,-8.65956056235493E-17,
1.));
#1166=DIRECTION('ref_axis',(-0.707106781186547,0.707106781186548,6.16297582203915E-32));
#1167=DIRECTION('',(0.707106781186548,0.707106781186547,1.22464679914735E-16));
#1168=DIRECTION('center_axis',(-8.65956056235493E-17,-8.65956056235493E-17,
1.));
#1169=DIRECTION('ref_axis',(-1.,-7.72110551549813E-33,-8.65956056235493E-17));
#1170=DIRECTION('',(7.65804423802552E-16,1.,8.65956056235494E-17));
#1171=DIRECTION('center_axis',(-8.65956056235493E-17,-8.65956056235493E-17,
1.));
#1172=DIRECTION('ref_axis',(-0.707106781186548,-0.707106781186548,-1.22464679914735E-16));
#1173=DIRECTION('',(-0.707106781186547,0.707106781186548,7.43936990707221E-32));
#1174=DIRECTION('center_axis',(-8.65956056235493E-17,-8.65956056235493E-17,
1.));
#1175=DIRECTION('ref_axis',(-2.2204460492503E-15,-1.,-8.65956056235495E-17));
#1176=DIRECTION('',(-1.,7.65804423802552E-16,-8.65956056235493E-17));
#1177=DIRECTION('center_axis',(-8.65956056235493E-17,-8.65956056235493E-17,
1.));
#1178=DIRECTION('ref_axis',(0.707106781186546,-0.707106781186549,-1.60237371373018E-31));
#1179=DIRECTION('',(-0.707106781186548,-0.707106781186547,-1.22464679914735E-16));
#1180=DIRECTION('center_axis',(-8.65956056235493E-17,-8.65956056235493E-17,
1.));
#1181=DIRECTION('ref_axis',(1.,7.72110551549813E-33,8.65956056235493E-17));
#1182=DIRECTION('',(-1.14870663570383E-15,-1.,-8.65956056235494E-17));
#1183=DIRECTION('center_axis',(-8.65956056235493E-17,-8.65956056235493E-17,
1.));
#1184=DIRECTION('ref_axis',(0.923879532511287,0.382683432365088,1.1314261122877E-16));
#1185=DIRECTION('',(-8.65956056235493E-17,-8.65956056235493E-17,1.));
#1186=DIRECTION('center_axis',(-8.65956056235493E-17,-8.65956056235493E-17,
1.));
#1187=DIRECTION('ref_axis',(0.923879532511287,0.382683432365088,1.1314261122877E-16));
#1188=DIRECTION('',(8.65956056235493E-17,8.65956056235493E-17,-1.));
#1189=DIRECTION('center_axis',(-1.,7.52847626850632E-16,-8.65956056235493E-17));
#1190=DIRECTION('ref_axis',(-7.52847626850632E-16,-1.,-8.65956056235493E-17));
#1191=DIRECTION('',(1.06220092098732E-16,0.,-1.));
#1192=DIRECTION('',(7.52847626850632E-16,1.,8.65956056235493E-17));
#1193=DIRECTION('center_axis',(-8.65956056235493E-17,-8.65956056235493E-17,
1.));
#1194=DIRECTION('ref_axis',(0.923879532511287,-0.382683432365089,4.6865204053263E-17));
#1195=DIRECTION('',(-8.65956056235493E-17,-8.65956056235493E-17,1.));
#1196=DIRECTION('center_axis',(-8.65956056235493E-17,-8.65956056235493E-17,
1.));
#1197=DIRECTION('ref_axis',(0.923879532511287,-0.382683432365089,4.6865204053263E-17));
#1198=DIRECTION('center_axis',(-0.707106781186547,0.707106781186548,6.16297582203915E-32));
#1199=DIRECTION('ref_axis',(-0.707106781186548,-0.707106781186547,-1.22464679914735E-16));
#1200=DIRECTION('',(1.06220092098732E-16,0.,-1.));
#1201=DIRECTION('',(0.707106781186548,0.707106781186547,1.22464679914735E-16));
#1202=DIRECTION('center_axis',(-8.65956056235493E-17,-8.65956056235493E-17,
1.));
#1203=DIRECTION('ref_axis',(0.382683432365088,-0.923879532511287,-4.68652040532631E-17));
#1204=DIRECTION('',(-8.65956056235493E-17,-8.65956056235493E-17,1.));
#1205=DIRECTION('center_axis',(-8.65956056235493E-17,-8.65956056235493E-17,
1.));
#1206=DIRECTION('ref_axis',(0.382683432365088,-0.923879532511287,-4.68652040532631E-17));
#1207=DIRECTION('center_axis',(5.7415992796337E-16,1.,8.65956056235493E-17));
#1208=DIRECTION('ref_axis',(-1.,5.7415992796337E-16,-8.65956056235493E-17));
#1209=DIRECTION('',(1.06220092098732E-16,0.,-1.));
#1210=DIRECTION('',(1.,-5.7415992796337E-16,8.65956056235493E-17));
#1211=DIRECTION('center_axis',(-8.65956056235493E-17,-8.65956056235493E-17,
1.));
#1212=DIRECTION('ref_axis',(-0.38268343236509,-0.923879532511287,-1.1314261122877E-16));
#1213=DIRECTION('',(-8.65956056235493E-17,-8.65956056235493E-17,1.));
#1214=DIRECTION('center_axis',(-8.65956056235493E-17,-8.65956056235493E-17,
1.));
#1215=DIRECTION('ref_axis',(-0.38268343236509,-0.923879532511287,-1.1314261122877E-16));
#1216=DIRECTION('center_axis',(0.707106781186548,0.707106781186547,1.22464679914735E-16));
#1217=DIRECTION('ref_axis',(-0.707106781186547,0.707106781186548,2.46519032881566E-32));
#1218=DIRECTION('',(8.65956056235493E-17,8.65956056235493E-17,-1.));
#1219=DIRECTION('',(0.707106781186547,-0.707106781186548,-2.46519032881566E-32));
#1220=DIRECTION('center_axis',(-0.707106781186548,-0.707106781186547,-1.22464679914735E-16));
#1221=DIRECTION('ref_axis',(-0.707106781186547,0.707106781186548,3.69778549322349E-32));
#1222=DIRECTION('',(1.06220092098732E-16,0.,-1.));
#1223=DIRECTION('',(-0.707106781186547,0.707106781186548,3.69778549322349E-32));
#1224=DIRECTION('',(0.,0.,-1.));
#1225=DIRECTION('center_axis',(8.65956056235493E-17,8.65956056235493E-17,
-1.));
#1226=DIRECTION('ref_axis',(-0.382683432365089,-0.923879532511287,-1.1314261122877E-16));
#1227=DIRECTION('',(1.06220092098732E-16,0.,-1.));
#1228=DIRECTION('center_axis',(8.65956056235493E-17,8.65956056235493E-17,
-1.));
#1229=DIRECTION('ref_axis',(-0.382683432365089,-0.923879532511287,-1.1314261122877E-16));
#1230=DIRECTION('center_axis',(-4.50453059502958E-16,-1.,-8.65956056235493E-17));
#1231=DIRECTION('ref_axis',(-1.,4.50453059502958E-16,-8.65956056235493E-17));
#1232=DIRECTION('',(1.06220092098732E-16,0.,-1.));
#1233=DIRECTION('',(-1.,4.50453059502958E-16,-8.65956056235493E-17));
#1234=DIRECTION('center_axis',(8.65956056235493E-17,8.65956056235493E-17,
-1.));
#1235=DIRECTION('ref_axis',(0.382683432365089,-0.923879532511287,-4.6865204053263E-17));
#1236=DIRECTION('',(1.06220092098732E-16,0.,-1.));
#1237=DIRECTION('center_axis',(8.65956056235493E-17,8.65956056235493E-17,
-1.));
#1238=DIRECTION('ref_axis',(0.382683432365089,-0.923879532511287,-4.6865204053263E-17));
#1239=DIRECTION('center_axis',(0.707106781186547,-0.707106781186548,-4.93038065763132E-32));
#1240=DIRECTION('ref_axis',(-0.707106781186548,-0.707106781186547,-1.22464679914735E-16));
#1241=DIRECTION('',(1.06220092098732E-16,0.,-1.));
#1242=DIRECTION('',(-0.707106781186548,-0.707106781186547,-1.22464679914735E-16));
#1243=DIRECTION('center_axis',(8.65956056235493E-17,8.65956056235493E-17,
-1.));
#1244=DIRECTION('ref_axis',(0.923879532511287,-0.38268343236509,4.68652040532629E-17));
#1245=DIRECTION('',(1.06220092098732E-16,0.,-1.));
#1246=DIRECTION('center_axis',(8.65956056235493E-17,8.65956056235493E-17,
-1.));
#1247=DIRECTION('ref_axis',(0.923879532511287,-0.38268343236509,4.68652040532629E-17));
#1248=DIRECTION('center_axis',(1.,-6.15395550783508E-16,8.65956056235493E-17));
#1249=DIRECTION('ref_axis',(-6.15395550783508E-16,-1.,-8.65956056235493E-17));
#1250=DIRECTION('',(1.06220092098732E-16,0.,-1.));
#1251=DIRECTION('',(-6.15395550783508E-16,-1.,-8.65956056235493E-17));
#1252=DIRECTION('center_axis',(8.65956056235493E-17,8.65956056235493E-17,
-1.));
#1253=DIRECTION('ref_axis',(0.923879532511287,0.382683432365088,1.1314261122877E-16));
#1254=DIRECTION('',(0.,0.,-1.));
#1255=DIRECTION('center_axis',(8.65956056235493E-17,8.65956056235493E-17,
-1.));
#1256=DIRECTION('ref_axis',(0.923879532511287,0.382683432365088,1.1314261122877E-16));
#1257=DIRECTION('center_axis',(8.65956056235493E-17,8.65956056235493E-17,
-1.));
#1258=DIRECTION('ref_axis',(-0.923879532511286,0.382683432365091,-4.68652040532628E-17));
#1259=DIRECTION('center_axis',(-8.65956056235493E-17,-8.65956056235493E-17,
1.));
#1260=DIRECTION('ref_axis',(-0.923879532511286,0.382683432365091,-4.68652040532628E-17));
#1261=DIRECTION('',(-8.65956056235493E-17,-8.65956056235493E-17,1.));
#1262=DIRECTION('center_axis',(-8.65956056235493E-17,-8.65956056235493E-17,
1.));
#1263=DIRECTION('ref_axis',(-0.923879532511286,0.382683432365091,-4.68652040532628E-17));
#1264=DIRECTION('',(8.65956056235493E-17,8.65956056235493E-17,-1.));
#1265=DIRECTION('center_axis',(-0.707106781186547,0.707106781186548,8.62816615085482E-32));
#1266=DIRECTION('ref_axis',(0.707106781186548,0.707106781186547,1.22464679914735E-16));
#1267=DIRECTION('',(0.707106781186548,0.707106781186547,1.22464679914735E-16));
#1268=DIRECTION('',(8.65956056235493E-17,8.65956056235493E-17,-1.));
#1269=DIRECTION('',(0.707106781186548,0.707106781186547,1.22464679914735E-16));
#1270=DIRECTION('center_axis',(8.65956056235493E-17,8.65956056235493E-17,
-1.));
#1271=DIRECTION('ref_axis',(-0.382683432365087,0.923879532511288,4.68652040532633E-17));
#1272=DIRECTION('center_axis',(-8.65956056235493E-17,-8.65956056235493E-17,
1.));
#1273=DIRECTION('ref_axis',(-0.382683432365087,0.923879532511288,4.68652040532633E-17));
#1274=DIRECTION('',(-8.65956056235493E-17,-8.65956056235493E-17,1.));
#1275=DIRECTION('center_axis',(-8.65956056235493E-17,-8.65956056235493E-17,
1.));
#1276=DIRECTION('ref_axis',(-0.382683432365087,0.923879532511288,4.68652040532633E-17));
#1277=DIRECTION('center_axis',(7.65764809902724E-16,1.,8.65956056235494E-17));
#1278=DIRECTION('ref_axis',(1.,-7.65764809902724E-16,8.65956056235493E-17));
#1279=DIRECTION('',(1.,-7.65764809902724E-16,8.65956056235493E-17));
#1280=DIRECTION('',(8.65956056235493E-17,8.65956056235493E-17,-1.));
#1281=DIRECTION('',(1.,-7.65764809902724E-16,8.65956056235493E-17));
#1282=DIRECTION('center_axis',(8.65956056235493E-17,8.65956056235493E-17,
-1.));
#1283=DIRECTION('ref_axis',(0.382683432365089,0.923879532511287,1.1314261122877E-16));
#1284=DIRECTION('center_axis',(-8.65956056235493E-17,-8.65956056235493E-17,
1.));
#1285=DIRECTION('ref_axis',(0.382683432365089,0.923879532511287,1.1314261122877E-16));
#1286=DIRECTION('',(-8.65956056235493E-17,-8.65956056235493E-17,1.));
#1287=DIRECTION('center_axis',(-8.65956056235493E-17,-8.65956056235493E-17,
1.));
#1288=DIRECTION('ref_axis',(0.382683432365089,0.923879532511287,1.1314261122877E-16));
#1289=DIRECTION('center_axis',(0.707106781186548,0.707106781186547,1.22464679914735E-16));
#1290=DIRECTION('ref_axis',(0.707106781186547,-0.707106781186548,-7.39557098644699E-32));
#1291=DIRECTION('',(0.707106781186547,-0.707106781186548,-7.39557098644699E-32));
#1292=DIRECTION('',(8.65956056235493E-17,8.65956056235493E-17,-1.));
#1293=DIRECTION('',(0.707106781186547,-0.707106781186548,-7.39557098644699E-32));
#1294=DIRECTION('center_axis',(8.65956056235493E-17,8.65956056235493E-17,
-1.));
#1295=DIRECTION('ref_axis',(0.923879532511288,0.382683432365087,1.1314261122877E-16));
#1296=DIRECTION('center_axis',(-8.65956056235493E-17,-8.65956056235493E-17,
1.));
#1297=DIRECTION('ref_axis',(0.923879532511288,0.382683432365087,1.1314261122877E-16));
#1298=DIRECTION('',(-8.65956056235493E-17,-8.65956056235493E-17,1.));
#1299=DIRECTION('center_axis',(-8.65956056235493E-17,-8.65956056235493E-17,
1.));
#1300=DIRECTION('ref_axis',(0.923879532511288,0.382683432365087,1.1314261122877E-16));
#1301=DIRECTION('center_axis',(1.,-9.3799391726394E-16,8.65956056235492E-17));
#1302=DIRECTION('ref_axis',(-9.3799391726394E-16,-1.,-8.65956056235494E-17));
#1303=DIRECTION('',(-9.3799391726394E-16,-1.,-8.65956056235494E-17));
#1304=DIRECTION('',(8.65956056235493E-17,8.65956056235493E-17,-1.));
#1305=DIRECTION('',(-9.3799391726394E-16,-1.,-8.65956056235494E-17));
#1306=DIRECTION('center_axis',(8.65956056235493E-17,8.65956056235493E-17,
-1.));
#1307=DIRECTION('ref_axis',(0.382683432365087,-0.923879532511288,-4.68652040532632E-17));
#1308=DIRECTION('center_axis',(-8.65956056235493E-17,-8.65956056235493E-17,
1.));
#1309=DIRECTION('ref_axis',(0.382683432365087,-0.923879532511288,-4.68652040532632E-17));
#1310=DIRECTION('',(-8.65956056235493E-17,-8.65956056235493E-17,1.));
#1311=DIRECTION('center_axis',(-8.65956056235493E-17,-8.65956056235493E-17,
1.));
#1312=DIRECTION('ref_axis',(0.382683432365087,-0.923879532511288,-4.68652040532632E-17));
#1313=DIRECTION('',(8.65956056235493E-17,8.65956056235493E-17,-1.));
#1314=DIRECTION('center_axis',(-8.65956056235493E-17,-8.65956056235493E-17,
1.));
#1315=DIRECTION('ref_axis',(1.11022302462516E-15,1.,8.65956056235494E-17));
#1316=DIRECTION('',(1.11022302462516E-15,1.,8.65956056235494E-17));
#1317=DIRECTION('center_axis',(-8.65956056235493E-17,-8.65956056235493E-17,
1.));
#1318=DIRECTION('ref_axis',(-0.923879532511287,-0.382683432365089,-1.1314261122877E-16));
#1319=DIRECTION('',(-0.707106781186547,0.707106781186548,9.86076131526265E-32));
#1320=DIRECTION('center_axis',(-8.65956056235493E-17,-8.65956056235493E-17,
1.));
#1321=DIRECTION('ref_axis',(-0.382683432365091,-0.923879532511286,-1.1314261122877E-16));
#1322=DIRECTION('',(-1.,1.28245213198637E-15,-8.65956056235492E-17));
#1323=DIRECTION('',(-0.707106781186548,-0.707106781186547,-1.22464679914735E-16));
#1324=DIRECTION('center_axis',(-8.65956056235493E-17,-8.65956056235493E-17,
1.));
#1325=DIRECTION('ref_axis',(0.923879532511286,-0.382683432365091,4.68652040532628E-17));
#1326=DIRECTION('',(-1.,9.31535325737894E-16,-8.65956056235492E-17));
#1327=DIRECTION('center_axis',(-8.65956056235493E-17,-8.65956056235493E-17,
1.));
#1328=DIRECTION('ref_axis',(0.38268343236509,0.923879532511287,1.1314261122877E-16));
#1329=DIRECTION('',(-0.707106781186547,0.707106781186548,8.62816615085482E-32));
#1330=DIRECTION('center_axis',(-8.65956056235493E-17,-8.65956056235493E-17,
1.));
#1331=DIRECTION('ref_axis',(-0.923879532511287,-0.382683432365089,-1.1314261122877E-16));
#1332=DIRECTION('',(-9.31535325737895E-16,-1.,-8.65956056235494E-17));
#1333=DIRECTION('center_axis',(-8.65956056235493E-17,-8.65956056235493E-17,
1.));
#1334=DIRECTION('ref_axis',(-0.923879532511287,0.38268343236509,-4.68652040532629E-17));
#1335=DIRECTION('',(-0.707106781186548,-0.707106781186547,-1.22464679914735E-16));
#1336=DIRECTION('center_axis',(-8.65956056235493E-17,-8.65956056235493E-17,
1.));
#1337=DIRECTION('ref_axis',(-0.382683432365089,0.923879532511287,4.6865204053263E-17));
#1338=DIRECTION('center_axis',(0.707106781186547,-0.707106781186548,-1.23259516440783E-31));
#1339=DIRECTION('ref_axis',(-0.707106781186548,-0.707106781186547,-1.22464679914735E-16));
#1340=DIRECTION('',(-0.707106781186548,-0.707106781186547,-1.22464679914735E-16));
#1341=DIRECTION('',(-8.65956056235493E-17,-8.65956056235493E-17,1.));
#1342=DIRECTION('center_axis',(8.65956056235493E-17,8.65956056235493E-17,
-1.));
#1343=DIRECTION('ref_axis',(0.923879532511286,-0.382683432365091,4.68652040532628E-17));
#1344=DIRECTION('center_axis',(-8.65956056235493E-17,-8.65956056235493E-17,
1.));
#1345=DIRECTION('ref_axis',(0.923879532511286,-0.382683432365091,4.68652040532628E-17));
#1346=DIRECTION('center_axis',(8.65956056235493E-17,8.65956056235493E-17,
-1.));
#1347=DIRECTION('ref_axis',(-0.923879532511287,-0.382683432365089,-1.1314261122877E-16));
#1348=DIRECTION('',(-8.65956056235493E-17,-8.65956056235493E-17,1.));
#1349=DIRECTION('center_axis',(-8.65956056235493E-17,-8.65956056235493E-17,
1.));
#1350=DIRECTION('ref_axis',(-0.923879532511287,-0.382683432365089,-1.1314261122877E-16));
#1351=DIRECTION('',(8.65956056235493E-17,8.65956056235493E-17,-1.));
#1352=DIRECTION('center_axis',(-0.707106781186548,-0.707106781186547,-1.22464679914735E-16));
#1353=DIRECTION('ref_axis',(-0.707106781186547,0.707106781186548,9.86076131526265E-32));
#1354=DIRECTION('',(-0.707106781186547,0.707106781186548,9.86076131526265E-32));
#1355=DIRECTION('',(-8.65956056235493E-17,-8.65956056235493E-17,1.));
#1356=DIRECTION('center_axis',(8.65956056235493E-17,8.65956056235493E-17,
-1.));
#1357=DIRECTION('ref_axis',(-0.382683432365091,-0.923879532511286,-1.1314261122877E-16));
#1358=DIRECTION('center_axis',(-8.65956056235493E-17,-8.65956056235493E-17,
1.));
#1359=DIRECTION('ref_axis',(-0.382683432365091,-0.923879532511286,-1.1314261122877E-16));
#1360=DIRECTION('',(8.65956056235493E-17,8.65956056235493E-17,-1.));
#1361=DIRECTION('center_axis',(8.65956056235493E-17,8.65956056235493E-17,
-1.));
#1362=DIRECTION('ref_axis',(0.38268343236509,0.923879532511287,1.1314261122877E-16));
#1363=DIRECTION('',(0.,0.,-1.));
#1364=DIRECTION('center_axis',(8.65956056235493E-17,8.65956056235493E-17,
-1.));
#1365=DIRECTION('ref_axis',(0.38268343236509,0.923879532511287,1.1314261122877E-16));
#1366=DIRECTION('',(0.,0.,-1.));
#1367=DIRECTION('center_axis',(7.80338042064057E-16,1.,8.65956056235494E-17));
#1368=DIRECTION('ref_axis',(1.,-7.80338042064057E-16,8.65956056235493E-17));
#1369=DIRECTION('',(0.,0.,-1.));
#1370=DIRECTION('',(1.,-7.80338042064057E-16,8.65956056235493E-17));
#1371=DIRECTION('center_axis',(-8.65956056235493E-17,-8.65956056235493E-17,
1.));
#1372=DIRECTION('ref_axis',(-0.382683432365089,0.923879532511287,4.6865204053263E-17));
#1373=DIRECTION('',(-8.65956056235493E-17,-8.65956056235493E-17,1.));
#1374=DIRECTION('',(8.65956056235493E-17,8.65956056235493E-17,-1.));
#1375=DIRECTION('center_axis',(-9.31535325737894E-16,-1.,-8.65956056235494E-17));
#1376=DIRECTION('ref_axis',(1.,-9.31535325737894E-16,8.65956056235492E-17));
#1377=DIRECTION('',(8.65956056235493E-17,8.65956056235493E-17,-1.));
#1378=DIRECTION('center_axis',(-8.65956056235493E-17,-8.65956056235493E-17,
1.));
#1379=DIRECTION('ref_axis',(-0.923879532511287,0.38268343236509,-4.68652040532629E-17));
#1380=DIRECTION('',(-8.65956056235493E-17,-8.65956056235493E-17,1.));
#1381=DIRECTION('',(8.65956056235493E-17,8.65956056235493E-17,-1.));
#1382=DIRECTION('center_axis',(0.707106781186547,-0.707106781186548,-8.62816615085482E-32));
#1383=DIRECTION('ref_axis',(0.707106781186548,0.707106781186547,1.22464679914735E-16));
#1384=DIRECTION('center_axis',(-8.65956056235493E-17,-8.65956056235493E-17,
1.));
#1385=DIRECTION('ref_axis',(-0.923879532511287,-0.382683432365089,-1.1314261122877E-16));
#1386=DIRECTION('',(-8.65956056235493E-17,-8.65956056235493E-17,1.));
#1387=DIRECTION('center_axis',(1.,-9.31535325737895E-16,8.65956056235492E-17));
#1388=DIRECTION('ref_axis',(9.31535325737895E-16,1.,8.65956056235494E-17));
#1389=DIRECTION('center_axis',(-0.707106781186548,-0.707106781186547,-1.22464679914735E-16));
#1390=DIRECTION('ref_axis',(0.707106781186547,-0.707106781186548,-8.62816615085482E-32));
#1391=DIRECTION('',(-8.65956056235493E-17,-8.65956056235493E-17,1.));
#1392=DIRECTION('center_axis',(-8.65956056235493E-17,-8.65956056235493E-17,
1.));
#1393=DIRECTION('ref_axis',(0.38268343236509,0.923879532511287,1.1314261122877E-16));
#1394=DIRECTION('center_axis',(0.707106781186548,0.707106781186547,1.22464679914735E-16));
#1395=DIRECTION('ref_axis',(0.707106781186547,-0.707106781186548,-8.62816615085482E-32));
#1396=DIRECTION('',(0.707106781186547,-0.707106781186548,-8.62816615085482E-32));
#1397=DIRECTION('center_axis',(8.65956056235493E-17,8.65956056235493E-17,
-1.));
#1398=DIRECTION('ref_axis',(-0.382683432365088,0.923879532511287,4.68652040532631E-17));
#1399=DIRECTION('',(0.,0.,-1.));
#1400=DIRECTION('center_axis',(8.65956056235493E-17,8.65956056235493E-17,
-1.));
#1401=DIRECTION('ref_axis',(-0.382683432365088,0.923879532511287,4.68652040532631E-17));
#1402=DIRECTION('center_axis',(-0.707106781186547,0.707106781186548,8.62816615085482E-32));
#1403=DIRECTION('ref_axis',(0.707106781186548,0.707106781186547,1.22464679914735E-16));
#1404=DIRECTION('',(0.,0.,-1.));
#1405=DIRECTION('',(0.707106781186548,0.707106781186547,1.22464679914735E-16));
#1406=DIRECTION('center_axis',(8.65956056235493E-17,8.65956056235493E-17,
-1.));
#1407=DIRECTION('ref_axis',(-0.923879532511287,0.382683432365089,-4.6865204053263E-17));
#1408=DIRECTION('',(0.,0.,-1.));
#1409=DIRECTION('center_axis',(8.65956056235493E-17,8.65956056235493E-17,
-1.));
#1410=DIRECTION('ref_axis',(-0.923879532511287,0.382683432365089,-4.6865204053263E-17));
#1411=DIRECTION('center_axis',(-1.,1.11022302462516E-15,-8.65956056235492E-17));
#1412=DIRECTION('ref_axis',(1.11022302462516E-15,1.,8.65956056235494E-17));
#1413=DIRECTION('',(0.,0.,-1.));
#1414=DIRECTION('',(1.11022302462516E-15,1.,8.65956056235494E-17));
#1415=DIRECTION('center_axis',(8.65956056235493E-17,8.65956056235493E-17,
-1.));
#1416=DIRECTION('ref_axis',(-0.923879532511287,-0.382683432365088,-1.1314261122877E-16));
#1417=DIRECTION('center_axis',(8.65956056235493E-17,8.65956056235493E-17,
-1.));
#1418=DIRECTION('ref_axis',(-0.923879532511287,-0.382683432365088,-1.1314261122877E-16));
#1419=DIRECTION('center_axis',(-1.,1.11022302462516E-15,-8.65956056235492E-17));
#1420=DIRECTION('ref_axis',(1.11022302462516E-15,1.,8.65956056235494E-17));
#1421=DIRECTION('',(1.11022302462516E-15,1.,8.65956056235494E-17));
#1422=DIRECTION('center_axis',(-1.28245213198637E-15,-1.,-8.65956056235494E-17));
#1423=DIRECTION('ref_axis',(-1.,1.28245213198637E-15,-8.65956056235492E-17));
#1424=DIRECTION('',(-1.,1.28245213198637E-15,-8.65956056235492E-17));
#1425=DIRECTION('center_axis',(8.65956056235493E-17,8.65956056235493E-17,
-1.));
#1426=DIRECTION('ref_axis',(-1.11022302462516E-15,-1.,-8.65956056235494E-17));
#1427=CARTESIAN_POINT('',(0.,0.,0.));
#1428=CARTESIAN_POINT('Origin',(-2.70296954566574,-2.70296954566573,-5.66253074493408));
#1429=CARTESIAN_POINT('',(-27.9699968504245,62.2970304543343,-5.66253074493407));
#1430=CARTESIAN_POINT('',(22.5640577590931,62.2970304543343,-5.66253074493407));
#1431=CARTESIAN_POINT('',(-27.9699968504245,62.2970304543343,-5.66253074493407));
#1432=CARTESIAN_POINT('',(25.3924848838393,61.1254575790804,-5.66253074493407));
#1433=CARTESIAN_POINT('Origin',(22.5640577590931,58.2970304543343,-5.66253074493407));
#1434=CARTESIAN_POINT('',(61.1254575790805,25.3924848838392,-5.66253074493407));
#1435=CARTESIAN_POINT('',(25.3924848838393,61.1254575790804,-5.66253074493407));
#1436=CARTESIAN_POINT('',(62.2970304543343,22.564057759093,-5.66253074493407));
#1437=CARTESIAN_POINT('Origin',(58.2970304543343,22.564057759093,-5.66253074493407));
#1438=CARTESIAN_POINT('',(62.2970304543343,-27.9699968504246,-5.66253074493407));
#1439=CARTESIAN_POINT('',(62.2970304543343,22.564057759093,-5.66253074493407));
#1440=CARTESIAN_POINT('',(61.1254575790804,-30.7984239751708,-5.66253074493408));
#1441=CARTESIAN_POINT('Origin',(58.2970304543342,-27.9699968504246,-5.66253074493408));
#1442=CARTESIAN_POINT('',(25.3924848838392,-66.5313966704119,-5.66253074493408));
#1443=CARTESIAN_POINT('',(61.1254575790804,-30.7984239751708,-5.66253074493408));
#1444=CARTESIAN_POINT('',(22.564057759093,-67.7029695456657,-5.66253074493408));
#1445=CARTESIAN_POINT('Origin',(22.564057759093,-63.7029695456658,-5.66253074493408));
#1446=CARTESIAN_POINT('',(-27.9699968504246,-67.7029695456657,-5.66253074493408));
#1447=CARTESIAN_POINT('',(22.564057759093,-67.7029695456657,-5.66253074493408));
#1448=CARTESIAN_POINT('',(-30.7984239751708,-66.5313966704119,-5.66253074493408));
#1449=CARTESIAN_POINT('Origin',(-27.9699968504246,-63.7029695456657,-5.66253074493408));
#1450=CARTESIAN_POINT('',(-66.531396670412,-30.7984239751707,-5.66253074493408));
#1451=CARTESIAN_POINT('',(-30.7984239751708,-66.5313966704119,-5.66253074493408));
#1452=CARTESIAN_POINT('',(-67.7029695456658,-27.9699968504245,-5.66253074493408));
#1453=CARTESIAN_POINT('Origin',(-63.7029695456658,-27.9699968504245,-5.66253074493408));
#1454=CARTESIAN_POINT('',(-67.7029695456657,22.5640577590932,-5.66253074493408));
#1455=CARTESIAN_POINT('',(-67.7029695456658,-27.9699968504245,-5.66253074493408));
#1456=CARTESIAN_POINT('',(-66.5313966704119,25.3924848838393,-5.66253074493408));
#1457=CARTESIAN_POINT('Origin',(-63.7029695456657,22.5640577590932,-5.66253074493408));
#1458=CARTESIAN_POINT('',(-30.7984239751707,61.1254575790805,-5.66253074493408));
#1459=CARTESIAN_POINT('',(-66.5313966704119,25.3924848838393,-5.66253074493408));
#1460=CARTESIAN_POINT('Origin',(-27.9699968504245,58.2970304543343,-5.66253074493408));
#1461=CARTESIAN_POINT('',(-62.7029695456658,-25.898929038559,-5.66253074493408));
#1462=CARTESIAN_POINT('',(-61.531396670412,-28.7273561633052,-5.66253074493408));
#1463=CARTESIAN_POINT('Origin',(-58.7029695456658,-25.898929038559,-5.66253074493408));
#1464=CARTESIAN_POINT('',(-28.7273561633053,-61.5313966704119,-5.66253074493408));
#1465=CARTESIAN_POINT('',(-61.531396670412,-28.7273561633052,-5.66253074493408));
#1466=CARTESIAN_POINT('',(-25.8989290385591,-62.7029695456657,-5.66253074493408));
#1467=CARTESIAN_POINT('Origin',(-25.8989290385591,-58.7029695456657,-5.66253074493408));
#1468=CARTESIAN_POINT('',(20.4929899472276,-62.7029695456657,-5.66253074493408));
#1469=CARTESIAN_POINT('',(-25.8989290385591,-62.7029695456657,-5.66253074493408));
#1470=CARTESIAN_POINT('',(23.3214170719737,-61.5313966704119,-5.66253074493408));
#1471=CARTESIAN_POINT('Origin',(20.4929899472276,-58.7029695456658,-5.66253074493408));
#1472=CARTESIAN_POINT('',(56.1254575790804,-28.7273561633053,-5.66253074493408));
#1473=CARTESIAN_POINT('',(23.3214170719738,-61.5313966704119,-5.66253074493408));
#1474=CARTESIAN_POINT('',(57.2970304543342,-25.8989290385591,-5.66253074493408));
#1475=CARTESIAN_POINT('Origin',(53.2970304543342,-25.8989290385591,-5.66253074493408));
#1476=CARTESIAN_POINT('',(57.2970304543343,20.4929899472275,-5.66253074493407));
#1477=CARTESIAN_POINT('',(57.2970304543342,-25.8989290385591,-5.66253074493408));
#1478=CARTESIAN_POINT('',(56.1254575790805,23.3214170719737,-5.66253074493407));
#1479=CARTESIAN_POINT('Origin',(53.2970304543343,20.4929899472275,-5.66253074493407));
#1480=CARTESIAN_POINT('',(23.3214170719738,56.1254575790804,-5.66253074493407));
#1481=CARTESIAN_POINT('',(56.1254575790805,23.3214170719737,-5.66253074493407));
#1482=CARTESIAN_POINT('',(20.4929899472277,57.2970304543343,-5.66253074493407));
#1483=CARTESIAN_POINT('Origin',(20.4929899472276,53.2970304543342,-5.66253074493407));
#1484=CARTESIAN_POINT('',(-25.898929038559,57.2970304543343,-5.66253074493408));
#1485=CARTESIAN_POINT('',(20.4929899472277,57.2970304543343,-5.66253074493407));
#1486=CARTESIAN_POINT('',(-28.7273561633052,56.1254575790805,-5.66253074493408));
#1487=CARTESIAN_POINT('Origin',(-25.898929038559,53.2970304543343,-5.66253074493408));
#1488=CARTESIAN_POINT('',(-61.5313966704119,23.3214170719739,-5.66253074493408));
#1489=CARTESIAN_POINT('',(-28.7273561633052,56.1254575790805,-5.66253074493408));
#1490=CARTESIAN_POINT('',(-62.7029695456657,20.4929899472277,-5.66253074493408));
#1491=CARTESIAN_POINT('Origin',(-58.7029695456657,20.4929899472277,-5.66253074493408));
#1492=CARTESIAN_POINT('',(-62.7029695456657,20.4929899472277,-5.66253074493408));
#1493=CARTESIAN_POINT('Origin',(53.2970304543343,20.4929899472275,3.14586925506593));
#1494=CARTESIAN_POINT('',(57.2970304543343,20.4929899472275,42.1458692550659));
#1495=CARTESIAN_POINT('',(57.2970304543343,20.4929899472275,3.14586925506593));
#1496=CARTESIAN_POINT('',(56.1254575790805,23.3214170719737,42.1458692550659));
#1497=CARTESIAN_POINT('Origin',(53.2970304543343,20.4929899472275,42.1458692550659));
#1498=CARTESIAN_POINT('',(56.1254575790805,23.3214170719737,3.14586925506593));
#1499=CARTESIAN_POINT('Origin',(57.2970304543343,22.1498441967199,3.14586925506593));
#1500=CARTESIAN_POINT('',(57.2970304543342,-25.8989290385591,42.1458692550659));
#1501=CARTESIAN_POINT('',(57.2970304543342,-25.8989290385591,36.1458692550659));
#1502=CARTESIAN_POINT('',(57.2970304543343,9.72343732552708,42.1458692550659));
#1503=CARTESIAN_POINT('Origin',(53.2970304543342,-25.8989290385591,3.14586925506593));
#1504=CARTESIAN_POINT('',(56.1254575790804,-28.7273561633053,42.1458692550659));
#1505=CARTESIAN_POINT('',(56.1254575790804,-28.7273561633053,3.14586925506593));
#1506=CARTESIAN_POINT('Origin',(53.2970304543342,-25.8989290385591,42.1458692550659));
#1507=CARTESIAN_POINT('Origin',(57.2970304543342,-27.5557832880515,3.14586925506593));
#1508=CARTESIAN_POINT('',(23.3214170719737,-61.5313966704119,42.1458692550659));
#1509=CARTESIAN_POINT('',(23.3214170719737,-61.5313966704119,36.1458692550659));
#1510=CARTESIAN_POINT('',(48.5102338899307,-36.342579852455,42.1458692550659));
#1511=CARTESIAN_POINT('Origin',(20.4929899472276,-58.7029695456658,3.14586925506593));
#1512=CARTESIAN_POINT('',(20.4929899472275,-62.7029695456657,42.1458692550659));
#1513=CARTESIAN_POINT('',(20.4929899472276,-62.7029695456657,3.14586925506593));
#1514=CARTESIAN_POINT('Origin',(20.4929899472276,-58.7029695456658,42.1458692550659));
#1515=CARTESIAN_POINT('Origin',(22.1498441967199,-62.7029695456657,3.14586925506593));
#1516=CARTESIAN_POINT('',(-25.8989290385591,-62.7029695456657,42.1458692550659));
#1517=CARTESIAN_POINT('',(-25.8989290385591,-62.7029695456657,36.1458692550659));
#1518=CARTESIAN_POINT('',(9.72343732552708,-62.7029695456657,42.1458692550659));
#1519=CARTESIAN_POINT('Origin',(-25.8989290385591,-58.7029695456657,3.14586925506592));
#1520=CARTESIAN_POINT('',(-28.7273561633053,-61.5313966704119,42.1458692550659));
#1521=CARTESIAN_POINT('',(-28.7273561633053,-61.5313966704119,3.14586925506592));
#1522=CARTESIAN_POINT('Origin',(-25.8989290385591,-58.7029695456657,42.1458692550659));
#1523=CARTESIAN_POINT('Origin',(-27.5557832880515,-62.7029695456657,3.14586925506592));
#1524=CARTESIAN_POINT('',(-61.531396670412,-28.7273561633052,42.1458692550659));
#1525=CARTESIAN_POINT('',(-61.5313966704119,-28.7273561633052,3.14586925506592));
#1526=CARTESIAN_POINT('',(-36.3425798524551,-53.9161729812622,42.1458692550659));
#1527=CARTESIAN_POINT('Origin',(-29.626851099917,-67.7029695456657,45.1458692550659));
#1528=CARTESIAN_POINT('',(-30.7984239751708,-66.5313966704119,45.1458692550659));
#1529=CARTESIAN_POINT('',(-30.7984239751708,-66.5313966704119,36.1458692550659));
#1530=CARTESIAN_POINT('',(-66.531396670412,-30.7984239751707,45.1458692550659));
#1531=CARTESIAN_POINT('',(-29.626851099917,-67.7029695456657,45.1458692550659));
#1532=CARTESIAN_POINT('',(-66.531396670412,-30.7984239751707,3.14586925506592));
#1533=CARTESIAN_POINT('Origin',(-27.9699968504246,-63.7029695456657,45.1458692550659));
#1534=CARTESIAN_POINT('',(-27.9699968504246,-67.7029695456657,45.1458692550659));
#1535=CARTESIAN_POINT('',(-27.9699968504246,-67.7029695456657,36.1458692550659));
#1536=CARTESIAN_POINT('Origin',(-27.9699968504246,-63.7029695456657,45.1458692550659));
#1537=CARTESIAN_POINT('Origin',(24.2209120085854,-67.7029695456657,45.1458692550659));
#1538=CARTESIAN_POINT('',(22.564057759093,-67.7029695456657,45.1458692550659));
#1539=CARTESIAN_POINT('',(22.564057759093,-67.7029695456657,36.1458692550659));
#1540=CARTESIAN_POINT('',(24.2209120085854,-67.7029695456657,45.1458692550659));
#1541=CARTESIAN_POINT('Origin',(22.564057759093,-63.7029695456658,45.1458692550659));
#1542=CARTESIAN_POINT('',(25.3924848838392,-66.5313966704119,45.1458692550659));
#1543=CARTESIAN_POINT('',(25.3924848838392,-66.5313966704119,36.1458692550659));
#1544=CARTESIAN_POINT('Origin',(22.564057759093,-63.7029695456658,45.1458692550659));
#1545=CARTESIAN_POINT('Origin',(62.2970304543343,-29.626851099917,45.1458692550659));
#1546=CARTESIAN_POINT('',(61.1254575790804,-30.7984239751708,45.1458692550659));
#1547=CARTESIAN_POINT('',(61.1254575790804,-30.7984239751708,36.1458692550659));
#1548=CARTESIAN_POINT('',(62.2970304543343,-29.626851099917,45.1458692550659));
#1549=CARTESIAN_POINT('Origin',(58.2970304543342,-27.9699968504246,45.1458692550659));
#1550=CARTESIAN_POINT('',(62.2970304543343,-27.9699968504246,45.1458692550659));
#1551=CARTESIAN_POINT('',(62.2970304543343,-27.9699968504246,36.1458692550659));
#1552=CARTESIAN_POINT('Origin',(58.2970304543342,-27.9699968504246,45.1458692550659));
#1553=CARTESIAN_POINT('Origin',(62.2970304543343,24.2209120085854,45.1458692550659));
#1554=CARTESIAN_POINT('',(62.2970304543343,22.564057759093,45.1458692550659));
#1555=CARTESIAN_POINT('',(62.2970304543343,22.564057759093,36.1458692550659));
#1556=CARTESIAN_POINT('',(62.2970304543343,24.2209120085854,45.1458692550659));
#1557=CARTESIAN_POINT('Origin',(58.2970304543343,22.564057759093,45.1458692550659));
#1558=CARTESIAN_POINT('',(61.1254575790805,25.3924848838392,45.1458692550659));
#1559=CARTESIAN_POINT('',(61.1254575790805,25.3924848838392,3.14586925506593));
#1560=CARTESIAN_POINT('Origin',(58.2970304543343,22.564057759093,45.1458692550659));
#1561=CARTESIAN_POINT('Origin',(-62.9529695456657,22.2533975873133,45.1458692550659));
#1562=CARTESIAN_POINT('',(-64.3671831080388,23.6676111496864,42.1458692550659));
#1563=CARTESIAN_POINT('',(-64.9529695456657,22.2533975873133,42.1458692550659));
#1564=CARTESIAN_POINT('Origin',(-62.9529695456657,22.2533975873133,42.1458692550659));
#1565=CARTESIAN_POINT('',(-64.3671831080388,23.6676111496864,45.1458692550659));
#1566=CARTESIAN_POINT('',(-64.3671831080388,23.6676111496864,45.1458692550659));
#1567=CARTESIAN_POINT('',(-64.9529695456657,22.2533975873133,45.1458692550659));
#1568=CARTESIAN_POINT('Origin',(-62.9529695456657,22.2533975873133,45.1458692550659));
#1569=CARTESIAN_POINT('',(-64.9529695456657,22.2533975873133,45.1458692550659));
#1570=CARTESIAN_POINT('Origin',(-64.9529695456657,23.0818247120595,45.1458692550659));
#1571=CARTESIAN_POINT('',(-29.0735502410177,58.9612440167074,42.1458692550659));
#1572=CARTESIAN_POINT('',(-28.4877638033908,59.5470304543343,42.1458692550659));
#1573=CARTESIAN_POINT('',(-29.0735502410177,58.9612440167074,45.1458692550659));
#1574=CARTESIAN_POINT('',(-29.0735502410177,58.9612440167074,45.1458692550659));
#1575=CARTESIAN_POINT('',(-55.836668110097,32.1981261476282,45.1458692550659));
#1576=CARTESIAN_POINT('Origin',(-27.6593366786447,57.5470304543343,45.1458692550659));
#1577=CARTESIAN_POINT('',(-27.6593366786446,59.5470304543343,42.1458692550659));
#1578=CARTESIAN_POINT('Origin',(-27.6593366786447,57.5470304543343,42.1458692550659));
#1579=CARTESIAN_POINT('',(-27.6593366786446,59.5470304543343,45.1458692550659));
#1580=CARTESIAN_POINT('',(-27.6593366786446,59.5470304543343,45.1458692550659));
#1581=CARTESIAN_POINT('Origin',(-27.6593366786447,57.5470304543343,45.1458692550659));
#1582=CARTESIAN_POINT('Origin',(-28.4877638033908,59.5470304543343,45.1458692550659));
#1583=CARTESIAN_POINT('',(22.2533975873133,59.5470304543343,42.1458692550659));
#1584=CARTESIAN_POINT('',(23.0818247120595,59.5470304543343,42.1458692550659));
#1585=CARTESIAN_POINT('',(22.2533975873133,59.5470304543343,45.1458692550659));
#1586=CARTESIAN_POINT('',(22.2533975873133,59.5470304543343,45.1458692550659));
#1587=CARTESIAN_POINT('',(-15.5953666745283,59.5470304543343,45.1458692550659));
#1588=CARTESIAN_POINT('Origin',(22.2533975873133,57.5470304543343,45.1458692550659));
#1589=CARTESIAN_POINT('',(23.6676111496864,58.9612440167074,42.1458692550659));
#1590=CARTESIAN_POINT('Origin',(22.2533975873133,57.5470304543343,42.1458692550659));
#1591=CARTESIAN_POINT('',(23.6676111496864,58.9612440167074,45.1458692550659));
#1592=CARTESIAN_POINT('',(23.6676111496864,58.9612440167074,45.1458692550659));
#1593=CARTESIAN_POINT('Origin',(22.2533975873133,57.5470304543343,45.1458692550659));
#1594=CARTESIAN_POINT('Origin',(23.0818247120595,59.5470304543343,45.1458692550659));
#1595=CARTESIAN_POINT('',(58.9612440167074,23.6676111496863,42.1458692550659));
#1596=CARTESIAN_POINT('',(59.5470304543343,23.0818247120594,42.1458692550659));
#1597=CARTESIAN_POINT('',(58.9612440167074,23.6676111496863,45.1458692550659));
#1598=CARTESIAN_POINT('',(58.9612440167074,23.6676111496863,45.1458692550659));
#1599=CARTESIAN_POINT('',(32.1981261476282,50.4307290187656,45.1458692550659));
#1600=CARTESIAN_POINT('Origin',(57.5470304543343,22.2533975873132,45.1458692550659));
#1601=CARTESIAN_POINT('',(59.5470304543343,22.2533975873132,42.1458692550659));
#1602=CARTESIAN_POINT('Origin',(57.5470304543343,22.2533975873132,42.1458692550659));
#1603=CARTESIAN_POINT('',(59.5470304543343,22.2533975873132,45.1458692550659));
#1604=CARTESIAN_POINT('',(59.5470304543343,22.2533975873132,45.1458692550659));
#1605=CARTESIAN_POINT('Origin',(57.5470304543343,22.2533975873132,45.1458692550659));
#1606=CARTESIAN_POINT('Origin',(59.5470304543343,23.0818247120594,45.1458692550659));
#1607=CARTESIAN_POINT('',(59.5470304543342,-27.6593366786448,42.1458692550659));
#1608=CARTESIAN_POINT('',(59.5470304543342,-28.487763803391,42.1458692550659));
#1609=CARTESIAN_POINT('',(59.5470304543342,-27.6593366786448,45.1458692550659));
#1610=CARTESIAN_POINT('',(59.5470304543342,-27.6593366786448,45.1458692550659));
#1611=CARTESIAN_POINT('',(59.5470304543343,10.1894275831968,45.1458692550659));
#1612=CARTESIAN_POINT('Origin',(22.2533975873132,-62.9529695456658,45.1458692550659));
#1613=CARTESIAN_POINT('',(22.2533975873132,-64.9529695456658,42.1458692550659));
#1614=CARTESIAN_POINT('',(23.6676111496863,-64.3671831080389,42.1458692550659));
#1615=CARTESIAN_POINT('Origin',(22.2533975873132,-62.9529695456658,42.1458692550659));
#1616=CARTESIAN_POINT('',(22.2533975873132,-64.9529695456658,45.1458692550659));
#1617=CARTESIAN_POINT('',(22.2533975873132,-64.9529695456658,45.1458692550659));
#1618=CARTESIAN_POINT('',(23.6676111496863,-64.3671831080389,45.1458692550659));
#1619=CARTESIAN_POINT('Origin',(22.2533975873132,-62.9529695456658,45.1458692550659));
#1620=CARTESIAN_POINT('',(23.6676111496863,-64.3671831080389,45.1458692550659));
#1621=CARTESIAN_POINT('Origin',(-2.70296954566574,-2.70296954566572,42.1458692550659));
#1622=CARTESIAN_POINT('',(-64.9529695456658,-27.6593366786447,42.1458692550659));
#1623=CARTESIAN_POINT('',(-64.9529695456657,23.0818247120595,42.1458692550659));
#1624=CARTESIAN_POINT('',(-64.3671831080388,-29.0735502410177,42.1458692550659));
#1625=CARTESIAN_POINT('Origin',(-62.9529695456658,-27.6593366786447,42.1458692550659));
#1626=CARTESIAN_POINT('',(-29.0735502410179,-64.3671831080388,42.1458692550659));
#1627=CARTESIAN_POINT('',(-64.9529695456658,-28.4877638033908,42.1458692550659));
#1628=CARTESIAN_POINT('',(-27.6593366786448,-64.9529695456657,42.1458692550659));
#1629=CARTESIAN_POINT('Origin',(-27.6593366786448,-62.9529695456657,42.1458692550659));
#1630=CARTESIAN_POINT('',(-28.487763803391,-64.9529695456657,42.1458692550659));
#1631=CARTESIAN_POINT('',(58.9612440167073,-29.0735502410179,42.1458692550659));
#1632=CARTESIAN_POINT('',(23.0818247120594,-64.9529695456658,42.1458692550659));
#1633=CARTESIAN_POINT('Origin',(57.5470304543342,-27.6593366786448,42.1458692550659));
#1634=CARTESIAN_POINT('',(20.4929899472276,57.2970304543343,42.1458692550659));
#1635=CARTESIAN_POINT('',(-25.898929038559,57.2970304543343,42.1458692550659));
#1636=CARTESIAN_POINT('',(-15.1293764168585,57.2970304543343,42.1458692550659));
#1637=CARTESIAN_POINT('',(23.3214170719738,56.1254575790804,42.1458692550659));
#1638=CARTESIAN_POINT('Origin',(20.4929899472276,53.2970304543342,42.1458692550659));
#1639=CARTESIAN_POINT('',(30.9366407611236,48.5102338899307,42.1458692550659));
#1640=CARTESIAN_POINT('',(-62.7029695456658,-25.898929038559,42.1458692550659));
#1641=CARTESIAN_POINT('Origin',(-58.7029695456658,-25.898929038559,42.1458692550659));
#1642=CARTESIAN_POINT('',(-62.7029695456657,20.4929899472277,42.1458692550659));
#1643=CARTESIAN_POINT('',(-62.7029695456658,-15.1293764168585,42.1458692550659));
#1644=CARTESIAN_POINT('',(-61.5313966704119,23.3214170719739,42.1458692550659));
#1645=CARTESIAN_POINT('Origin',(-58.7029695456657,20.4929899472277,42.1458692550659));
#1646=CARTESIAN_POINT('',(-28.7273561633052,56.1254575790805,42.1458692550659));
#1647=CARTESIAN_POINT('',(-53.9161729812621,30.9366407611236,42.1458692550659));
#1648=CARTESIAN_POINT('Origin',(-25.898929038559,53.2970304543343,42.1458692550659));
#1649=CARTESIAN_POINT('Origin',(59.5470304543342,-28.487763803391,45.1458692550659));
#1650=CARTESIAN_POINT('',(58.9612440167073,-29.0735502410179,45.1458692550659));
#1651=CARTESIAN_POINT('',(50.4307290187655,-37.6040652389597,45.1458692550659));
#1652=CARTESIAN_POINT('',(58.9612440167073,-29.0735502410179,45.1458692550659));
#1653=CARTESIAN_POINT('Origin',(57.5470304543342,-27.6593366786448,45.1458692550659));
#1654=CARTESIAN_POINT('Origin',(57.5470304543342,-27.6593366786448,45.1458692550659));
#1655=CARTESIAN_POINT('Origin',(-62.9529695456658,-27.6593366786447,45.1458692550659));
#1656=CARTESIAN_POINT('',(-64.9529695456658,-27.6593366786446,45.1458692550659));
#1657=CARTESIAN_POINT('',(-64.9529695456658,-27.6593366786446,45.1458692550659));
#1658=CARTESIAN_POINT('',(-64.3671831080388,-29.0735502410178,45.1458692550659));
#1659=CARTESIAN_POINT('Origin',(-62.9529695456658,-27.6593366786447,45.1458692550659));
#1660=CARTESIAN_POINT('',(-64.3671831080388,-29.0735502410177,45.1458692550659));
#1661=CARTESIAN_POINT('Origin',(-28.487763803391,-64.9529695456657,45.1458692550659));
#1662=CARTESIAN_POINT('',(-29.0735502410179,-64.3671831080388,45.1458692550659));
#1663=CARTESIAN_POINT('',(-37.6040652389597,-55.836668110097,45.1458692550659));
#1664=CARTESIAN_POINT('',(-29.0735502410179,-64.3671831080388,45.1458692550659));
#1665=CARTESIAN_POINT('Origin',(-27.6593366786448,-62.9529695456657,45.1458692550659));
#1666=CARTESIAN_POINT('',(-27.6593366786448,-64.9529695456657,45.1458692550659));
#1667=CARTESIAN_POINT('Origin',(-27.6593366786448,-62.9529695456657,45.1458692550659));
#1668=CARTESIAN_POINT('',(-27.6593366786448,-64.9529695456657,45.1458692550659));
#1669=CARTESIAN_POINT('Origin',(22.5640577590931,58.2970304543343,45.1458692550659));
#1670=CARTESIAN_POINT('',(22.5640577590931,62.2970304543343,45.1458692550659));
#1671=CARTESIAN_POINT('',(22.5640577590931,62.2970304543343,3.14586925506593));
#1672=CARTESIAN_POINT('',(25.3924848838393,61.1254575790804,45.1458692550659));
#1673=CARTESIAN_POINT('Origin',(22.5640577590931,58.2970304543343,45.1458692550659));
#1674=CARTESIAN_POINT('',(25.3924848838393,61.1254575790804,3.14586925506593));
#1675=CARTESIAN_POINT('Origin',(-29.6268510999169,62.2970304543343,45.1458692550659));
#1676=CARTESIAN_POINT('',(-27.9699968504245,62.2970304543343,45.1458692550659));
#1677=CARTESIAN_POINT('',(-27.9699968504245,62.2970304543343,3.14586925506593));
#1678=CARTESIAN_POINT('',(-29.6268510999169,62.2970304543343,45.1458692550659));
#1679=CARTESIAN_POINT('Origin',(-25.898929038559,53.2970304543343,3.14586925506593));
#1680=CARTESIAN_POINT('',(-25.898929038559,57.2970304543343,3.14586925506593));
#1681=CARTESIAN_POINT('',(-28.7273561633052,56.1254575790805,3.14586925506593));
#1682=CARTESIAN_POINT('Origin',(-27.5557832880514,57.2970304543343,3.14586925506593));
#1683=CARTESIAN_POINT('',(20.4929899472276,57.2970304543343,3.14586925506593));
#1684=CARTESIAN_POINT('Origin',(-58.7029695456657,20.4929899472277,3.14586925506593));
#1685=CARTESIAN_POINT('',(-61.5313966704119,23.3214170719739,3.14586925506593));
#1686=CARTESIAN_POINT('',(-62.7029695456657,20.4929899472277,3.14586925506593));
#1687=CARTESIAN_POINT('Origin',(-62.7029695456657,22.14984419672,3.14586925506593));
#1688=CARTESIAN_POINT('Origin',(-58.7029695456658,-25.898929038559,3.14586925506592));
#1689=CARTESIAN_POINT('',(-62.7029695456658,-25.898929038559,3.14586925506592));
#1690=CARTESIAN_POINT('Origin',(-62.7029695456658,-27.5557832880514,3.14586925506592));
#1691=CARTESIAN_POINT('Origin',(22.14984419672,57.2970304543343,3.14586925506593));
#1692=CARTESIAN_POINT('',(23.3214170719738,56.1254575790804,3.14586925506593));
#1693=CARTESIAN_POINT('Origin',(20.4929899472276,53.2970304543342,3.14586925506593));
#1694=CARTESIAN_POINT('Origin',(24.2209120085855,62.2970304543343,45.1458692550659));
#1695=CARTESIAN_POINT('',(24.2209120085855,62.2970304543343,45.1458692550659));
#1696=CARTESIAN_POINT('Origin',(-27.9699968504245,58.2970304543343,45.1458692550659));
#1697=CARTESIAN_POINT('',(-30.7984239751707,61.1254575790805,45.1458692550659));
#1698=CARTESIAN_POINT('',(-30.7984239751707,61.1254575790805,3.14586925506593));
#1699=CARTESIAN_POINT('Origin',(-27.9699968504245,58.2970304543343,45.1458692550659));
#1700=CARTESIAN_POINT('Origin',(-67.7029695456657,24.2209120085855,45.1458692550659));
#1701=CARTESIAN_POINT('',(-66.5313966704119,25.3924848838393,45.1458692550659));
#1702=CARTESIAN_POINT('',(-66.5313966704119,25.3924848838393,3.14586925506593));
#1703=CARTESIAN_POINT('',(-67.7029695456657,24.2209120085855,45.1458692550659));
#1704=CARTESIAN_POINT('Origin',(-63.7029695456657,22.5640577590931,45.1458692550659));
#1705=CARTESIAN_POINT('',(-67.7029695456657,22.5640577590931,45.1458692550659));
#1706=CARTESIAN_POINT('',(-67.7029695456657,22.5640577590931,3.14586925506593));
#1707=CARTESIAN_POINT('Origin',(-63.7029695456657,22.5640577590931,45.1458692550659));
#1708=CARTESIAN_POINT('Origin',(-67.7029695456658,-29.6268510999169,45.1458692550659));
#1709=CARTESIAN_POINT('',(-67.7029695456658,-27.9699968504245,45.1458692550659));
#1710=CARTESIAN_POINT('',(-67.7029695456658,-27.9699968504245,3.14586925506592));
#1711=CARTESIAN_POINT('',(-67.7029695456658,-29.6268510999169,45.1458692550659));
#1712=CARTESIAN_POINT('Origin',(-63.7029695456658,-27.9699968504245,45.1458692550659));
#1713=CARTESIAN_POINT('Origin',(-63.7029695456658,-27.9699968504245,45.1458692550659));
#1714=CARTESIAN_POINT('Origin',(-64.9529695456658,-28.4877638033908,45.1458692550659));
#1715=CARTESIAN_POINT('',(-64.9529695456658,-15.5953666745282,45.1458692550659));
#1716=CARTESIAN_POINT('Origin',(23.0818247120594,-64.9529695456658,45.1458692550659));
#1717=CARTESIAN_POINT('',(10.1894275831968,-64.9529695456658,45.1458692550659));
#1718=CARTESIAN_POINT('Origin',(-2.70296954566573,-2.70296954566573,45.1458692550659));
#1719=UNCERTAINTY_MEASURE_WITH_UNIT(LENGTH_MEASURE(0.01),#1723,
'DISTANCE_ACCURACY_VALUE',
'Maximum model space distance between geometric entities at asserted c
onnectivities');
#1720=UNCERTAINTY_MEASURE_WITH_UNIT(LENGTH_MEASURE(0.01),#1723,
'DISTANCE_ACCURACY_VALUE',
'Maximum model space distance between geometric entities at asserted c
onnectivities');
#1721=(
GEOMETRIC_REPRESENTATION_CONTEXT(3)
GLOBAL_UNCERTAINTY_ASSIGNED_CONTEXT((#1719))
GLOBAL_UNIT_ASSIGNED_CONTEXT((#1723,#1725,#1726))
REPRESENTATION_CONTEXT('','3D')
);
#1722=(
GEOMETRIC_REPRESENTATION_CONTEXT(3)
GLOBAL_UNCERTAINTY_ASSIGNED_CONTEXT((#1720))
GLOBAL_UNIT_ASSIGNED_CONTEXT((#1723,#1725,#1726))
REPRESENTATION_CONTEXT('','3D')
);
#1723=(
LENGTH_UNIT()
NAMED_UNIT(*)
SI_UNIT(.MILLI.,.METRE.)
);
#1724=(
LENGTH_UNIT()
NAMED_UNIT(*)
SI_UNIT(.CENTI.,.METRE.)
);
#1725=(
NAMED_UNIT(*)
PLANE_ANGLE_UNIT()
SI_UNIT($,.RADIAN.)
);
#1726=(
NAMED_UNIT(*)
SI_UNIT($,.STERADIAN.)
SOLID_ANGLE_UNIT()
);
#1727=SHAPE_DEFINITION_REPRESENTATION(#1728,#1729);
#1728=PRODUCT_DEFINITION_SHAPE('',$,#1731);
#1729=SHAPE_REPRESENTATION('',(#1031),#1721);
#1730=PRODUCT_DEFINITION_CONTEXT('part definition',#1735,'design');
#1731=PRODUCT_DEFINITION('Reactor Walls','Reactor Walls',#1732,#1730);
#1732=PRODUCT_DEFINITION_FORMATION('',$,#1737);
#1733=PRODUCT_RELATED_PRODUCT_CATEGORY('Reactor Walls','Reactor Walls',
(#1737));
#1734=APPLICATION_PROTOCOL_DEFINITION('international standard',
'automotive_design',2009,#1735);
#1735=APPLICATION_CONTEXT(
'Core Data for Automotive Mechanical Design Process');
#1736=PRODUCT_CONTEXT('part definition',#1735,'mechanical');
#1737=PRODUCT('Reactor Walls','Reactor Walls',$,(#1736));
#1738=PRESENTATION_STYLE_ASSIGNMENT((#1741));
#1739=PRESENTATION_STYLE_ASSIGNMENT((#1742));
#1740=PRESENTATION_STYLE_ASSIGNMENT((#1743));
#1741=SURFACE_STYLE_USAGE(.BOTH.,#1750);
#1742=SURFACE_STYLE_USAGE(.BOTH.,#1751);
#1743=SURFACE_STYLE_USAGE(.BOTH.,#1752);
#1744=SURFACE_STYLE_RENDERING_WITH_PROPERTIES($,#1762,(#1747));
#1745=SURFACE_STYLE_RENDERING_WITH_PROPERTIES($,#1763,(#1748));
#1746=SURFACE_STYLE_RENDERING_WITH_PROPERTIES($,#1764,(#1749));
#1747=SURFACE_STYLE_TRANSPARENT(0.);
#1748=SURFACE_STYLE_TRANSPARENT(0.);
#1749=SURFACE_STYLE_TRANSPARENT(0.);
#1750=SURFACE_SIDE_STYLE('',(#1753,#1744));
#1751=SURFACE_SIDE_STYLE('',(#1754,#1745));
#1752=SURFACE_SIDE_STYLE('',(#1755,#1746));
#1753=SURFACE_STYLE_FILL_AREA(#1756);
#1754=SURFACE_STYLE_FILL_AREA(#1757);
#1755=SURFACE_STYLE_FILL_AREA(#1758);
#1756=FILL_AREA_STYLE('',(#1759));
#1757=FILL_AREA_STYLE('',(#1760));
#1758=FILL_AREA_STYLE('',(#1761));
#1759=FILL_AREA_STYLE_COLOUR('',#1762);
#1760=FILL_AREA_STYLE_COLOUR('',#1763);
#1761=FILL_AREA_STYLE_COLOUR('',#1764);
#1762=COLOUR_RGB('',0.749019607843137,0.749019607843137,0.749019607843137);
#1763=COLOUR_RGB('',0.972549019607843,0.968627450980392,0.929411764705882);
#1764=COLOUR_RGB('',0.96078431372549,0.96078431372549,0.964705882352941);
ENDSEC;
END-ISO-10303-21;
